# Supplementary material for: Rhipicephalus bursa Sialotranscriptomic Response to Blood Feeding and Babesia ovis Infection: Identification of Candidate Protective Antigens
Source: Front Cell Infect Microbiol. 2018 May 4;8:116. doi: 10.3389/fcimb.2018.00116 (PMC5945973; doi:10.3389/fcimb.2018.00116)
Supplement: Supplementary file 1 [file Data_Sheet_1.xlsx]

## Sheet: Panproteome MAPPING TO UNIREF90
Supplementary Datasheet 1: Representation and quantification of the obtained transcriptomes of the salivary glands of fed and unfed Rhipicephalus bursa ticks.
Uniprot ID	Cluster ID
A0A023FB24	UniRef90_A0A023FB24
A0A023FB38	UniRef90_A0A023FB38
A0A023FB62	UniRef90_A0A023FB62
A0A023FB77	UniRef90_A0A023FB77
A0A023FB85	UniRef90_A0A023FB85
A0A023FB87	UniRef90_A0A023FB87
A0A023FBA5	UniRef90_A0A023FBA5
A0A023FBC0	UniRef90_A0A023FBC0
A0A023FBC6	UniRef90_A0A023FBC6
A0A023FBD3	UniRef90_A0A023FBD3
A0A023FBE0	UniRef90_A0A023FBE0
A0A023FBE7	UniRef90_A0A023FBE7
A0A023FBG4	UniRef90_A0A023FBG4
A0A023FBH5	UniRef90_A0A023FB24
A0A023FBH8	UniRef90_A0A023FBH8
A0A023FBJ2	UniRef90_A0A023FBJ2
A0A023FBJ7	UniRef90_A0A023FBJ7
A0A023FBK0	UniRef90_A0A023FBK0
A0A023FBL0	UniRef90_A0A023FBL0
A0A023FBN3	UniRef90_A0A023FBN3
A0A023FBP5	UniRef90_A0A023FBP5
A0A023FBR2	UniRef90_A0A023FBR2
A0A023FBS5	UniRef90_A0A023FBS5
A0A023FBS9	UniRef90_A0A023FBS9
A0A023FBT1	UniRef90_A0A023FBT1
A0A023FBT6	UniRef90_A0A023FBT6
A0A023FBT9	UniRef90_A0A023FBT9
A0A023FBV2	UniRef90_A0A023FBV2
A0A023FBW4	UniRef90_A0A023FBW4
A0A023FBW6	UniRef90_A0A023FBW6
A0A023FBX4	UniRef90_A0A023FBX4
A0A023FBX7	UniRef90_A0A023FBX7
A0A023FBY6	UniRef90_A0A023FBY6
A0A023FBZ2	UniRef90_A0A023FBZ2
A0A023FBZ4	UniRef90_A0A023FBZ4
A0A023FC05	UniRef90_A0A023FC05
A0A023FC08	UniRef90_A0A023FC08
A0A023FC12	UniRef90_A0A023FC12
A0A023FC19	UniRef90_A0A023FC19
A0A023FC20	UniRef90_A0A023FC20
A0A023FC24	UniRef90_A0A023FC24
A0A023FC28	UniRef90_A0A023FC28
A0A023FC33	UniRef90_A0A023FC33
A0A023FC37	UniRef90_A0A023FC37
A0A023FC39	UniRef90_A0A023FC39
A0A023FC41	UniRef90_A0A023FC41
A0A023FC45	UniRef90_A0A023FC45
A0A023FC60	UniRef90_A0A023FC60
A0A023FC61	UniRef90_A0A023FC61
A0A023FC64	UniRef90_A0A023FC64
A0A023FC65	UniRef90_A0A023FC65
A0A023FC69	UniRef90_A0A023FC69
A0A023FC70	UniRef90_A0A023FC70
A0A023FC76	UniRef90_A0A023FE04
A0A023FC77	UniRef90_A0A023FC77
A0A023FC79	UniRef90_A0A023FC79
A0A023FC80	UniRef90_A0A023FC80
A0A023FC81	UniRef90_A0A023FC81
A0A023FC82	UniRef90_A0A023FC82
A0A023FC90	UniRef90_A0A023FC90
A0A023FC93	UniRef90_A0A023FC93
A0A023FC96	UniRef90_A0A023FC96
A0A023FC99	UniRef90_A0A023G7Z9
A0A023FCA0	UniRef90_A0A023FCA0
A0A023FCA2	UniRef90_A0A023FCA2
A0A023FCA4	UniRef90_A0A023FCA4
A0A023FCA6	UniRef90_A0A023FCA6
A0A023FCA9	UniRef90_A0A023FCA9
A0A023FCB4	UniRef90_A0A023FCB4
A0A023FCB6	UniRef90_A0A023FCB6
A0A023FCB7	UniRef90_A0A023FCB7
A0A023FCB9	UniRef90_A0A023FCB9
A0A023FCC0	UniRef90_A0A023FCC0
A0A023FCC3	UniRef90_A0A023FCC3
A0A023FCC7	UniRef90_A0A023FCC7
A0A023FCC9	UniRef90_A0A023FCC9
A0A023FCD1	UniRef90_A0A023FCD1
A0A023FCD7	UniRef90_A0A023FCD7
A0A023FCE4	UniRef90_A0A023FCE4
A0A023FCE5	UniRef90_A0A023FCE5
A0A023FCF8	UniRef90_A0A023FCF8
A0A023FCG1	UniRef90_A0A023FCG1
A0A023FCH0	UniRef90_A0A023FCH0
A0A023FCI1	UniRef90_A0A023FCI1
A0A023FCI8	UniRef90_A0A023FCI8
A0A023FCK4	UniRef90_A0A023FCK4
A0A023FCL6	UniRef90_A0A023FCL6
A0A023FCL8	UniRef90_A0A023FCL8
A0A023FCM1	UniRef90_A0A023FCM1
A0A023FCN0	UniRef90_A0A023FCN0
A0A023FCN1	UniRef90_A0A023FCN1
A0A023FCN6	UniRef90_A0A023FCN6
A0A023FCQ9	UniRef90_A0A023FCQ9
A0A023FCR4	UniRef90_A0A023FCR4
A0A023FCR8	UniRef90_A0A023FCR8
A0A023FCS8	UniRef90_A0A023FCS8
A0A023FCT5	UniRef90_A0A023FCT5
A0A023FCV0	UniRef90_A0A023FCV0
A0A023FCV5	UniRef90_A0A023FCV5
A0A023FCV8	UniRef90_A0A023FCV8
A0A023FCW3	UniRef90_A0A023FRX0
A0A023FD00	UniRef90_A0A023FD00
A0A023FD04	UniRef90_A0A023FD04
A0A023FD08	UniRef90_A0A023FD08
A0A023FD11	UniRef90_A0A023FD11
A0A023FD14	UniRef90_A0A023FD14
A0A023FD23	UniRef90_A0A023FC70
A0A023FD43	UniRef90_A0A023FD43
A0A023FD50	UniRef90_A0A023FD50
A0A023FD57	UniRef90_A0A023FD57
A0A023FD67	UniRef90_A0A023FD67
A0A023FD73	UniRef90_A0A023FD73
A0A023FD75	UniRef90_A0A023FD75
A0A023FD82	UniRef90_A0A023FD82
A0A023FD84	UniRef90_A0A023FD84
A0A023FD85	UniRef90_A0A023FD85
A0A023FD87	UniRef90_A0A023FD87
A0A023FD90	UniRef90_A0A023FD90
A0A023FDA7	UniRef90_A0A023FDA7
A0A023FDB2	UniRef90_A0A023FDB2
A0A023FDB5	UniRef90_A0A023FDB5
A0A023FDC4	UniRef90_A0A023FDC4
A0A023FDC5	UniRef90_A0A023FDC5
A0A023FDD8	UniRef90_A0A023FDD8
A0A023FDD9	UniRef90_A0A023FDD9
A0A023FDE0	UniRef90_A0A023FT29
A0A023FDE7	UniRef90_A0A023FDE7
A0A023FDF1	UniRef90_A0A023FDF1
A0A023FDF8	UniRef90_A0A023FDF8
A0A023FDG8	UniRef90_A0A023FDG8
A0A023FDH9	UniRef90_A0A023FSP1
A0A023FDI0	UniRef90_A0A023FDI0
A0A023FDI1	UniRef90_A0A023FDI1
A0A023FDI2	UniRef90_A0A023FDI2
A0A023FDI4	UniRef90_A0A023FDI4
A0A023FDI5	UniRef90_A0A023FDI5
A0A023FDJ1	UniRef90_A0A023FDJ1
A0A023FDJ4	UniRef90_A0A023FDJ4
A0A023FDK3	UniRef90_A0A023FDK3
A0A023FDK8	UniRef90_A0A023FDK8
A0A023FDL2	UniRef90_A0A023FDL2
A0A023FDL4	UniRef90_A0A023FDL4
A0A023FDL5	UniRef90_A0A023FDL5
A0A023FDL6	UniRef90_A0A023FDL6
A0A023FDL7	UniRef90_G3MK26
A0A023FDN9	UniRef90_A0A023FDN9
A0A023FDP1	UniRef90_A0A023FDP1
A0A023FDP8	UniRef90_A0A023FDP8
A0A023FDQ1	UniRef90_A0A023FDQ1
A0A023FDQ5	UniRef90_A0A023G0W2
A0A023FDQ7	UniRef90_A0A023FDQ7
A0A023FDR1	UniRef90_A0A023FDR1
A0A023FDR9	UniRef90_A0A023FDR9
A0A023FDS8	UniRef90_A0A023FUZ8
A0A023FDT1	UniRef90_A0A023FDT1
A0A023FDW5	UniRef90_A0A023FDW5
A0A023FDW6	UniRef90_A0A023FDW6
A0A023FDX3	UniRef90_A0A023FDX3
A0A023FDX8	UniRef90_A0A023FDX8
A0A023FDX9	UniRef90_A0A023FDX9
A0A023FDY1	UniRef90_A0A023FDY1
A0A023FDY4	UniRef90_A0A023FDY4
A0A023FDZ5	UniRef90_A0A023FDZ5
A0A023FDZ6	UniRef90_A0A023FDZ6
A0A023FDZ9	UniRef90_A0A023FDZ9
A0A023FE07	UniRef90_A0A023FE07
A0A023FE08	UniRef90_A0A023FE08
A0A023FE24	UniRef90_A0A023FE24
A0A023FE28	UniRef90_A0A023FE28
A0A023FE34	UniRef90_A0A023FE34
A0A023FE42	UniRef90_A0A023FE42
A0A023FE44	UniRef90_A0A023FE44
A0A023FE49	UniRef90_A0A023FE49
A0A023FE52	UniRef90_A0A023FE52
A0A023FE56	UniRef90_A0A023FE56
A0A023FE57	UniRef90_A0A023FE57
A0A023FE73	UniRef90_A0A023FE91
A0A023FE74	UniRef90_A0A023FE74
A0A023FE75	UniRef90_A0A023GE12
A0A023FE81	UniRef90_A0A023FE81
A0A023FE85	UniRef90_A0A023FE85
A0A023FE93	UniRef90_A0A023FE93
A0A023FE98	UniRef90_A0A023FE98
A0A023FEA0	UniRef90_A0A023FEA0
A0A023FEA2	UniRef90_A0A023FEA2
A0A023FEA3	UniRef90_A0A023FEA3
A0A023FEB2	UniRef90_A0A023FXF3
A0A023FEC0	UniRef90_A0A023FEC0
A0A023FEC9	UniRef90_A0A023FEC9
A0A023FED0	UniRef90_A0A023FTP4
A0A023FED1	UniRef90_A0A023FED1
A0A023FED9	UniRef90_A0A023FED9
A0A023FEE2	UniRef90_A0A023FEE2
A0A023FEE7	UniRef90_A0A023FEE7
A0A023FEF4	UniRef90_A0A023FEF4
A0A023FEF8	UniRef90_A0A023FEF8
A0A023FEF9	UniRef90_A0A023FEF9
A0A023FEG1	UniRef90_A0A023FEG1
A0A023FEG5	UniRef90_A0A023FEG5
A0A023FEG6	UniRef90_A0A023FEF2
A0A023FEG7	UniRef90_A0A023FEG7
A0A023FEG8	UniRef90_A0A023FEG8
A0A023FEH6	UniRef90_A0A023FEH6
A0A023FEI0	UniRef90_A0A023FEI0
A0A023FEI2	UniRef90_A0A023FEI2
A0A023FEI5	UniRef90_A0A023FEI5
A0A023FEJ0	UniRef90_A0A023FEJ0
A0A023FEJ4	UniRef90_A0A023FEJ4
A0A023FEJ6	UniRef90_A0A023FS28
A0A023FEJ7	UniRef90_A0A023FEJ7
A0A023FEJ9	UniRef90_A0A023FEJ9
A0A023FEK0	UniRef90_A0A023FEK0
A0A023FEK2	UniRef90_A0A023FEK2
A0A023FEK3	UniRef90_A0A023FSQ4
A0A023FEK4	UniRef90_A0A023FEK4
A0A023FEK5	UniRef90_A0A023FEK5
A0A023FEK6	UniRef90_A0A023FEK6
A0A023FEL0	UniRef90_A0A023FEL0
A0A023FEL2	UniRef90_A0A023FEL2
A0A023FEL4	UniRef90_A0A023FEL4
A0A023FEL5	UniRef90_A0A023FEL5
A0A023FEM0	UniRef90_A0A023FEM0
A0A023FEM2	UniRef90_A0A023FEM2
A0A023FEM3	UniRef90_A0A023FEY4
A0A023FEM4	UniRef90_F7H048
A0A023FEM7	UniRef90_A0A023FEM7
A0A023FEN0	UniRef90_A0A023FCH5
A0A023FEN2	UniRef90_A0A023FEN2
A0A023FEN4	UniRef90_A0A023FEN4
A0A023FEN5	UniRef90_A0A023FEN5
A0A023FEP1	UniRef90_A0A023FEP1
A0A023FEQ1	UniRef90_A0A023FEQ1
A0A023FEQ4	UniRef90_A0A023FEQ4
A0A023FER8	UniRef90_A0A023FER8
A0A023FER9	UniRef90_A0A023FET6
A0A023FES2	UniRef90_A0A023FES2
A0A023FES6	UniRef90_A0A023FES6
A0A023FES8	UniRef90_A0A023FES8
A0A023FEU8	UniRef90_A0A023FT94
A0A023FEV0	UniRef90_A0A023FT10
A0A023FEV2	UniRef90_B7QN05
A0A023FEW8	UniRef90_A0A023FDK8
A0A023FEY4	UniRef90_A0A023FEY4
A0A023FEZ0	UniRef90_A0A023FEZ0
A0A023FEZ3	UniRef90_A0A023FEZ3
A0A023FF09	UniRef90_A0A023FF09
A0A023FF17	UniRef90_A0A023FF17
A0A023FF28	UniRef90_A0A023FF28
A0A023FF34	UniRef90_A0A023FF34
A0A023FF41	UniRef90_A0A023FF41
A0A023FF50	UniRef90_A0A023FF50
A0A023FF57	UniRef90_A0A023FUC3
A0A023FF62	UniRef90_A0A023FF62
A0A023FF74	UniRef90_G3MN01
A0A023FF87	UniRef90_A0A023FF87
A0A023FF97	UniRef90_A0A023FF97
A0A023FFA1	UniRef90_A0A023FU04
A0A023FFB2	UniRef90_A0A023FFB2
A0A023FFB6	UniRef90_G3MR02
A0A023FFC7	UniRef90_A0A023FFC7
A0A023FFD0	UniRef90_A0A023FFD0
A0A023FFD8	UniRef90_A0A023FWM0
A0A023FFE5	UniRef90_A0A023FFE5
A0A023FFE9	UniRef90_A0A023FFE9
A0A023FFF0	UniRef90_B7P283
A0A023FFF4	UniRef90_G3MR74
A0A023FFG6	UniRef90_A0A023FFG6
A0A023FFH3	UniRef90_A0A023FFH3
A0A023FFH5	UniRef90_E5S309
A0A023FFI7	UniRef90_A0A023FFI7
A0A023FFJ2	UniRef90_L7M309
A0A023FFJ6	UniRef90_A0A023FFJ6
A0A023FFL2	UniRef90_A0A023FFL2
A0A023FFL3	UniRef90_G3MSV9
A0A023FFL4	UniRef90_A0A023FFL4
A0A023FFM2	UniRef90_L7M299
A0A023FFM9	UniRef90_A0A023FFM9
A0A023FFN1	UniRef90_Q86G63
A0A023FFN7	UniRef90_A0A023FFN7
A0A023FFN8	UniRef90_A0A023FFN8
A0A023FFQ9	UniRef90_A0A023FFQ9
A0A023FFR7	UniRef90_A0A023FFR7
A0A023FFR8	UniRef90_G3MNH2
A0A023FFS3	UniRef90_A0A023GLU9
A0A023FFS4	UniRef90_A0A023FXL2
A0A023FFT1	UniRef90_A0A023FFT1
A0A023FFT5	UniRef90_A0A023FFT5
A0A023FFT7	UniRef90_A0A023FFT7
A0A023FFU1	UniRef90_L7MG81
A0A023FFU2	UniRef90_A0A023FFU2
A0A023FFU3	UniRef90_A0A023FFU3
A0A023FFU8	UniRef90_A0A023FFU8
A0A023FFW0	UniRef90_A0A023FFW0
A0A023FFX7	UniRef90_A0A023FFX7
A0A023FFY0	UniRef90_A0A023FFY0
A0A023FFZ0	UniRef90_A0A023FW32
A0A023FFZ1	UniRef90_A0A023FFZ1
A0A023FFZ4	UniRef90_A0A023FFZ4
A0A023FFZ8	UniRef90_A0A023GGU5
A0A023FG11	UniRef90_A0A023FG11
A0A023FG16	UniRef90_A0A023FW31
A0A023FG17	UniRef90_A0A023FG17
A0A023FG21	UniRef90_L7M9M5
A0A023FG22	UniRef90_A0A023FG22
A0A023FG43	UniRef90_B7PP57
A0A023FG44	UniRef90_A0A023FTG1
A0A023FG78	UniRef90_A0A023FG78
A0A023FG84	UniRef90_A0A023FDV6
A0A023FG92	UniRef90_A0A023FG92
A0A023FG95	UniRef90_G3MP28
A0A023FGA1	UniRef90_G3MT47
A0A023FGB3	UniRef90_B7QGL3
A0A023FGC0	UniRef90_A0A023FGC0
A0A023FGC5	UniRef90_A0A023FGC5
A0A023FGC9	UniRef90_L7M3D7
A0A023FGD1	UniRef90_A0A023FGD1
A0A023FGE0	UniRef90_A0A023FGE0
A0A023FGE2	UniRef90_A0A023FCC7
A0A023FGE5	UniRef90_G3MJX7
A0A023FGE6	UniRef90_B7PRL4
A0A023FGF0	UniRef90_Q969A1
A0A023FGI8	UniRef90_A0A023FGI8
A0A023FGJ1	UniRef90_A0A023FGJ1
A0A023FGK3	UniRef90_A0A023FGK3
A0A023FGM6	UniRef90_A0A023FGM6
A0A023FGN1	UniRef90_A0A023FGN1
A0A023FGN8	UniRef90_A0A023FGN8
A0A023FGR5	UniRef90_A0A023FGR5
A0A023FGS4	UniRef90_A0A023FGS4
A0A023FGS5	UniRef90_A0A023FGS5
A0A023FGT3	UniRef90_B7QHT4
A0A023FGT6	UniRef90_A0A023G0B5
A0A023FGU2	UniRef90_A0A023FGU2
A0A023FGV4	UniRef90_Q4PM65
A0A023FGV5	UniRef90_T1L043
A0A023FGY2	UniRef90_A0A023FGY2
A0A023FH06	UniRef90_A0A023FH06
A0A023FH15	UniRef90_A0A023FH15
A0A023FH18	UniRef90_A0A023FH18
A0A023FH21	UniRef90_G3MMD0
A0A023FH33	UniRef90_A0A023FH33
A0A023FH41	UniRef90_G3MH55
A0A023FH42	UniRef90_A0A023FWQ4
A0A023FH47	UniRef90_A0A023FH47
A0A023FH48	UniRef90_A0A023FH48
A0A023FH69	UniRef90_G3MR62
A0A023FH75	UniRef90_G3MKW2
A0A023FH83	UniRef90_A0A023FH83
A0A023FH90	UniRef90_A0A023FH90
A0A023FHB2	UniRef90_A0A023FHB2
A0A023FHB8	UniRef90_A0A023FHB8
A0A023FHC3	UniRef90_A0A023FHC3
A0A023FHC8	UniRef90_A0A023FHC8
A0A023FHD7	UniRef90_A0A023FHD7
A0A023FHE3	UniRef90_A0A023FHE3
A0A023FHE5	UniRef90_A0A023FV09
A0A023FHE8	UniRef90_B7P363
A0A023FHE9	UniRef90_Q4PMC2
A0A023FHF2	UniRef90_A0A023FHF2
A0A023FHF6	UniRef90_A0A023FHF6
A0A023FHF7	UniRef90_A0A023FTK0
A0A023FHF8	UniRef90_A0A023FKF4
A0A023FHG6	UniRef90_A0A023FHJ7
A0A023FHG8	UniRef90_A0A023FHG8
A0A023FHH2	UniRef90_A0A023FU49
A0A023FHJ4	UniRef90_A0A023FHJ4
A0A023FHK2	UniRef90_A0A023FHK2
A0A023FHP2	UniRef90_A0A023FHP2
A0A023FHP7	UniRef90_G3MNI3
A0A023FHQ9	UniRef90_A0A023FUT6
A0A023FHR3	UniRef90_B7PZI8
A0A023FHT3	UniRef90_E9IX98
A0A023FHT9	UniRef90_A0A023FFS7
A0A023FHU7	UniRef90_A0A023FX98
A0A023FHU8	UniRef90_A0A023FHU8
A0A023FHV0	UniRef90_A0A023FHV0
A0A023FHV8	UniRef90_A0A023FHV8
A0A023FHW7	UniRef90_A0A023FHW7
A0A023FHX6	UniRef90_A0A023FHX6
A0A023FHY2	UniRef90_A0A023FHY2
A0A023FHZ3	UniRef90_A0A023FHZ3
A0A023FI43	UniRef90_V5HC22
A0A023FI47	UniRef90_A0A023FV19
A0A023FI84	UniRef90_A0A023FI84
A0A023FI85	UniRef90_A0A023FI85
A0A023FI98	UniRef90_B7PSK1
A0A023FIA3	UniRef90_A0A023FIA3
A0A023FID4	UniRef90_A0A023FL54
A0A023FID8	UniRef90_A0A023FID8
A0A023FID9	UniRef90_A0A023FID9
A0A023FIE3	UniRef90_G3MQ23
A0A023FIG0	UniRef90_G3MQ54
A0A023FIH3	UniRef90_B7QHP5
A0A023FII7	UniRef90_A0A023FII7
A0A023FIJ4	UniRef90_A0A023FVC9
A0A023FIK3	UniRef90_A0A023GEQ6
A0A023FIL0	UniRef90_A0A023FIL0
A0A023FIL4	UniRef90_A0A023FIL4
A0A023FIM7	UniRef90_A0A023GJ62
A0A023FIN0	UniRef90_A0A023FIN0
A0A023FIP8	UniRef90_B7P3X5
A0A023FIQ0	UniRef90_Q4PMB2
A0A023FIQ1	UniRef90_A0A023FIQ1
A0A023FIQ7	UniRef90_A0A023FLA7
A0A023FIQ8	UniRef90_G3MK49
A0A023FIR5	UniRef90_A0A023FIR5
A0A023FIR9	UniRef90_A0A023FIR9
A0A023FIS0	UniRef90_G3MS85
A0A023FIS4	UniRef90_A0A023FIS4
A0A023FIS6	UniRef90_A0A023FIS6
A0A023FIS7	UniRef90_A0A023FIS7
A0A023FIS8	UniRef90_A0A023FIS8
A0A023FIT0	UniRef90_A0A023FIT0
A0A023FIT6	UniRef90_B7PQ07
A0A023FIT8	UniRef90_A0A023FIT8
A0A023FIU0	UniRef90_A0A023FVP7
A0A023FIV0	UniRef90_B7Q5S0
A0A023FIV3	UniRef90_A0A023FIV3
A0A023FIV4	UniRef90_A0A023FIV4
A0A023FIV6	UniRef90_A0A023FIV6
A0A023FIW3	UniRef90_A0A023FIW3
A0A023FIY6	UniRef90_G3MQR8
A0A023FIZ2	UniRef90_A0A023FIZ2
A0A023FIZ6	UniRef90_E0VCG2
A0A023FJ01	UniRef90_G3ML07
A0A023FJ03	UniRef90_B7PXJ6
A0A023FJ04	UniRef90_A0A023FJ04
A0A023FJ11	UniRef90_A0A023GGJ8
A0A023FJ23	UniRef90_B7QLY8
A0A023FJ28	UniRef90_A0A023FJ28
A0A023FJ42	UniRef90_A0A023FJ42
A0A023FJ54	UniRef90_A0A023FJ54
A0A023FJ60	UniRef90_G3MRA1
A0A023FJ62	UniRef90_A0A023FJ62
A0A023FJ65	UniRef90_A0A023FJ65
A0A023FJ76	UniRef90_A0A023FJ76
A0A023FJ77	UniRef90_L7LU13
A0A023FJ94	UniRef90_A0A023FJ94
A0A023FJ96	UniRef90_A0A023FJ96
A0A023FJ97	UniRef90_A0A023FPY0
A0A023FJA5	UniRef90_A0A023FJA5
A0A023FJA6	UniRef90_G3MHB5
A0A023FJB7	UniRef90_Q26229
A0A023FJC1	UniRef90_A0A023FJC1
A0A023FJC2	UniRef90_A0A023FJC2
A0A023FJC8	UniRef90_A0A023FJC8
A0A023FJD2	UniRef90_E7CF11
A0A023FJE2	UniRef90_A0A023FJE2
A0A023FJE5	UniRef90_A0A023G4Y0
A0A023FJF5	UniRef90_A0A023FJF5
A0A023FJG1	UniRef90_A0A023FVB9
A0A023FJI4	UniRef90_A0A023FJI4
A0A023FJJ3	UniRef90_A0A023FJJ3
A0A023FJJ7	UniRef90_A0A023GFV5
A0A023FJL0	UniRef90_A0A023FJL0
A0A023FJM3	UniRef90_A0A023FJM3
A0A023FJP7	UniRef90_A0A023FJP7
A0A023FJT6	UniRef90_A0A023FJT6
A0A023FJT7	UniRef90_L7LYC7
A0A023FJU0	UniRef90_A0A023GHV8
A0A023FJU2	UniRef90_A0A023FJU2
A0A023FJU4	UniRef90_A0A023FJU4
A0A023FJV7	UniRef90_A0A023FJV7
A0A023FJV9	UniRef90_A0A023FJV9
A0A023FJW6	UniRef90_A0A023FJW6
A0A023FJW7	UniRef90_A0A023FJW7
A0A023FJX1	UniRef90_A0A023FJX1
A0A023FJX6	UniRef90_A0A023FJX6
A0A023FJY9	UniRef90_A0A023FJY9
A0A023FJZ6	UniRef90_L7MA55
A0A023FK00	UniRef90_V5IFQ7
A0A023FK03	UniRef90_A0A023FSU1
A0A023FK09	UniRef90_B7PAY2
A0A023FK14	UniRef90_A0A023FK14
A0A023FK24	UniRef90_B7PHY5
A0A023FK28	UniRef90_A0A023FK28
A0A023FK34	UniRef90_A0A023FXE7
A0A023FK43	UniRef90_A0A023FK43
A0A023FK51	UniRef90_A0A023FS50
A0A023FK53	UniRef90_A0A023FHT4
A0A023FK54	UniRef90_A0A023FK54
A0A023FK59	UniRef90_A0A023FK59
A0A023FK64	UniRef90_A0A023GC88
A0A023FK68	UniRef90_A0A023FK68
A0A023FK74	UniRef90_L7MFL8
A0A023FK75	UniRef90_A0A023FK75
A0A023FK84	UniRef90_A0A023FK84
A0A023FK93	UniRef90_B7PP10
A0A023FKA3	UniRef90_A0A023FKA3
A0A023FKB2	UniRef90_A0A023FKB2
A0A023FKC2	UniRef90_A0A023FKC2
A0A023FKC4	UniRef90_B7PCD2
A0A023FKD1	UniRef90_A0A023FKD1
A0A023FKD9	UniRef90_A0A023GEZ8
A0A023FKE3	UniRef90_A0A023GEW1
A0A023FKE5	UniRef90_L7MH89
A0A023FKF0	UniRef90_A0A023FKF0
A0A023FKF1	UniRef90_A0A023FKF1
A0A023FKF4	UniRef90_A0A023FKF4
A0A023FKG3	UniRef90_A0A023FKG3
A0A023FKG5	UniRef90_A0A023FKG5
A0A023FKH0	UniRef90_A0A023FKH0
A0A023FKH4	UniRef90_A0A023FKH4
A0A023FKH5	UniRef90_G3MM51
A0A023FKH7	UniRef90_A0A023FKH7
A0A023FKI1	UniRef90_A0A023FYR1
A0A023FKI8	UniRef90_A0A023FKI8
A0A023FKJ0	UniRef90_A0A023FKJ0
A0A023FKJ1	UniRef90_A0A023FKJ1
A0A023FKJ5	UniRef90_G3ML07
A0A023FKJ8	UniRef90_A0A023FKJ8
A0A023FKK3	UniRef90_A0A023FKK3
A0A023FKK6	UniRef90_Q4PMB6
A0A023FKK8	UniRef90_A0A023FKK8
A0A023FKL3	UniRef90_A0A023GP69
A0A023FKM5	UniRef90_A0A023FZZ7
A0A023FKM9	UniRef90_A0A023FKM9
A0A023FKN3	UniRef90_A0A023FKN3
A0A023FKP3	UniRef90_A0A023FKP3
A0A023FKP5	UniRef90_A0A023FKP5
A0A023FKP7	UniRef90_A0A023FKP7
A0A023FKQ6	UniRef90_A0A023FKQ6
A0A023FKQ8	UniRef90_A0A023FW14
A0A023FKR8	UniRef90_E7CF11
A0A023FKT4	UniRef90_A0A023FKT4
A0A023FKT5	UniRef90_A0A023FKT5
A0A023FKV5	UniRef90_A0A023FKV5
A0A023FKV7	UniRef90_A0A023FKV7
A0A023FKW3	UniRef90_A0A023FKW3
A0A023FKX2	UniRef90_G3MKU1
A0A023FKY6	UniRef90_A0A023FKY6
A0A023FKY7	UniRef90_A0A023FW64
A0A023FKZ0	UniRef90_A0A023FKZ0
A0A023FKZ1	UniRef90_A0A023FKZ1
A0A023FKZ3	UniRef90_A0A023FKZ3
A0A023FKZ6	UniRef90_A0A023FKZ6
A0A023FKZ7	UniRef90_A0A023FJF8
A0A023FL03	UniRef90_A0A023FWU3
A0A023FL13	UniRef90_A0A023FL13
A0A023FL20	UniRef90_L7M9U5
A0A023FL21	UniRef90_G3MK49
A0A023FL26	UniRef90_A0A023GJA8
A0A023FL31	UniRef90_A0A023FW91
A0A023FL39	UniRef90_A0A023FL39
A0A023FL40	UniRef90_A0A023FX85
A0A023FL43	UniRef90_A0A023FL43
A0A023FL55	UniRef90_A0A023FL55
A0A023FL59	UniRef90_A0A023FVC9
A0A023FL60	UniRef90_A0A023GMB3
A0A023FL61	UniRef90_A0A023FL61
A0A023FL66	UniRef90_A0A023G7P3
A0A023FL84	UniRef90_A0A023GNS6
A0A023FL87	UniRef90_B7QLY8
A0A023FL89	UniRef90_A0A023FL89
A0A023FL94	UniRef90_A0A023FL94
A0A023FL98	UniRef90_A0A023FL98
A0A023FL99	UniRef90_A0A023FL99
A0A023FLA3	UniRef90_A0A023FP13
A0A023FLB5	UniRef90_A0A023FLB5
A0A023FLB9	UniRef90_A0A023FLB9
A0A023FLC1	UniRef90_A0A023FLC1
A0A023FLC3	UniRef90_L7MGN6
A0A023FLC5	UniRef90_A0A023FLC5
A0A023FLC7	UniRef90_A0A023FLC7
A0A023FLD3	UniRef90_A0A023FZ91
A0A023FLE2	UniRef90_A0A023FLE2
A0A023FLE3	UniRef90_A0A023FLE3
A0A023FLE5	UniRef90_B7QIJ3
A0A023FLF5	UniRef90_A0A023FLF5
A0A023FLG2	UniRef90_A0A023FLG2
A0A023FLH7	UniRef90_B7PD37
A0A023FLI1	UniRef90_A0A023FLI1
A0A023FLJ0	UniRef90_A0A023FLJ0
A0A023FLJ2	UniRef90_A0A023FLJ2
A0A023FLJ4	UniRef90_A0A023FLJ4
A0A023FLK0	UniRef90_A0A023FLK0
A0A023FLK2	UniRef90_A0A023FLK2
A0A023FLK6	UniRef90_A0A023FLK6
A0A023FLK7	UniRef90_A0A023FLK7
A0A023FLL2	UniRef90_A0A023FLL2
A0A023FLL3	UniRef90_A0A023FLL3
A0A023FLL5	UniRef90_A0A023FLL5
A0A023FLM5	UniRef90_A0A023FNP9
A0A023FLM7	UniRef90_A0A023FLM7
A0A023FLP3	UniRef90_A0A023FLP3
A0A023FLP4	UniRef90_B7Q349
A0A023FLP6	UniRef90_A0A023FLP6
A0A023FLR6	UniRef90_A0A023FNV9
A0A023FLS4	UniRef90_A0A023FLS4
A0A023FLS5	UniRef90_A0A023FLS5
A0A023FLT3	UniRef90_V5H3P4
A0A023FLU0	UniRef90_A0A023FLU0
A0A023FLU4	UniRef90_A0A023FLU4
A0A023FLU8	UniRef90_G3MNE5
A0A023FLU9	UniRef90_A0A023FLU9
A0A023FLV0	UniRef90_A0A023FLV0
A0A023FLV3	UniRef90_A0A023FLV3
A0A023FLV7	UniRef90_A0A023FLV7
A0A023FLV8	UniRef90_A0A023GBS6
A0A023FLW1	UniRef90_A0A023FLW1
A0A023FLW8	UniRef90_A0A023FLW8
A0A023FLX8	UniRef90_A0A023FLX8
A0A023FLY1	UniRef90_A0A023FLY1
A0A023FLY5	UniRef90_A0A023FLY5
A0A023FLY7	UniRef90_A0A023FLY7
A0A023FLZ1	UniRef90_V5I359
A0A023FLZ4	UniRef90_A0A023FLZ4
A0A023FM20	UniRef90_B7PLA6
A0A023FM21	UniRef90_A0A023FM21
A0A023FM31	UniRef90_G3MGY2
A0A023FM36	UniRef90_A0A023FM36
A0A023FM37	UniRef90_A0A023GLL8
A0A023FM38	UniRef90_A0A023FM38
A0A023FM40	UniRef90_A0A023GML4
A0A023FM53	UniRef90_A0A023FM53
A0A023FM65	UniRef90_A0A023FM65
A0A023FM69	UniRef90_A0A023FZR5
A0A023FM74	UniRef90_A0A023FM74
A0A023FM78	UniRef90_A0A023FM78
A0A023FM80	UniRef90_A0A023GD91
A0A023FM81	UniRef90_A0A023FM81
A0A023FM99	UniRef90_G3MJW8
A0A023FMA1	UniRef90_A0A023FMA1
A0A023FMA6	UniRef90_L7M7N2
A0A023FMA9	UniRef90_A0A023FMA9
A0A023FMB3	UniRef90_A0A023FMB3
A0A023FMB6	UniRef90_A0A023FMB6
A0A023FMB8	UniRef90_B7QGL8
A0A023FMC0	UniRef90_A0A023FMC0
A0A023FMC4	UniRef90_A0A023FMC4
A0A023FMC7	UniRef90_A0A023FMC7
A0A023FMD0	UniRef90_A0A023FMD0
A0A023FMD3	UniRef90_G3MGZ3
A0A023FMD4	UniRef90_A0A023FMD4
A0A023FMD8	UniRef90_A0A023FMD8
A0A023FME0	UniRef90_A0A023FME0
A0A023FME4	UniRef90_A0A023FME4
A0A023FMF6	UniRef90_B7P9E4
A0A023FMG0	UniRef90_A0A023FMG0
A0A023FMG2	UniRef90_A0A023FMG2
A0A023FMI0	UniRef90_A0A023FMI0
A0A023FMJ0	UniRef90_A0A023GDI7
A0A023FMJ1	UniRef90_A0A023FXV4
A0A023FMJ4	UniRef90_V5I4B8
A0A023FMJ6	UniRef90_A0A023FMJ6
A0A023FMJ9	UniRef90_A0A023FMJ9
A0A023FML0	UniRef90_G3MQN1
A0A023FML8	UniRef90_A0A023FML8
A0A023FMM5	UniRef90_L7MF31
A0A023FMN3	UniRef90_A0A023FKV7
A0A023FMN8	UniRef90_A0A023FNM7
A0A023FMP2	UniRef90_A0A023FMP2
A0A023FMP3	UniRef90_A0A023FMP3
A0A023FMP5	UniRef90_A0A023FMP5
A0A023FMP8	UniRef90_A0A023FYD1
A0A023FMQ1	UniRef90_A0A023FL44
A0A023FMR1	UniRef90_A0A023FMR1
A0A023FMR4	UniRef90_A0A023FMR4
A0A023FMR9	UniRef90_A0A023FMR9
A0A023FMS7	UniRef90_A0A023FMS7
A0A023FMS9	UniRef90_A0A023FMS9
A0A023FMT5	UniRef90_A0A023FMT5
A0A023FMU3	UniRef90_A0A023FMU3
A0A023FMU4	UniRef90_A0A023FMU4
A0A023FMU8	UniRef90_G3MM99
A0A023FMV0	UniRef90_A0A023FMV0
A0A023FMV5	UniRef90_A0A023FMV5
A0A023FMW0	UniRef90_A0A023FMW0
A0A023FMW1	UniRef90_A0A023FMW1
A0A023FMW5	UniRef90_L7M4T3
A0A023FMX1	UniRef90_L7MII9
A0A023FMY9	UniRef90_G3MHG2
A0A023FMZ9	UniRef90_A0A023FMZ9
A0A023FN01	UniRef90_A0A023FN01
A0A023FN04	UniRef90_A0A023FN04
A0A023FN24	UniRef90_A0A023FN24
A0A023FN33	UniRef90_A0A023FN33
A0A023FN35	UniRef90_A0A023G5Q5
A0A023FN40	UniRef90_A0A023FN40
A0A023FN42	UniRef90_A0A023FN42
A0A023FN44	UniRef90_L7LZ47
A0A023FN61	UniRef90_A0A023FN61
A0A023FN62	UniRef90_A0A023FN62
A0A023FN69	UniRef90_A0A023GGC2
A0A023FN74	UniRef90_A0A023FN74
A0A023FN77	UniRef90_A0A023FN77
A0A023FN80	UniRef90_L7MK74
A0A023FN85	UniRef90_A0A023FN85
A0A023FNA6	UniRef90_L7M0T0
A0A023FNB3	UniRef90_A0A023FNB3
A0A023FNB5	UniRef90_A0A023FNB5
A0A023FNB7	UniRef90_A0A023FNB7
A0A023FNB8	UniRef90_A0A023FNB8
A0A023FNC0	UniRef90_A0A023GM78
A0A023FNC1	UniRef90_B7Q5C3
A0A023FNC3	UniRef90_A0A023FNC3
A0A023FNC5	UniRef90_L7M741
A0A023FNC6	UniRef90_L7MMS5
A0A023FNC7	UniRef90_A0A023FZR5
A0A023FND0	UniRef90_A0A023FXR0
A0A023FND4	UniRef90_A0A023FND4
A0A023FNE9	UniRef90_A0A023FY35
A0A023FNF1	UniRef90_A0A023FNF1
A0A023FNF6	UniRef90_A0A023FNF6
A0A023FNF9	UniRef90_A0A023FNF9
A0A023FNG0	UniRef90_A0A023FNI2
A0A023FNG7	UniRef90_A0A023FNG7
A0A023FNH1	UniRef90_A0A023FNH1
A0A023FNH2	UniRef90_L7MI10
A0A023FNH6	UniRef90_A0A023FNH6
A0A023FNI0	UniRef90_A0A023FNI0
A0A023FNI2	UniRef90_A0A023FNI2
A0A023FNI5	UniRef90_A0A023FXW2
A0A023FNI6	UniRef90_A0A023FNI6
A0A023FNJ4	UniRef90_A0A023FNJ4
A0A023FNJ7	UniRef90_A0A023FNJ7
A0A023FNK5	UniRef90_A0A023FS50
A0A023FNK7	UniRef90_A0A023FNK7
A0A023FNK9	UniRef90_A0A023FNK9
A0A023FNL1	UniRef90_L7M6M3
A0A023FNL4	UniRef90_A0A023FNL4
A0A023FNL9	UniRef90_A0A023FNL9
A0A023FNM1	UniRef90_A0A023FNM1
A0A023FNM7	UniRef90_A0A023FNM7
A0A023FNM9	UniRef90_A0A023GMF4
A0A023FNN1	UniRef90_G3MGS3
A0A023FNN2	UniRef90_A0A023FNN2
A0A023FNN5	UniRef90_A0A023GLQ8
A0A023FNN8	UniRef90_A0A023FSS8
A0A023FNP4	UniRef90_G3MHU6
A0A023FNP5	UniRef90_A0A023FNP5
A0A023FNQ0	UniRef90_A0A023FNQ0
A0A023FNR4	UniRef90_A0A023FNR4
A0A023FNR7	UniRef90_A0A023FNR7
A0A023FNT3	UniRef90_A0A023GLZ8
A0A023FNT6	UniRef90_A0A023FVG5
A0A023FNT8	UniRef90_A0A023FNT8
A0A023FNU0	UniRef90_A0A023FLQ6
A0A023FNU7	UniRef90_A0A023FNU7
A0A023FNV7	UniRef90_A0A023FNV9
A0A023FNV9	UniRef90_A0A023FNV9
A0A023FNW8	UniRef90_A0A023FNW8
A0A023FNX0	UniRef90_G3MSE6
A0A023FNY5	UniRef90_V5HPD2
A0A023FNZ1	UniRef90_A0A023FNZ1
A0A023FNZ3	UniRef90_A0A023FNZ3
A0A023FNZ9	UniRef90_A0A023FNZ9
A0A023FP02	UniRef90_A0A023FP02
A0A023FP09	UniRef90_A0A023FP09
A0A023FP11	UniRef90_A0A023FP11
A0A023FP26	UniRef90_A0A023FP26
A0A023FP37	UniRef90_A0A023FP37
A0A023FP40	UniRef90_A0A023FP40
A0A023FP41	UniRef90_A0A023FTE7
A0A023FP42	UniRef90_A0A023FP42
A0A023FP43	UniRef90_G3MMC2
A0A023FP47	UniRef90_A0A023FP47
A0A023FP54	UniRef90_A0A023FP54
A0A023FP62	UniRef90_A0A023FP62
A0A023FP64	UniRef90_A0A023FP64
A0A023FP69	UniRef90_A0A023FP69
A0A023FP72	UniRef90_V5YTY3
A0A023FP81	UniRef90_A0A023FP81
A0A023FP83	UniRef90_A0A023FP83
A0A023FP89	UniRef90_A0A023FP89
A0A023FP97	UniRef90_A0A023FP97
A0A023FPA4	UniRef90_A0A023FPA4
A0A023FPA7	UniRef90_A0A023FQY2
A0A023FPA8	UniRef90_A0A023FPA8
A0A023FPA9	UniRef90_A0A023FPA9
A0A023FPB1	UniRef90_A0A023FPB1
A0A023FPB5	UniRef90_A0A023FPB5
A0A023FPB7	UniRef90_A0A023FPB7
A0A023FPC2	UniRef90_A0A023FPC2
A0A023FPC8	UniRef90_A0A023FYF1
A0A023FPD2	UniRef90_A0A023FPD2
A0A023FPD4	UniRef90_A0A023FPD4
A0A023FPD5	UniRef90_B7Q304
A0A023FPD8	UniRef90_A0A023FPD8
A0A023FPE0	UniRef90_A0A023G027
A0A023FPF8	UniRef90_A0A023FPF8
A0A023FPG9	UniRef90_A0A023FMR9
A0A023FPH4	UniRef90_A0A023FPH4
A0A023FPH5	UniRef90_A0A023FSN4
A0A023FPI0	UniRef90_A0A023FPI0
A0A023FPI5	UniRef90_A0A023FPI5
A0A023FPI8	UniRef90_A0A023FPI8
A0A023FPJ9	UniRef90_A0A023FPJ9
A0A023FPL0	UniRef90_A0SHR2
A0A023FPM2	UniRef90_A0A023FPM2
A0A023FPN3	UniRef90_A0A023FLQ3
A0A023FPP8	UniRef90_A0A023FPP8
A0A023FPQ7	UniRef90_A0A023FZZ5
A0A023FPR2	UniRef90_A0A023FWV6
A0A023FPR9	UniRef90_A0A023FPR9
A0A023FPT2	UniRef90_A0A023FPT2
A0A023FPT7	UniRef90_A0A023FXZ4
A0A023FPU5	UniRef90_A0A023FPU5
A0A023FPV0	UniRef90_A0A023FPV0
A0A023FPW8	UniRef90_A0A023FSW5
A0A023FPX0	UniRef90_A0A023FPX0
A0A023FPX6	UniRef90_A0A023FPX6
A0A023FPY0	UniRef90_A0A023FPY0
A0A023FPY5	UniRef90_A0A023FQ81
A0A023FPY6	UniRef90_A0A023FPY6
A0A023FPY8	UniRef90_A0A023FPY8
A0A023FPY9	UniRef90_A0A023FGK5
A0A023FQ02	UniRef90_G3MH69
A0A023FQ10	UniRef90_A0A023FQ10
A0A023FQ22	UniRef90_A0A023FQ22
A0A023FQ25	UniRef90_A0A023FQ25
A0A023FQ29	UniRef90_A0A023FQ29
A0A023FQ32	UniRef90_A0A023FQ32
A0A023FQ41	UniRef90_A0A023FNY4
A0A023FQ44	UniRef90_A0A023FQ44
A0A023FQ49	UniRef90_A0A023FQ49
A0A023FQ52	UniRef90_A0A023FQ52
A0A023FQ54	UniRef90_Q2N1C0
A0A023FQ58	UniRef90_A0A023FQ65
A0A023FQ60	UniRef90_A0A023FQ60
A0A023FQ61	UniRef90_A0A023FQ79
A0A023FQ64	UniRef90_A0A023FQ64
A0A023FQ67	UniRef90_A0A023G1S6
A0A023FQ73	UniRef90_A0A023FNL0
A0A023FQ77	UniRef90_A0A023FNY8
A0A023FQ81	UniRef90_A0A023FQ81
A0A023FQ85	UniRef90_A0A023FQ85
A0A023FQ94	UniRef90_A0A023FQ94
A0A023FQB1	UniRef90_A0A023FQB1
A0A023FQC1	UniRef90_A0A023FQC1
A0A023FQC2	UniRef90_A0A023FQC2
A0A023FQD1	UniRef90_A0A023FQD1
A0A023FQD5	UniRef90_A0A023FQD5
A0A023FQD6	UniRef90_A0A023FQD6
A0A023FQD7	UniRef90_A0A023FQD7
A0A023FQE0	UniRef90_A0A023FQE0
A0A023FQE9	UniRef90_A0A023FQE9
A0A023FQF5	UniRef90_A0A023FQF5
A0A023FQF9	UniRef90_A0A023FQF9
A0A023FQH3	UniRef90_A0A023FQH3
A0A023FQI4	UniRef90_A0A023FQI4
A0A023FQI7	UniRef90_A0A023FQI7
A0A023FQJ3	UniRef90_A0A023FQJ3
A0A023FQJ4	UniRef90_A0A023FQJ4
A0A023FQJ5	UniRef90_A0A023FQJ5
A0A023FQK0	UniRef90_A0A023FQK0
A0A023FQL3	UniRef90_A0A023FQL3
A0A023FQL6	UniRef90_A0A023FQL6
A0A023FQN1	UniRef90_A0A023FQN1
A0A023FQN6	UniRef90_A0A023FQN6
A0A023FQP1	UniRef90_A0A023FQP1
A0A023FQP3	UniRef90_A0A023FQP3
A0A023FQP7	UniRef90_A0A023G9B3
A0A023FQQ1	UniRef90_A0A023FQQ1
A0A023FQR9	UniRef90_A0A023FQR9
A0A023FQS7	UniRef90_A0A023FQS7
A0A023FQT7	UniRef90_A0A023FQT7
A0A023FQW2	UniRef90_G3MID9
A0A023FQW8	UniRef90_A0A023FQW8
A0A023FQY5	UniRef90_A0A023FPA8
A0A023FQZ7	UniRef90_A0A023FQZ7
A0A023FR06	UniRef90_A0A023FS81
A0A023FR12	UniRef90_G3MIN9
A0A023FR14	UniRef90_A0A023FR14
A0A023FR42	UniRef90_A0A023FR42
A0A023FR52	UniRef90_A0A023FR52
A0A023FR57	UniRef90_A0A023FN60
A0A023FR63	UniRef90_A0A023FR63
A0A023FR67	UniRef90_A0A023FR67
A0A023FR73	UniRef90_A0A023FR73
A0A023FR81	UniRef90_A0A023FR81
A0A023FR89	UniRef90_A0A023FR89
A0A023FR91	UniRef90_B7Q5M1
A0A023FR97	UniRef90_A0A023FT40
A0A023FRA0	UniRef90_A0A023FRA0
A0A023FRB8	UniRef90_A0A023FT57
A0A023FRC1	UniRef90_A0A023FRC1
A0A023FRD8	UniRef90_A0A023FRD8
A0A023FRE4	UniRef90_B6VE08
A0A023FRE5	UniRef90_A0A023FRE5
A0A023FRE8	UniRef90_A0A023FRE8
A0A023FRF3	UniRef90_A0A023FRF3
A0A023FRF6	UniRef90_A0A023G792
A0A023FRG0	UniRef90_A0A023GE40
A0A023FRH0	UniRef90_A0A023FRH0
A0A023FRH2	UniRef90_A0A023FRH2
A0A023FRH6	UniRef90_A0A023FPA4
A0A023FRH7	UniRef90_A0A023FRH7
A0A023FRI0	UniRef90_A0A023FRI0
A0A023FRI3	UniRef90_A0A023FRI3
A0A023FRI4	UniRef90_A0A023FRI4
A0A023FRI6	UniRef90_A0A023G7D8
A0A023FRJ0	UniRef90_A0A023FRJ0
A0A023FRJ3	UniRef90_A0A023FRJ3
A0A023FRJ4	UniRef90_A0A023FRJ4
A0A023FRJ9	UniRef90_G3MNI4
A0A023FRK1	UniRef90_F0JAB8
A0A023FRL2	UniRef90_B7PFI9
A0A023FRL4	UniRef90_A0A023FTL7
A0A023FRL8	UniRef90_A0A023FUW9
A0A023FRM5	UniRef90_A0A023FRM5
A0A023FRN2	UniRef90_A0A023FRN2
A0A023FRN3	UniRef90_A0A023FRN3
A0A023FRN4	UniRef90_A0A023FRN4
A0A023FRN7	UniRef90_A0A023FRN7
A0A023FRN8	UniRef90_A0A023FRN8
A0A023FRP7	UniRef90_A0A023FRP7
A0A023FRQ2	UniRef90_A0A023FRQ2
A0A023FRQ3	UniRef90_A0A023FRQ3
A0A023FRQ8	UniRef90_A0A023FEZ0
A0A023FRR9	UniRef90_L7MM52
A0A023FRS6	UniRef90_A0A023FRS6
A0A023FRS7	UniRef90_A0A023FRS7
A0A023FRT2	UniRef90_A0A023FRT2
A0A023FRT3	UniRef90_A0A023FRT3
A0A023FRT7	UniRef90_A0A023FRT7
A0A023FRU2	UniRef90_A0A023FRU2
A0A023FRV3	UniRef90_A0A023FRV3
A0A023FRV4	UniRef90_A0A023FRV4
A0A023FRW9	UniRef90_G3MKH3
A0A023FRX7	UniRef90_A0A023FRX7
A0A023FRY3	UniRef90_A0A023FRY3
A0A023FRY6	UniRef90_A0A023FRY6
A0A023FRZ2	UniRef90_A0A023FYG7
A0A023FS08	UniRef90_A0A023FS08
A0A023FS22	UniRef90_A0A023FS22
A0A023FS25	UniRef90_A0A023GFY4
A0A023FS28	UniRef90_A0A023FS28
A0A023FS31	UniRef90_A0A023FS31
A0A023FS36	UniRef90_A0A023FS36
A0A023FS45	UniRef90_A0A023FS45
A0A023FS48	UniRef90_A0A023FS48
A0A023FS49	UniRef90_A0A023FS49
A0A023FS51	UniRef90_A0A023FIJ8
A0A023FS59	UniRef90_A0A023FS59
A0A023FS63	UniRef90_A0A023FS63
A0A023FS65	UniRef90_A0A023FCZ6
A0A023FS75	UniRef90_A0A023FS75
A0A023FS82	UniRef90_A0A023FS82
A0A023FS85	UniRef90_A0A023FS85
A0A023FS89	UniRef90_A0A023FS89
A0A023FS94	UniRef90_A0A023FS94
A0A023FS98	UniRef90_A0A023FS98
A0A023FS99	UniRef90_A0A023FS99
A0A023FSA3	UniRef90_A0A023FSA3
A0A023FSA5	UniRef90_A0A023FSA5
A0A023FSA9	UniRef90_A0A023FSA9
A0A023FSB1	UniRef90_A0A023FSB1
A0A023FSB4	UniRef90_A0A023FSB4
A0A023FSB5	UniRef90_A0A023FSB5
A0A023FSC2	UniRef90_L7M839
A0A023FSC7	UniRef90_A0A023FSC7
A0A023FSC8	UniRef90_A0A023FSC8
A0A023FSD4	UniRef90_A0A023FSD4
A0A023FSE5	UniRef90_A0A023FSE5
A0A023FSE8	UniRef90_A0A023FSE8
A0A023FSE9	UniRef90_A0A023FSE9
A0A023FSF1	UniRef90_A0A023FSF1
A0A023FSF6	UniRef90_A0A023FSF6
A0A023FSG2	UniRef90_A0A023FSG2
A0A023FSG3	UniRef90_A0A023FSG3
A0A023FSH4	UniRef90_A0A023FSH4
A0A023FSH7	UniRef90_A0A023FSH7
A0A023FSJ7	UniRef90_A0A023FSJ7
A0A023FSK7	UniRef90_A0A023FSK7
A0A023FSL5	UniRef90_A0A023FJ47
A0A023FSM0	UniRef90_A0A023FSM0
A0A023FSM4	UniRef90_A0A023FSM4
A0A023FSM6	UniRef90_A0A023FRI3
A0A023FSM8	UniRef90_A0A023FSM8
A0A023FSP1	UniRef90_A0A023FSP1
A0A023FSP3	UniRef90_A0A023FSP3
A0A023FSP8	UniRef90_A0A023FSP8
A0A023FSQ0	UniRef90_A0A023FSQ0
A0A023FSQ3	UniRef90_A0A023FPN2
A0A023FSQ4	UniRef90_A0A023FSQ4
A0A023FSR5	UniRef90_A0A023FH72
A0A023FSS1	UniRef90_A0A023FSS1
A0A023FSS3	UniRef90_A0A023FSS3
A0A023FSS7	UniRef90_A0A023FQM4
A0A023FST5	UniRef90_A0A023FST5
A0A023FSU1	UniRef90_A0A023FSU1
A0A023FSU5	UniRef90_A0A023FSU5
A0A023FSW6	UniRef90_A0A023FSW6
A0A023FSX3	UniRef90_A0A023FPY1
A0A023FSZ5	UniRef90_A0A023FSZ5
A0A023FT10	UniRef90_A0A023FT10
A0A023FT18	UniRef90_A0A023FT18
A0A023FT19	UniRef90_A0A023FT19
A0A023FT26	UniRef90_A0A023FT26
A0A023FT29	UniRef90_A0A023FT29
A0A023FT34	UniRef90_A0A023FT34
A0A023FT37	UniRef90_A0A023FT37
A0A023FT52	UniRef90_G3ML91
A0A023FT59	UniRef90_A0A023FT59
A0A023FT81	UniRef90_A0A023FT81
A0A023FT83	UniRef90_A0A023FT83
A0A023FT86	UniRef90_A0A023FT86
A0A023FT91	UniRef90_A0A023FQB9
A0A023FT92	UniRef90_A0A023FGA5
A0A023FTB1	UniRef90_A0A023FTB1
A0A023FTC9	UniRef90_A0A023FTC9
A0A023FTD7	UniRef90_A0A023FTD7
A0A023FTD9	UniRef90_A0A023FTD9
A0A023FTE1	UniRef90_A0A023FTE1
A0A023FTE4	UniRef90_A0A023FTE4
A0A023FTE7	UniRef90_A0A023FTE7
A0A023FTF7	UniRef90_A0A023FTF7
A0A023FTG7	UniRef90_A0A023FTG7
A0A023FTG9	UniRef90_A0A023FTV3
A0A023FTI5	UniRef90_A0A023FTI5
A0A023FTI7	UniRef90_A0A023FLM8
A0A023FTJ6	UniRef90_A0A023FTJ6
A0A023FTK8	UniRef90_A0A023FTK8
A0A023FTL2	UniRef90_A0A023FTL2
A0A023FTM7	UniRef90_A0A023FTM7
A0A023FTR9	UniRef90_A0A023FTR9
A0A023FTU9	UniRef90_A0A023FTU9
A0A023FTV1	UniRef90_A0A023FTV1
A0A023FTV3	UniRef90_A0A023FTV3
A0A023FTW3	UniRef90_A0A023FTW3
A0A023FTW9	UniRef90_A0A023FTW9
A0A023FTY7	UniRef90_A0A023FTY7
A0A023FU00	UniRef90_G3MPV9
A0A023FU06	UniRef90_G3MH09
A0A023FU09	UniRef90_A0A023FU09
A0A023FU25	UniRef90_A0A023FU25
A0A023FU36	UniRef90_L7LWH7
A0A023FU45	UniRef90_A0A023FU45
A0A023FU50	UniRef90_A0A023FU50
A0A023FU54	UniRef90_A0A023FU54
A0A023FU65	UniRef90_A0A023FU65
A0A023FU93	UniRef90_A0A023FR88
A0A023FUD0	UniRef90_A0A023FUD0
A0A023FUD2	UniRef90_A0A023FUD2
A0A023FUD8	UniRef90_A0A023FZB5
A0A023FUF2	UniRef90_A0A023FEF2
A0A023FUF4	UniRef90_G3MNH9
A0A023FUF6	UniRef90_A0A023FUF6
A0A023FUG4	UniRef90_A0A023FUG4
A0A023FUG9	UniRef90_A0A023FUG9
A0A023FUH2	UniRef90_A0A023FUH2
A0A023FUH6	UniRef90_A0A023FUH6
A0A023FUJ5	UniRef90_A0A023FUJ5
A0A023FUJ7	UniRef90_A0A023FUF6
A0A023FUK6	UniRef90_A0A023FUK6
A0A023FUL5	UniRef90_A0A023FUL5
A0A023FUM4	UniRef90_A0A023FUM4
A0A023FUN6	UniRef90_A0A076KTS4
A0A023FUN8	UniRef90_A0A023FUN8
A0A023FUN9	UniRef90_A0A023FUN9
A0A023FUQ0	UniRef90_A0A023FPA4
A0A023FUQ7	UniRef90_A0A023FUQ7
A0A023FUR2	UniRef90_A0A023FUR2
A0A023FUR9	UniRef90_A0A023FUM2
A0A023FUS2	UniRef90_A0A023FUS2
A0A023FUS3	UniRef90_A0A023FUS3
A0A023FUV4	UniRef90_A0A023FUV4
A0A023FUV5	UniRef90_A0A023FP17
A0A023FUW1	UniRef90_A0A023FUW1
A0A023FUW9	UniRef90_A0A023FUW9
A0A023FUY1	UniRef90_B7PSK1
A0A023FUY2	UniRef90_A0A023FUY2
A0A023FUZ0	UniRef90_A0A023FUZ0
A0A023FUZ4	UniRef90_A0A023FML8
A0A023FUZ9	UniRef90_L7M4G5
A0A023FV09	UniRef90_A0A023FV09
A0A023FV14	UniRef90_A0A023FV14
A0A023FV17	UniRef90_A0A023GC88
A0A023FV28	UniRef90_A0A023FV28
A0A023FV30	UniRef90_A0A023FV30
A0A023FV38	UniRef90_A0A023FV38
A0A023FV40	UniRef90_A0A023FV40
A0A023FV43	UniRef90_A0A023FV43
A0A023FV51	UniRef90_A0A023FV51
A0A023FV60	UniRef90_A0A023FV60
A0A023FV64	UniRef90_A0A023FV64
A0A023FV65	UniRef90_A0A023FV65
A0A023FV68	UniRef90_A0A023FV68
A0A023FV83	UniRef90_A0A023GDY5
A0A023FV86	UniRef90_A0A023FV86
A0A023FV90	UniRef90_A0A023FV90
A0A023FVB2	UniRef90_A0A023FVB2
A0A023FVD2	UniRef90_A0A023GAP2
A0A023FVD5	UniRef90_A0A023FVD5
A0A023FVE3	UniRef90_A0A023GGG9
A0A023FVE6	UniRef90_Q4VRW1
A0A023FVF0	UniRef90_A0A023FVF0
A0A023FVF2	UniRef90_A0A023FVF2
A0A023FVG0	UniRef90_G3MNU7
A0A023FVG1	UniRef90_A0A023FVG1
A0A023FVH3	UniRef90_A0A023FVH3
A0A023FVH8	UniRef90_A0A023FVH8
A0A023FVI3	UniRef90_A0A023FVI3
A0A023FVJ2	UniRef90_G3MQ23
A0A023FVK3	UniRef90_A0A023FVK3
A0A023FVK8	UniRef90_A0A023FVK8
A0A023FVL2	UniRef90_A0A023FVL2
A0A023FVL7	UniRef90_A0A023FVL7
A0A023FVM2	UniRef90_A0A023FVM2
A0A023FVM8	UniRef90_A0A023FVM8
A0A023FVN5	UniRef90_A0A023FVN5
A0A023FVN6	UniRef90_A0A023FVN6
A0A023FVP3	UniRef90_A0A023GEG4
A0A023FVQ4	UniRef90_A0A023FVQ4
A0A023FVS1	UniRef90_A0A023FMG4
A0A023FVS3	UniRef90_A0A023FVS3
A0A023FVT0	UniRef90_A0A023FVT0
A0A023FVT1	UniRef90_A0A023FVT1
A0A023FVU2	UniRef90_A0A023FVU2
A0A023FVU5	UniRef90_A0A023FVU5
A0A023FVV5	UniRef90_A0A023FVV5
A0A023FVW3	UniRef90_A0A023FVW3
A0A023FVX9	UniRef90_A0A023FVX9
A0A023FVY0	UniRef90_A0A023FVY0
A0A023FVY1	UniRef90_A0A023GP35
A0A023FVY3	UniRef90_A0A023FVY3
A0A023FVZ2	UniRef90_Q4PM31
A0A023FVZ4	UniRef90_A0A023FGC0
A0A023FW00	UniRef90_A0A023FW00
A0A023FW15	UniRef90_A0A023FW15
A0A023FW20	UniRef90_A0A023FW20
A0A023FW35	UniRef90_A0A023GMD8
A0A023FW36	UniRef90_A0A023FJI2
A0A023FW41	UniRef90_A0A023FW41
A0A023FW44	UniRef90_G3MI00
A0A023FW48	UniRef90_A0A023FW48
A0A023FW58	UniRef90_A0A023FW58
A0A023FW64	UniRef90_A0A023FW64
A0A023FW67	UniRef90_B7Q304
A0A023FW81	UniRef90_A0A023FQ29
A0A023FW84	UniRef90_G3MQH5
A0A023FW91	UniRef90_A0A023FW91
A0A023FWA5	UniRef90_A0A023FWA5
A0A023FWB0	UniRef90_A0A023FWB0
A0A023FWB9	UniRef90_G3MMY5
A0A023FWD1	UniRef90_A0A023FWD1
A0A023FWG0	UniRef90_A0A023FWG0
A0A023FWH9	UniRef90_A0A023FWH9
A0A023FWI7	UniRef90_B7PQ07
A0A023FWJ1	UniRef90_A0A023FWJ1
A0A023FWP2	UniRef90_A0A023FLY1
A0A023FWP6	UniRef90_A0A023FWP6
A0A023FWP9	UniRef90_A0A023GN88
A0A023FWQ1	UniRef90_G3MMT1
A0A023FWQ9	UniRef90_A0A023FWQ9
A0A023FWS1	UniRef90_G3MH55
A0A023FWU0	UniRef90_B7QHP5
A0A023FWU3	UniRef90_A0A023FWU3
A0A023FWU4	UniRef90_Q6B8B9
A0A023FWZ7	UniRef90_A0A023FWZ7
A0A023FX27	UniRef90_A0A023FX27
A0A023FX39	UniRef90_G3MK71
A0A023FX46	UniRef90_A0A023FX46
A0A023FX48	UniRef90_A0A023FX48
A0A023FX50	UniRef90_G3MHD1
A0A023FX53	UniRef90_G3MQL6
A0A023FX62	UniRef90_A0A023FX62
A0A023FX64	UniRef90_Q4PM27
A0A023FX65	UniRef90_A0A023FX65
A0A023FX66	UniRef90_A0A023FX66
A0A023FX74	UniRef90_A0A023FX74
A0A023FX83	UniRef90_A0A023FX83
A0A023FX98	UniRef90_A0A023FX98
A0A023FXA5	UniRef90_A0A023G4E5
A0A023FXA6	UniRef90_A0A023FXA6
A0A023FXA7	UniRef90_A0A023FXA7
A0A023FXA9	UniRef90_A0A023FXA9
A0A023FXB2	UniRef90_A0A023FXB2
A0A023FXD1	UniRef90_A0A023FXD1
A0A023FXF6	UniRef90_A0A023G0X9
A0A023FXG4	UniRef90_A0A023FXG4
A0A023FXI8	UniRef90_A0A023FXI8
A0A023FXJ7	UniRef90_A0A023FXJ7
A0A023FXK7	UniRef90_L7LVM4
A0A023FXK8	UniRef90_A0A023G131
A0A023FXL1	UniRef90_A0A023FXL1
A0A023FXL4	UniRef90_A0SHR2
A0A023FXL7	UniRef90_A0A023FXL7
A0A023FXM9	UniRef90_C9X4I3
A0A023FXN3	UniRef90_F0J9W5
A0A023FXP6	UniRef90_G3ML82
A0A023FXP9	UniRef90_L7M1P5
A0A023FXQ7	UniRef90_A0A023FXQ7
A0A023FXR2	UniRef90_G3MS97
A0A023FXR5	UniRef90_A0A023FXR5
A0A023FXS6	UniRef90_A0A023FXS6
A0A023FXU3	UniRef90_A0A023FXU3
A0A023FXU5	UniRef90_A0A023FXU5
A0A023FXU6	UniRef90_A0A023FXU6
A0A023FXU7	UniRef90_A0A023FQ81
A0A023FXU9	UniRef90_F0J923
A0A023FXV5	UniRef90_A0A023FXV5
A0A023FXW4	UniRef90_A0A090XB18
A0A023FXX3	UniRef90_A0A023FXX3
A0A023FXX4	UniRef90_A0A023FXX4
A0A023FXY6	UniRef90_A0A023GGY1
A0A023FXZ4	UniRef90_A0A023FXZ4
A0A023FY04	UniRef90_L7M0L4
A0A023FY13	UniRef90_B7QI53
A0A023FY19	UniRef90_L7M2I7
A0A023FY21	UniRef90_A0A023FY21
A0A023FY22	UniRef90_A0A023FY22
A0A023FY26	UniRef90_A0A023FZ17
A0A023FY40	UniRef90_A0A023FY40
A0A023FY42	UniRef90_G3MPQ2
A0A023FY43	UniRef90_A0A023FY43
A0A023FY44	UniRef90_A0A023FY44
A0A023FY51	UniRef90_A0A023FY51
A0A023FY64	UniRef90_A0A023FY64
A0A023FY76	UniRef90_A0A023FY76
A0A023FY85	UniRef90_A0A023FY85
A0A023FY99	UniRef90_A0A023FY99
A0A023FYA6	UniRef90_A0A023FYA6
A0A023FYC2	UniRef90_A0A023FYC2
A0A023FYD8	UniRef90_A0A023FYI6
A0A023FYF0	UniRef90_A0A023FYF0
A0A023FYG7	UniRef90_A0A023FYG7
A0A023FYH6	UniRef90_A0A023FYH6
A0A023FYH7	UniRef90_A0A023FDM8
A0A023FYI2	UniRef90_L7M2R1
A0A023FYI4	UniRef90_B7PFS8
A0A023FYJ1	UniRef90_A0A023FYJ1
A0A023FYK1	UniRef90_A0A023FYK1
A0A023FYK8	UniRef90_A0A023FYK8
A0A023FYK9	UniRef90_A0A023G0N4
A0A023FYL1	UniRef90_A0A023FYL1
A0A023FYM0	UniRef90_A0A023FYM0
A0A023FYM6	UniRef90_A0A023FLD7
A0A023FYM7	UniRef90_A0A023FYM7
A0A023FYN6	UniRef90_A0A023FYN6
A0A023FYN7	UniRef90_A0A023FYN7
A0A023FYP1	UniRef90_A0A023FYP1
A0A023FYR9	UniRef90_A0A023FYR9
A0A023FYS2	UniRef90_A0A023FYS2
A0A023FYT3	UniRef90_A0A023FYT3
A0A023FYT4	UniRef90_A0A023FYT4
A0A023FYT9	UniRef90_A0A023FYT9
A0A023FYU5	UniRef90_A0A023FYU5
A0A023FYU8	UniRef90_A0A023FYU8
A0A023FYV9	UniRef90_A0A023FYV9
A0A023FYW1	UniRef90_A0A023FYW1
A0A023FYY0	UniRef90_A0A023FYY0
A0A023FYY4	UniRef90_A0A023FYY4
A0A023FYZ8	UniRef90_A0A023FNG6
A0A023FZ01	UniRef90_A0A023FZ01
A0A023FZ13	UniRef90_A0A023FZ13
A0A023FZ17	UniRef90_A0A023FZ17
A0A023FZ19	UniRef90_A0A023FZ19
A0A023FZ26	UniRef90_A0A023FZ26
A0A023FZ27	UniRef90_A0A023FZ27
A0A023FZ52	UniRef90_A0A023FZ52
A0A023FZ57	UniRef90_A0A023FZ57
A0A023FZ61	UniRef90_A0A023FZ61
A0A023FZ69	UniRef90_A0A023FZ69
A0A023FZ76	UniRef90_A0A023FZ76
A0A023FZ80	UniRef90_A0A023FZ80
A0A023FZ89	UniRef90_A0A023FZ89
A0A023FZ97	UniRef90_A0A023FZ97
A0A023FZA4	UniRef90_L7MAZ4
A0A023FZA6	UniRef90_A0A023FZA6
A0A023FZB0	UniRef90_A0A023FZB0
A0A023FZB2	UniRef90_A0A023FZB2
A0A023FZB5	UniRef90_A0A023FZB5
A0A023FZD8	UniRef90_A0A023FZD8
A0A023FZE6	UniRef90_A0A023FZE6
A0A023FZF2	UniRef90_A0A023FZF2
A0A023FZF5	UniRef90_A0A023FZF5
A0A023FZG7	UniRef90_A0A023FZG7
A0A023FZH8	UniRef90_A0A023FZH8
A0A023FZI6	UniRef90_A0A023FZI6
A0A023FZJ7	UniRef90_A0A023FZJ7
A0A023FZJ9	UniRef90_A0A023FZJ9
A0A023FZK9	UniRef90_G3MHC0
A0A023FZL2	UniRef90_A0A023FZL2
A0A023FZL4	UniRef90_A0A023FZL4
A0A023FZM3	UniRef90_A0A023FZM3
A0A023FZM7	UniRef90_A0A023FZM7
A0A023FZN1	UniRef90_A0A023FZN1
A0A023FZN8	UniRef90_A0A023FZN8
A0A023FZP3	UniRef90_A0A023FZP3
A0A023FZP9	UniRef90_G3MKI1
A0A023FZQ0	UniRef90_B7PCD2
A0A023FZQ7	UniRef90_G3MQN1
A0A023FZR0	UniRef90_A0A023FZR0
A0A023FZR1	UniRef90_A0A023FZR1
A0A023FZR8	UniRef90_L7M866
A0A023FZS1	UniRef90_A0A023FZS1
A0A023FZS5	UniRef90_A0A023FZS5
A0A023FZU0	UniRef90_A0A023FZU0
A0A023FZV2	UniRef90_A0A023FZV2
A0A023FZV3	UniRef90_A0A023FZV3
A0A023FZV4	UniRef90_A0A023FZV4
A0A023FZW0	UniRef90_A0A023FZW0
A0A023FZW2	UniRef90_A0A023FZW2
A0A023FZW8	UniRef90_A0A023FZW8
A0A023FZW9	UniRef90_A0A023FZW9
A0A023FZX1	UniRef90_A0A023FZX1
A0A023FZX6	UniRef90_A0A023FZX6
A0A023FZY2	UniRef90_A0A023FZY2
A0A023FZY5	UniRef90_A0A023FZY5
A0A023FZZ0	UniRef90_A0A023FZZ0
A0A023FZZ5	UniRef90_A0A023FZZ5
A0A023FZZ6	UniRef90_A0A023FS88
A0A023G004	UniRef90_A0A023G004
A0A023G006	UniRef90_G3MH14
A0A023G011	UniRef90_A0A023G011
A0A023G012	UniRef90_A0A023G012
A0A023G016	UniRef90_A0A023GLQ8
A0A023G017	UniRef90_A0A023G017
A0A023G021	UniRef90_A0A023G021
A0A023G023	UniRef90_A0A023G023
A0A023G026	UniRef90_A0A023G026
A0A023G029	UniRef90_A0A023G029
A0A023G030	UniRef90_A0A023G030
A0A023G031	UniRef90_A0A023G031
A0A023G034	UniRef90_A0A023G034
A0A023G036	UniRef90_A0A023G036
A0A023G037	UniRef90_A0A023G290
A0A023G050	UniRef90_A0A023G050
A0A023G058	UniRef90_A0A023G058
A0A023G072	UniRef90_A0A023G072
A0A023G074	UniRef90_A0A023G074
A0A023G078	UniRef90_A0A023G078
A0A023G081	UniRef90_Q4PM45
A0A023G082	UniRef90_A0A023G082
A0A023G087	UniRef90_A0A023G087
A0A023G0C7	UniRef90_A0A023G0C7
A0A023G0D0	UniRef90_A0A023G0D0
A0A023G0D2	UniRef90_A0A023G0D2
A0A023G0D8	UniRef90_A0A023G0D8
A0A023G0E8	UniRef90_A0A023G0E8
A0A023G0H6	UniRef90_F0JA71
A0A023G0I4	UniRef90_A0A023G0I4
A0A023G0I5	UniRef90_A0A023G0I5
A0A023G0I6	UniRef90_A0A023G0I6
A0A023G0J0	UniRef90_A0A023G0J0
A0A023G0J9	UniRef90_A0A023G0J9
A0A023G0K8	UniRef90_A0A023G0K8
A0A023G0M2	UniRef90_A0A023G0M2
A0A023G0M3	UniRef90_A0A023G0M3
A0A023G0M5	UniRef90_A0A023G0M5
A0A023G0M6	UniRef90_A0A023G0M6
A0A023G0M8	UniRef90_A0A023G0M8
A0A023G0N8	UniRef90_A0A023G0N8
A0A023G0P2	UniRef90_A0A023G0P2
A0A023G0Q0	UniRef90_A0A023G0Q0
A0A023G0R2	UniRef90_A0A023G0R2
A0A023G0R9	UniRef90_A0A023G787
A0A023G0S1	UniRef90_A0A023G0S1
A0A023G0S7	UniRef90_A0A023G0S7
A0A023G0T0	UniRef90_A0A023G0T0
A0A023G0T1	UniRef90_A0A023G0T1
A0A023G0T6	UniRef90_A0A023G0T6
A0A023G0U4	UniRef90_A0A023G0U4
A0A023G0V2	UniRef90_A0A023G0V2
A0A023G0V3	UniRef90_A0A023G0V3
A0A023G0W3	UniRef90_A0A023G4Q5
A0A023G0X1	UniRef90_A0A023G0X1
A0A023G0Y1	UniRef90_A0A023G0Y1
A0A023G0Y7	UniRef90_A0A023G0Y7
A0A023G0Z4	UniRef90_A0A023G0Z4
A0A023G100	UniRef90_A0A023G100
A0A023G105	UniRef90_A0A023G0N7
A0A023G106	UniRef90_A0A023G106
A0A023G128	UniRef90_A0A023G128
A0A023G139	UniRef90_A0A023G139
A0A023G147	UniRef90_A0A023G147
A0A023G159	UniRef90_A0A023G159
A0A023G160	UniRef90_A0A023G160
A0A023G184	UniRef90_A0A023G184
A0A023G198	UniRef90_A0A023G198
A0A023G1A5	UniRef90_A0A023FNG3
A0A023G1C0	UniRef90_A0A023G1C0
A0A023G1C5	UniRef90_A0A023G1C5
A0A023G1C9	UniRef90_A0A023G1C9
A0A023G1D0	UniRef90_A0A023G1D0
A0A023G1D6	UniRef90_A0A023G1D6
A0A023G1D8	UniRef90_A0A023G1D8
A0A023G1E3	UniRef90_A0A023G1E3
A0A023G1F2	UniRef90_A0A023G1F2
A0A023G1F7	UniRef90_A0A023G1F7
A0A023G1G1	UniRef90_A0A023G1G1
A0A023G1G4	UniRef90_A0A023G1G4
A0A023G1G5	UniRef90_A0A023G1G5
A0A023G1G7	UniRef90_A0A023G401
A0A023G1I8	UniRef90_A0A023G1I8
A0A023G1J5	UniRef90_A0A023G1J5
A0A023G1J9	UniRef90_A0A023G1J9
A0A023G1K2	UniRef90_A0A023G1K2
A0A023G1K3	UniRef90_A0A023FZ85
A0A023G1K8	UniRef90_A0A023G1K8
A0A023G1L0	UniRef90_A0A023G1L0
A0A023G1L1	UniRef90_A0A023G1L1
A0A023G1L4	UniRef90_A0A023G1L4
A0A023G1L6	UniRef90_A0A023G1L6
A0A023G1M1	UniRef90_A0A023G1M1
A0A023G1M9	UniRef90_A0A023G1M9
A0A023G1N1	UniRef90_A0A023G1N1
A0A023G1P0	UniRef90_A0A023G1P0
A0A023G1P7	UniRef90_A0A023G1P7
A0A023G1Q9	UniRef90_A0A023G1Q9
A0A023G1R0	UniRef90_A0A023G1R0
A0A023G1R1	UniRef90_A0A023G1R1
A0A023G1R5	UniRef90_A0A023G1R5
A0A023G1R9	UniRef90_A0A023G1R9
A0A023G1S3	UniRef90_A0A023G1S3
A0A023G1S8	UniRef90_A0A023G1S8
A0A023G1T0	UniRef90_A0A023G1T0
A0A023G1W6	UniRef90_A0A023G1W6
A0A023G1W7	UniRef90_A0A023G1W7
A0A023G1X7	UniRef90_A0A023G1X7
A0A023G1X9	UniRef90_A0A023G1X9
A0A023G1Y0	UniRef90_A0A023G5Q3
A0A023G1Y7	UniRef90_A0A023G1Y7
A0A023G1Z0	UniRef90_A0A023G1Z0
A0A023G1Z1	UniRef90_A0A023G937
A0A023G1Z2	UniRef90_A0A023G1Z2
A0A023G1Z7	UniRef90_A0A023G1Z7
A0A023G201	UniRef90_A0A023G201
A0A023G203	UniRef90_A0A023G203
A0A023G212	UniRef90_A0A023G212
A0A023G222	UniRef90_A0A023G222
A0A023G223	UniRef90_A0A023G223
A0A023G228	UniRef90_A0A023G228
A0A023G237	UniRef90_A0A023G237
A0A023G244	UniRef90_A0A023G244
A0A023G260	UniRef90_A0A023G260
A0A023G261	UniRef90_A0A023G261
A0A023G268	UniRef90_A0A023G268
A0A023G271	UniRef90_A0A023G271
A0A023G272	UniRef90_A0A023G272
A0A023G276	UniRef90_A0A023G276
A0A023G277	UniRef90_A0A023G277
A0A023G279	UniRef90_A0A023G279
A0A023G280	UniRef90_A0A023G280
A0A023G287	UniRef90_A0A023G287
A0A023G288	UniRef90_A0A023G4H6
A0A023G292	UniRef90_A0A023G292
A0A023G297	UniRef90_A0A023G297
A0A023G2A2	UniRef90_A0A023G2A2
A0A023G2A3	UniRef90_A0A023G2A3
A0A023G2B9	UniRef90_A0A023G2B9
A0A023G2C3	UniRef90_A0A023G2C3
A0A023G2C4	UniRef90_A0A023G2C4
A0A023G2C5	UniRef90_A0A023G2C5
A0A023G2C9	UniRef90_A0A023G2C9
A0A023G2D2	UniRef90_A0A023G2D2
A0A023G2D7	UniRef90_A0A023G2D7
A0A023G2E3	UniRef90_A0A023G2E3
A0A023G2E4	UniRef90_A0A023G2E4
A0A023G2F9	UniRef90_A0A023G2F9
A0A023G2G7	UniRef90_A0A023G2G7
A0A023G2I1	UniRef90_A0A023G2I1
A0A023G2I3	UniRef90_A0A023G2I3
A0A023G2J0	UniRef90_A0A023G2J0
A0A023G2J1	UniRef90_A0A023G2J1
A0A023G2J5	UniRef90_A0A023G2J5
A0A023G2J7	UniRef90_A0A023G2J7
A0A023G2J8	UniRef90_A0A023G2J8
A0A023G2K1	UniRef90_A0A023G2K1
A0A023G2L5	UniRef90_A0A023G2L5
A0A023G2N5	UniRef90_A0A023FZ75
A0A023G2P3	UniRef90_A0A023G2P3
A0A023G2P6	UniRef90_A0A023G2P6
A0A023G2P7	UniRef90_A0A023G2P7
A0A023G2P8	UniRef90_A0A023G2P8
A0A023G2Q2	UniRef90_A0A023G2Q2
A0A023G2R7	UniRef90_A0A023G2R7
A0A023G2R9	UniRef90_A0A023G2R9
A0A023G2S0	UniRef90_A0A023G2S0
A0A023G2S1	UniRef90_A0A023G2S1
A0A023G2S5	UniRef90_A0A023G2S5
A0A023G2U2	UniRef90_A0A023G2U2
A0A023G2U3	UniRef90_A0A023G2U3
A0A023G2V4	UniRef90_A0A023G2V4
A0A023G2V6	UniRef90_A0A023G2V6
A0A023G2W2	UniRef90_A0A023G2W2
A0A023G2W4	UniRef90_A0A023G2W4
A0A023G2W9	UniRef90_A0A023G2W9
A0A023G2X0	UniRef90_A0A023G2X0
A0A023G2X3	UniRef90_A0A023G2X3
A0A023G2X5	UniRef90_A0A023G5E7
A0A023G2X8	UniRef90_A0A023G2X8
A0A023G2Y3	UniRef90_A0A023G2Y3
A0A023G2Y6	UniRef90_A0A023G2Y6
A0A023G2Z0	UniRef90_A0A023G2Z0
A0A023G302	UniRef90_A0A023G302
A0A023G313	UniRef90_A0A023G313
A0A023G321	UniRef90_A0A023G321
A0A023G327	UniRef90_A0A023G327
A0A023G339	UniRef90_A0A023G339
A0A023G348	UniRef90_A0A023G348
A0A023G351	UniRef90_A0A023G351
A0A023G355	UniRef90_A0A023G355
A0A023G356	UniRef90_A0A023G356
A0A023G364	UniRef90_A0A023G364
A0A023G370	UniRef90_A0A023G370
A0A023G380	UniRef90_A0A023G380
A0A023G393	UniRef90_A0A023G393
A0A023G394	UniRef90_A0A023G394
A0A023G3A0	UniRef90_A0A023G3A0
A0A023G3A3	UniRef90_A0A023G3A3
A0A023G3A5	UniRef90_A0A023G3A5
A0A023G3A9	UniRef90_A0A023G3A9
A0A023G3B0	UniRef90_A0A023G3B0
A0A023G3B2	UniRef90_A0A023G3B2
A0A023G3B5	UniRef90_A0A023G3B5
A0A023G3B7	UniRef90_A0A023G3B7
A0A023G3C7	UniRef90_A0A023G3C7
A0A023G3C9	UniRef90_A0A023G3C9
A0A023G3D9	UniRef90_A0A023G3D9
A0A023G3E4	UniRef90_A0A023G3E4
A0A023G3E8	UniRef90_A0A023G3E8
A0A023G3F4	UniRef90_A0A023G3F4
A0A023G3F8	UniRef90_A0A023G3B2
A0A023G3G5	UniRef90_A0A023G3G5
A0A023G3G9	UniRef90_A0A023G3G9
A0A023G3H1	UniRef90_A0A023G3H1
A0A023G3H2	UniRef90_A0A023FTB8
A0A023G3H4	UniRef90_A0A023G3H4
A0A023G3H6	UniRef90_A0A023G3H6
A0A023G3I1	UniRef90_A0A023G3I1
A0A023G3I4	UniRef90_A0A023G3I4
A0A023G3J2	UniRef90_G3MTD5
A0A023G3J4	UniRef90_A0A023G3J4
A0A023G3J9	UniRef90_A0A023G3J9
A0A023G3K0	UniRef90_A0A023G3K0
A0A023G3K2	UniRef90_A0A023G3K2
A0A023G3K3	UniRef90_A0A023G3K3
A0A023G3K6	UniRef90_A0A023G3K6
A0A023G3L4	UniRef90_A0A023G3L4
A0A023G3L6	UniRef90_L7M6D4
A0A023G3M2	UniRef90_A0A023G3M2
A0A023G3M3	UniRef90_A0A023G3M3
A0A023G3M5	UniRef90_A0A023G3M5
A0A023G3M7	UniRef90_A0A023G3M7
A0A023G3M9	UniRef90_A0A023G3M9
A0A023G3N7	UniRef90_A0A023G3N7
A0A023G3P1	UniRef90_A0A023G3P1
A0A023G3P2	UniRef90_A0A023G3P2
A0A023G3P3	UniRef90_A0A023G3P3
A0A023G3P9	UniRef90_A0A023G3P9
A0A023G3Q1	UniRef90_A0A023G3Q1
A0A023G3Q2	UniRef90_A0A023G3Q2
A0A023G3Q7	UniRef90_A0A023G3Q7
A0A023G3Q8	UniRef90_A0A023G3Q8
A0A023G3R4	UniRef90_A0A023G3R4
A0A023G3R5	UniRef90_A0A023G3R5
A0A023G3R9	UniRef90_A0A023G3R9
A0A023G3S3	UniRef90_A0A023G3S3
A0A023G3S5	UniRef90_A0A023G3S5
A0A023G3S6	UniRef90_A0A023G3S6
A0A023G3S8	UniRef90_A0A023G3S8
A0A023G3T7	UniRef90_A0A023G3T7
A0A023G3U1	UniRef90_A0A023G3U1
A0A023G3U8	UniRef90_A0A023G3U8
A0A023G3U9	UniRef90_A0A023G3U9
A0A023G3V2	UniRef90_A0A023G3V2
A0A023G3V6	UniRef90_A0A023G3V6
A0A023G3W4	UniRef90_A0A023G3W4
A0A023G3W9	UniRef90_A0A023G3W9
A0A023G3X1	UniRef90_A0A023G3X1
A0A023G3X7	UniRef90_A0A023G3X7
A0A023G3Y0	UniRef90_A0A023G3Y0
A0A023G3Z4	UniRef90_A0A023G3Z4
A0A023G406	UniRef90_A0A023G406
A0A023G409	UniRef90_A0A023G409
A0A023G419	UniRef90_A0A023G419
A0A023G424	UniRef90_A0A023G424
A0A023G430	UniRef90_A0A023G430
A0A023G443	UniRef90_A0A023G443
A0A023G444	UniRef90_A0A023FNC2
A0A023G447	UniRef90_A0A023G447
A0A023G448	UniRef90_A0A023G448
A0A023G460	UniRef90_A0A023G460
A0A023G463	UniRef90_A0A023G463
A0A023G472	UniRef90_A0A023G472
A0A023G482	UniRef90_A0A023G482
A0A023G485	UniRef90_A0A023G485
A0A023G487	UniRef90_A0A023G487
A0A023G492	UniRef90_G3MI92
A0A023G496	UniRef90_A0A023G496
A0A023G4A1	UniRef90_A0A023G4A1
A0A023G4B9	UniRef90_A0A023G4B9
A0A023G4C4	UniRef90_G3MQ54
A0A023G4C8	UniRef90_G3ML19
A0A023G4D0	UniRef90_A0A023G4D0
A0A023G4D6	UniRef90_G3MIE7
A0A023G4E0	UniRef90_A0A023G4E0
A0A023G4E1	UniRef90_L7M808
A0A023G4E7	UniRef90_A0A023G4E7
A0A023G4F1	UniRef90_A0A023G4F1
A0A023G4F3	UniRef90_A0A023G4F3
A0A023G4F6	UniRef90_A0A023G4F6
A0A023G4G0	UniRef90_A0A023G4G0
A0A023G4G1	UniRef90_A0A023G4G1
A0A023G4G2	UniRef90_A0A023G4G2
A0A023G4G3	UniRef90_A0A023G4G3
A0A023G4G5	UniRef90_A0A023G377
A0A023G4H1	UniRef90_A0A023G4H1
A0A023G4H3	UniRef90_A0A023G4H3
A0A023G4I0	UniRef90_A0A023FSI1
A0A023G4J1	UniRef90_A0A023G4J1
A0A023G4J4	UniRef90_A0A023G4J4
A0A023G4J9	UniRef90_A0A023G4J9
A0A023G4K4	UniRef90_A0A023G4K4
A0A023G4K8	UniRef90_A0A023G4K8
A0A023G4L0	UniRef90_A0A023G4L0
A0A023G4L6	UniRef90_A0A023G4L6
A0A023G4L9	UniRef90_A0A023G4L9
A0A023G4M4	UniRef90_A0A023G4M4
A0A023G4M7	UniRef90_G3MRM2
A0A023G4N4	UniRef90_A0A023G4N4
A0A023G4N6	UniRef90_A0A023G4N6
A0A023G4N7	UniRef90_A0A023G4N7
A0A023G4N9	UniRef90_A0A023G4N9
A0A023G4P2	UniRef90_A0A023G4P2
A0A023G4P6	UniRef90_A0A023G4P6
A0A023G4Q1	UniRef90_A0A023G4Q1
A0A023G4Q6	UniRef90_A0A023G4Q6
A0A023G4Q7	UniRef90_A0A023G4Q7
A0A023G4R1	UniRef90_A0A023G4R1
A0A023G4R2	UniRef90_A0A023G4R2
A0A023G4S2	UniRef90_A0A023G4S2
A0A023G4S4	UniRef90_A0A023G2A7
A0A023G4S7	UniRef90_G3MN17
A0A023G4T3	UniRef90_G3MPF9
A0A023G4U4	UniRef90_A0A023G4U4
A0A023G4W8	UniRef90_A0A023G4W8
A0A023G4Y0	UniRef90_A0A023G4Y0
A0A023G4Y3	UniRef90_A0A023G4Y3
A0A023G4Y8	UniRef90_G3MGZ3
A0A023G4Z0	UniRef90_L7MC55
A0A023G4Z2	UniRef90_A0A023G4Z2
A0A023G4Z3	UniRef90_A0A023G4Z3
A0A023G4Z7	UniRef90_A0A023G4Z7
A0A023G500	UniRef90_A0A023G500
A0A023G501	UniRef90_A0A023G501
A0A023G511	UniRef90_A0A023G511
A0A023G513	UniRef90_A0A023FLS5
A0A023G515	UniRef90_A0A023G515
A0A023G517	UniRef90_A0A023G517
A0A023G522	UniRef90_A0A023G522
A0A023G525	UniRef90_A0A023G525
A0A023G528	UniRef90_A0A023FQR9
A0A023G534	UniRef90_A0A023G534
A0A023G539	UniRef90_A0A023G539
A0A023G541	UniRef90_G3MJI5
A0A023G545	UniRef90_A0A023G545
A0A023G547	UniRef90_A0A023G547
A0A023G548	UniRef90_A0A023G548
A0A023G549	UniRef90_A0A023G549
A0A023G561	UniRef90_G3MPJ3
A0A023G565	UniRef90_A0A023G565
A0A023G569	UniRef90_A0A023G569
A0A023G571	UniRef90_A0A023G571
A0A023G572	UniRef90_A0A023G572
A0A023G573	UniRef90_A0A023G573
A0A023G582	UniRef90_A0A023G582
A0A023G585	UniRef90_A0A023G585
A0A023G588	UniRef90_G3MQX7
A0A023G589	UniRef90_A0A023G589
A0A023G593	UniRef90_A0A023G593
A0A023G598	UniRef90_A0A023G598
A0A023G5A3	UniRef90_A0A023G429
A0A023G5A4	UniRef90_A0A023G5A4
A0A023G5A7	UniRef90_A0A023G434
A0A023G5B1	UniRef90_O96951
A0A023G5B9	UniRef90_B7QA57
A0A023G5C3	UniRef90_A0A023G5C3
A0A023G5C4	UniRef90_A0A023G5C4
A0A023G5C9	UniRef90_A0A023G5C9
A0A023G5D2	UniRef90_A0A023G5D2
A0A023G5D7	UniRef90_A0A023G5D7
A0A023G5E0	UniRef90_A0A023G5E0
A0A023G5E4	UniRef90_A0A023G5E4
A0A023G5F4	UniRef90_L7MJG9
A0A023G5F5	UniRef90_A0A023G5F5
A0A023G5F6	UniRef90_A0A023G5F6
A0A023G5G0	UniRef90_L7MH03
A0A023G5G3	UniRef90_A0A023G5G3
A0A023G5G5	UniRef90_A0A023G5G5
A0A023G5G6	UniRef90_L7M2X0
A0A023G5G7	UniRef90_A0A023G5G7
A0A023G5I2	UniRef90_A0A023G5I2
A0A023G5I4	UniRef90_A0A023G5I4
A0A023G5I6	UniRef90_A0A023G1U1
A0A023G5J3	UniRef90_A0A023G5J3
A0A023G5K0	UniRef90_A0A023G5K0
A0A023G5K2	UniRef90_G3MJ62
A0A023G5K6	UniRef90_A0A023G5K6
A0A023G5L1	UniRef90_C9W1N0
A0A023G5L7	UniRef90_A0A023FXI3
A0A023G5L9	UniRef90_A0A023G5L9
A0A023G5M0	UniRef90_A0A023GGV6
A0A023G5M3	UniRef90_A0A023G5M3
A0A023G5M4	UniRef90_A0A023G5M4
A0A023G5M6	UniRef90_A0A023G5M6
A0A023G5M9	UniRef90_A0A023G5M9
A0A023G5N2	UniRef90_A0A023G5N2
A0A023G5N4	UniRef90_A0A023G5N4
A0A023G5P0	UniRef90_G3MIQ7
A0A023G5P1	UniRef90_A0A023G5P1
A0A023G5P5	UniRef90_A0A023G5P5
A0A023G5P6	UniRef90_A0A023G5P6
A0A023G5P9	UniRef90_A0A023G5P9
A0A023G5R2	UniRef90_L7M2B3
A0A023G5R5	UniRef90_A0A023G5R5
A0A023G5R7	UniRef90_A0A023G5R7
A0A023G5S0	UniRef90_A0A023G5S0
A0A023G5S5	UniRef90_A0A023G5S5
A0A023G5S8	UniRef90_A0A023G5S8
A0A023G5T2	UniRef90_A0A023G5T2
A0A023G5T7	UniRef90_A0A023G5T7
A0A023G5U1	UniRef90_A0A023G5U1
A0A023G5U5	UniRef90_A0A023G5U5
A0A023G5U6	UniRef90_A0A023G5U6
A0A023G5V3	UniRef90_A0A023G5V3
A0A023G5V4	UniRef90_A0A023G5V4
A0A023G5V7	UniRef90_A0A023G5V7
A0A023G5V9	UniRef90_A0A023G5V9
A0A023G5W0	UniRef90_A0A023G397
A0A023G5W6	UniRef90_A0A023G5W6
A0A023G5X4	UniRef90_A0A023G5X4
A0A023G5X5	UniRef90_A0A023G5X5
A0A023G5X7	UniRef90_A0A023G5X7
A0A023G5X9	UniRef90_A0A023G5X9
A0A023G5Y1	UniRef90_G3MM23
A0A023G5Y4	UniRef90_A0A023G5Y4
A0A023G5Y6	UniRef90_A0A023G5Y6
A0A023G5Z1	UniRef90_A0A023G5Z1
A0A023G5Z3	UniRef90_A0A023G5Z3
A0A023G5Z6	UniRef90_A0A023G5Z6
A0A023G600	UniRef90_L7MI39
A0A023G601	UniRef90_A0A023G601
A0A023G605	UniRef90_A0A023G605
A0A023G606	UniRef90_A0A023G606
A0A023G607	UniRef90_A0A023G607
A0A023G609	UniRef90_A0A023FZU0
A0A023G610	UniRef90_A0A023G610
A0A023G612	UniRef90_A0A023G612
A0A023G617	UniRef90_A0A023G617
A0A023G623	UniRef90_A0A023G623
A0A023G625	UniRef90_A0A023G625
A0A023G626	UniRef90_A0A023G626
A0A023G630	UniRef90_L7M013
A0A023G631	UniRef90_A0A023G631
A0A023G637	UniRef90_A0A023G637
A0A023G638	UniRef90_A0A023G638
A0A023G639	UniRef90_A0A023G639
A0A023G645	UniRef90_A0A023G645
A0A023G646	UniRef90_A0A023G646
A0A023G648	UniRef90_A0A023G648
A0A023G651	UniRef90_A0A023G651
A0A023G655	UniRef90_A0A023FNX3
A0A023G662	UniRef90_L7M5Z3
A0A023G669	UniRef90_G3MHI9
A0A023G682	UniRef90_A0A023G682
A0A023G690	UniRef90_A0A023G690
A0A023G697	UniRef90_A0A023G697
A0A023G698	UniRef90_G3MGT1
A0A023G699	UniRef90_A0A023G699
A0A023G6A1	UniRef90_A0A023GBA6
A0A023G6A7	UniRef90_A0A023G6A7
A0A023G6B0	UniRef90_A0A023G6B0
A0A023G6B2	UniRef90_G3MH09
A0A023G6C2	UniRef90_A0A023G6C2
A0A023G6C3	UniRef90_A0A023G6C3
A0A023G6C4	UniRef90_A0A023G6C4
A0A023G6D2	UniRef90_A0A023G6D2
A0A023G6D5	UniRef90_A0A023G6D5
A0A023G6E4	UniRef90_G3MID9
A0A023G6E6	UniRef90_A0A023G6E6
A0A023G6E7	UniRef90_A0A023G6E7
A0A023G6E8	UniRef90_G3MLB8
A0A023G6F7	UniRef90_A0A023G6F7
A0A023G6G5	UniRef90_A0A023G6G5
A0A023G6G9	UniRef90_A0A023FUK8
A0A023G6H0	UniRef90_A0A023G939
A0A023G6H5	UniRef90_A0A023G6H5
A0A023G6J3	UniRef90_A0A023G6J3
A0A023G6J4	UniRef90_L7LYU5
A0A023G6J6	UniRef90_G3MGM3
A0A023G6J8	UniRef90_A0A023G6E1
A0A023G6K0	UniRef90_A0A023G6K0
A0A023G6L5	UniRef90_A0A023G6L5
A0A023G6L8	UniRef90_A0A023FT94
A0A023G6M6	UniRef90_A0A023G6M6
A0A023G6N0	UniRef90_G3MH78
A0A023G6N4	UniRef90_A0A023G6N4
A0A023G6P5	UniRef90_A0A023G6P5
A0A023G6P7	UniRef90_A0A023G6P7
A0A023G6Q8	UniRef90_A0A023G6Q8
A0A023G6R1	UniRef90_A0A023G6R1
A0A023G6R4	UniRef90_A0A023G6R4
A0A023G6R9	UniRef90_G3MRE6
A0A023G6T1	UniRef90_G3MHN1
A0A023G6U1	UniRef90_G3MP52
A0A023G6V6	UniRef90_A0A023G6V6
A0A023G6V7	UniRef90_A0A023G6V7
A0A023G6V9	UniRef90_A0A023G6V9
A0A023G6W0	UniRef90_A0A023G6W0
A0A023G6W8	UniRef90_A0A023G6W8
A0A023G6X2	UniRef90_A0A023G6X2
A0A023G6X3	UniRef90_A0A023G6X3
A0A023G6X7	UniRef90_A0A023G6X7
A0A023G6Y2	UniRef90_A0A023G4D8
A0A023G6Y8	UniRef90_B7PDY5
A0A023G6Y9	UniRef90_A0A023G6Y9
A0A023G6Z1	UniRef90_L7MEK4
A0A023G6Z2	UniRef90_A0A023G6Z2
A0A023G707	UniRef90_A0A023G707
A0A023G711	UniRef90_A0A023G711
A0A023G714	UniRef90_G3MHG1
A0A023G732	UniRef90_A0A023G732
A0A023G735	UniRef90_A0A023G735
A0A023G742	UniRef90_A0A023G742
A0A023G744	UniRef90_A0A023G744
A0A023G746	UniRef90_A0A023G746
A0A023G749	UniRef90_A0A023G749
A0A023G750	UniRef90_A0A023G750
A0A023G755	UniRef90_A0A023FHU1
A0A023G761	UniRef90_A0A023G761
A0A023G762	UniRef90_A0A023G762
A0A023G764	UniRef90_A0A023G764
A0A023G769	UniRef90_A0A023G769
A0A023G772	UniRef90_A0A023G0W8
A0A023G773	UniRef90_A0A023G773
A0A023G775	UniRef90_L7M924
A0A023G782	UniRef90_A0A023G782
A0A023G792	UniRef90_A0A023G792
A0A023G793	UniRef90_G3MGS7
A0A023G796	UniRef90_A0A023G796
A0A023G799	UniRef90_A0A023G799
A0A023G7A7	UniRef90_G3MJ67
A0A023G7B1	UniRef90_A0A023G7B1
A0A023G7C0	UniRef90_G3MK22
A0A023G7C1	UniRef90_A0A023G7C1
A0A023G7C5	UniRef90_A0A023G7C5
A0A023G7D0	UniRef90_B7QAB1
A0A023G7D5	UniRef90_A0A023G7D5
A0A023G7D7	UniRef90_A0A023G7D7
A0A023G7D8	UniRef90_A0A023G7D8
A0A023G7E0	UniRef90_A0A023G7E0
A0A023G7E3	UniRef90_A0A023G7E3
A0A023G7E4	UniRef90_G3MGU6
A0A023G7E5	UniRef90_A0A023G7E5
A0A023G7F0	UniRef90_A0A023G7E2
A0A023G7F9	UniRef90_A0A023G7F9
A0A023G7G3	UniRef90_A0A023G7G3
A0A023G7G4	UniRef90_A0A023FQF5
A0A023G7G6	UniRef90_A0A023FZ28
A0A023G7H2	UniRef90_G3MF42
A0A023G7H5	UniRef90_A0A023G7H5
A0A023G7H7	UniRef90_G3MKP2
A0A023G7I1	UniRef90_A0A023FIF0
A0A023G7I2	UniRef90_G3MSQ7
A0A023G7I3	UniRef90_A0A023G7I3
A0A023G7I4	UniRef90_A0A023G7I4
A0A023G7J5	UniRef90_A0A023G7J5
A0A023G7K1	UniRef90_G3MI93
A0A023G7K3	UniRef90_A0A023G7K3
A0A023G7K6	UniRef90_A0A023G7K6
A0A023G7K7	UniRef90_A0A023G7K7
A0A023G7L5	UniRef90_A0A023G7L5
A0A023G7L9	UniRef90_A0A023G7L9
A0A023G7M1	UniRef90_A0A023G7M1
A0A023G7M4	UniRef90_A0A023G3F9
A0A023G7M7	UniRef90_A0A023G1W8
A0A023G7N0	UniRef90_A0A023G7N0
A0A023G7N2	UniRef90_A0A023G6D4
A0A023G7N3	UniRef90_A0A023G7N3
A0A023G7N6	UniRef90_A0A023G7N6
A0A023G7N9	UniRef90_A0A023G7N9
A0A023G7P1	UniRef90_A0A023G7P1
A0A023G7P4	UniRef90_A0A023G7P4
A0A023G7P7	UniRef90_A0A023G7P7
A0A023G7P8	UniRef90_A0A023G7P8
A0A023G7Q4	UniRef90_L7MH17
A0A023G7Q5	UniRef90_A0A023G7Q5
A0A023G7Q7	UniRef90_A0A023G7Q7
A0A023G7Q8	UniRef90_G3MTW5
A0A023G7Q9	UniRef90_A0A023G7Q9
A0A023G7R7	UniRef90_A0A023G7R7
A0A023G7R8	UniRef90_A0A023G7R8
A0A023G7S1	UniRef90_A0A023G7S1
A0A023G7S5	UniRef90_A0A023G7S5
A0A023G7S6	UniRef90_A0A023FVT2
A0A023G7T4	UniRef90_A0A023G7T4
A0A023G7U0	UniRef90_A0A023G7U0
A0A023G7V2	UniRef90_A0A023G7V2
A0A023G7V6	UniRef90_G3MRX7
A0A023G7V7	UniRef90_A0A023G7V7
A0A023G7W0	UniRef90_G3MQL4
A0A023G7W2	UniRef90_A0A023G7W2
A0A023G7W5	UniRef90_G3MNW8
A0A023G7W9	UniRef90_A0A023G7W9
A0A023G7X0	UniRef90_A0A023G7X0
A0A023G7X6	UniRef90_A0A023G7X6
A0A023G7X9	UniRef90_A0A023G7X9
A0A023G7Y2	UniRef90_A0A023G7Y2
A0A023G7Y3	UniRef90_A0A023G7Y3
A0A023G7Y5	UniRef90_A0A023G7Y5
A0A023G7Y6	UniRef90_A0A023G7Y6
A0A023G7Y8	UniRef90_A0A023G7Y8
A0A023G7Z6	UniRef90_A0A023G7Z6
A0A023G806	UniRef90_A0A023G806
A0A023G807	UniRef90_A0A023G807
A0A023G808	UniRef90_L7MA41
A0A023G832	UniRef90_A0A023G832
A0A023G836	UniRef90_A0A023G836
A0A023G837	UniRef90_G3MJW4
A0A023G839	UniRef90_A0A023G839
A0A023G845	UniRef90_A0A023FS43
A0A023G860	UniRef90_A0A023G860
A0A023G864	UniRef90_A0A023G864
A0A023G868	UniRef90_A0A023G868
A0A023G886	UniRef90_A0A023G886
A0A023G890	UniRef90_A0A023G890
A0A023G893	UniRef90_A0A023G893
A0A023G8A5	UniRef90_G3MI85
A0A023G8A7	UniRef90_A0A023G8A7
A0A023G8B2	UniRef90_G3MJW4
A0A023G8C0	UniRef90_A0A023G8C0
A0A023G8C1	UniRef90_A0A023G8C1
A0A023G8C5	UniRef90_A0A023G8C5
A0A023G8D1	UniRef90_A0A023G8D1
A0A023G8D6	UniRef90_A0A023G8D6
A0A023G8E1	UniRef90_A0A023G8E1
A0A023G8E2	UniRef90_A0A023G8E2
A0A023G8E5	UniRef90_A0A023G8E5
A0A023G8E7	UniRef90_A0A023G8E7
A0A023G8G6	UniRef90_G3MHQ5
A0A023G8G8	UniRef90_A0A023G8G8
A0A023G8H3	UniRef90_A0A023G8H3
A0A023G8I1	UniRef90_A0A023G8I1
A0A023G8I4	UniRef90_A0A023G8I4
A0A023G8I5	UniRef90_A0A023G8I5
A0A023G8I8	UniRef90_A0A023G8I8
A0A023G8J5	UniRef90_A0A023G8J5
A0A023G8J6	UniRef90_A0A023G8J6
A0A023G8J7	UniRef90_A0A023G8J7
A0A023G8K3	UniRef90_L7M2R1
A0A023G8K4	UniRef90_G3MLS1
A0A023G8K9	UniRef90_A0A023G8K9
A0A023G8L0	UniRef90_G3MPV2
A0A023G8M0	UniRef90_G3MPK4
A0A023G8M3	UniRef90_A0A023G8M3
A0A023G8M8	UniRef90_A0A023G8M8
A0A023G8N0	UniRef90_A0A023G8N0
A0A023G8N5	UniRef90_A0A023G8N5
A0A023G8N9	UniRef90_A0A023G8N9
A0A023G8P5	UniRef90_A0A023G8P5
A0A023G8Q5	UniRef90_A0A023G8Q5
A0A023G8R0	UniRef90_A0A023G8R0
A0A023G8R1	UniRef90_G3MJB5
A0A023G8R3	UniRef90_A0A023FXT5
A0A023G8R7	UniRef90_A0A023G8R7
A0A023G8S1	UniRef90_A0A023G8S1
A0A023G8S6	UniRef90_A0A023G8S6
A0A023G8S7	UniRef90_A0A023G8S7
A0A023G8T1	UniRef90_A0A023G8T1
A0A023G8T3	UniRef90_A0A023G8T3
A0A023G8T4	UniRef90_G3MLU9
A0A023G8T7	UniRef90_A0A023GBA7
A0A023G8T8	UniRef90_A0A023G8T8
A0A023G8U3	UniRef90_A0A023G8U3
A0A023G8U5	UniRef90_G3MR12
A0A023G8U6	UniRef90_A0A023G8U6
A0A023G8U9	UniRef90_A0A023G8U9
A0A023G8V5	UniRef90_G3MR60
A0A023G8V6	UniRef90_G3MJL3
A0A023G8V9	UniRef90_A0A023G8V9
A0A023G8W0	UniRef90_A0A023G8W0
A0A023G8W1	UniRef90_A0A023G8W1
A0A023G8W3	UniRef90_A0A023G8W3
A0A023G8W5	UniRef90_A0A023G8W5
A0A023G8X2	UniRef90_A0A023GD83
A0A023G8Y3	UniRef90_A0A023G8Y3
A0A023G8Y5	UniRef90_A0A023G8Y5
A0A023G8Z3	UniRef90_G3MHD2
A0A023G8Z4	UniRef90_G3MQ40
A0A023G8Z6	UniRef90_A0A023G8Z6
A0A023G8Z9	UniRef90_A0A023G8Z9
A0A023G905	UniRef90_A0A023G905
A0A023G908	UniRef90_A0A023G908
A0A023G910	UniRef90_A0A023G910
A0A023G915	UniRef90_A0A023G915
A0A023G917	UniRef90_A0A023G917
A0A023G921	UniRef90_A0A023G921
A0A023G922	UniRef90_A0A023G922
A0A023G925	UniRef90_A0A023G925
A0A023G930	UniRef90_L7M3F3
A0A023G936	UniRef90_G3MH42
A0A023G937	UniRef90_A0A023G937
A0A023G938	UniRef90_A0A023G938
A0A023G943	UniRef90_A0A023G943
[truncated: 15,328 more rows]

## Sheet: EdgeR Differential expression
Supplementary Datasheet 1: Representation and quantification of the obtained transcriptomes of the salivary glands of fed and unfed Rhipicephalus bursa ticks.
UniRef90 ID	logFC	logCPM	PValue	FDR
UniRef90_V5HE67	17.6654	11.3691	0.0242674	0.849031
UniRef90_B7QDS3	-17.6552	11.3588	0.0243271	0.849031
UniRef90_A0A034WWF8	17.5091	11.2128	0.0251963	0.849031
UniRef90_L7MMF9	17.5037	11.2074	0.0252293	0.849031
UniRef90_B7PWP5	17.0803	10.784	0.0279319	0.849031
UniRef90_B7QBW3	17.0339	10.7376	0.0282449	0.849031
UniRef90_V5HXL3	16.7184	10.4223	0.0304697	0.849031
UniRef90_L7M1K6	-16.6322	10.336	0.0311079	0.849031
UniRef90_L7MMS0	-16.6253	10.3291	0.0311593	0.849031
UniRef90_B7P9T2	16.6249	10.3288	0.0311621	0.849031
UniRef90_A0A023GNE0	16.0937	9.79777	0.0354054	0.849031
UniRef90_B7PCW6	16.0797	9.78376	0.0355251	0.849031
UniRef90_L7M049	15.7977	9.50193	0.0380158	0.849031
UniRef90_G3MHH4	15.7878	9.49199	0.0381066	0.849031
UniRef90_Q56CZ1	15.7533	9.45758	0.0384231	0.849031
UniRef90_A0A023FD00	-15.7086	9.41286	0.0388391	0.849031
UniRef90_A0A023G6D2	-15.6578	9.36203	0.0393155	0.849031
UniRef90_B7QN74	15.634	9.33836	0.0395413	0.849031
UniRef90_A0A034WU73	15.6278	9.33213	0.0396	0.849031
UniRef90_G3MIZ0	15.5895	9.29381	0.0399669	0.849031
UniRef90_L7MBM8	15.3917	9.09618	0.0419118	0.849031
UniRef90_L7M196	15.3732	9.07772	0.0420984	0.849031
UniRef90_V9MLY8	15.2909	8.9955	0.0429395	0.849031
UniRef90_P48149	-15.286	8.99046	0.0429912	0.849031
UniRef90_L7MGA4	15.2512	8.95578	0.0433519	0.849031
UniRef90_A0A023GC91	15.2392	8.94378	0.0434764	0.849031
UniRef90_A0A023FDI4	15.2283	8.93288	0.0435921	0.849031
UniRef90_B7PXA2	15.223	8.92762	0.043647	0.849031
UniRef90_B7QJH5	15.1956	8.90019	0.0439359	0.849031
UniRef90_B7PXW1	-15.1566	8.86125	0.0443489	0.849031
UniRef90_L7M018	15.1412	8.84594	0.0445128	0.849031
UniRef90_G3MPZ1	15.1402	8.8449	0.0445239	0.849031
UniRef90_L7MLS3	15.0904	8.79515	0.0450597	0.849031
UniRef90_A0A023GNQ6	15.0683	8.77301	0.0452995	0.849031
UniRef90_B7PYT8	15.0435	8.74832	0.0455706	0.849031
UniRef90_V9MME0	-15.0345	8.73929	0.0456686	0.849031
UniRef90_A0A023G034	-15.0234	8.72817	0.0457901	0.849031
UniRef90_V5ID86	14.9816	8.68639	0.0462545	0.849031
UniRef90_A0A023FQI4	14.9489	8.65377	0.0466196	0.849031
UniRef90_V5IGC7	14.9452	8.65007	0.0466596	0.849031
UniRef90_B7Q6K4	14.9318	8.63667	0.0468097	0.849031
UniRef90_L7MJV9	-14.9218	8.62663	0.046923	0.849031
UniRef90_B7P3F4	14.9214	8.62625	0.0469276	0.849031
UniRef90_B7PDM2	14.8868	8.59175	0.0473187	0.849031
UniRef90_G3MSF4	14.8862	8.59109	0.0473257	0.849031
UniRef90_G3MN18	-14.8694	8.57432	0.0475178	0.849031
UniRef90_E2J6X7	-14.8649	8.56974	0.0475706	0.849031
UniRef90_A0A023G1U1	14.8512	8.55614	0.0477276	0.849031
UniRef90_L7MFI2	-14.8503	8.55518	0.0477373	0.849031
UniRef90_B7PRE0	14.8222	8.52717	0.0480603	0.849031
UniRef90_V5HTE2	14.7852	8.49022	0.0484899	0.849031
UniRef90_V5HY35	14.6589	8.36408	0.0499845	0.849031
UniRef90_K7N8D7	-14.6479	8.35304	0.0501161	0.849031
UniRef90_L7LRB8	14.6383	8.3435	0.0502313	0.849031
UniRef90_L7MLR0	14.5905	8.29579	0.0508136	0.849031
UniRef90_Q2WFX6	14.5851	8.29035	0.0508789	0.849031
UniRef90_A0A023FQ85	-14.5714	8.27667	0.0510452	0.849031
UniRef90_A0A023FNR7	-14.5642	8.26942	0.0511339	0.849031
UniRef90_L7M1T5	14.5562	8.26153	0.0512328	0.849031
UniRef90_G3MHQ2	14.5263	8.23165	0.051603	0.849031
UniRef90_L7ML13	14.5246	8.22997	0.0516228	0.849031
UniRef90_L7M9U8	14.4955	8.20084	0.0519872	0.849031
UniRef90_B7Q7K3	14.4568	8.16224	0.0524703	0.849031
UniRef90_G3MNH6	14.4399	8.1454	0.0526863	0.849031
UniRef90_B7Q9L7	-14.4043	8.10977	0.0531364	0.849031
UniRef90_L7MCZ6	14.387	8.09252	0.0533596	0.849031
UniRef90_B7Q3E3	14.3862	8.09176	0.0533708	0.849031
UniRef90_L7MHC2	-14.3571	8.06257	0.0537437	0.849031
UniRef90_B7PMT8	14.348	8.05361	0.0538637	0.849031
UniRef90_L7MA84	14.3356	8.04119	0.0540241	0.849031
UniRef90_A0A034WTV5	12.7865	11.0194	0.0540703	0.849031
UniRef90_B7PQW1	14.3122	8.01788	0.0543265	0.849031
UniRef90_V5IG89	14.3029	8.00859	0.0544476	0.849031
UniRef90_V5GL13	14.3007	8.00638	0.054476	0.849031
UniRef90_B7QMG1	-14.2849	7.99054	0.0546849	0.849031
UniRef90_B7PSW2	14.28	7.98566	0.054751	0.849031
UniRef90_L7M0C6	14.273	7.97873	0.0548425	0.849031
UniRef90_G3MGS7	14.2441	7.94985	0.055223	0.849031
UniRef90_G3MSH9	14.2378	7.94362	0.055309	0.849031
UniRef90_V5ICL7	14.2309	7.93669	0.0553998	0.849031
UniRef90_A0A023FVU2	14.2036	7.90942	0.0557646	0.849031
UniRef90_A0A023FL98	14.1891	7.89491	0.0559573	0.849031
UniRef90_V5HRN2	-14.1829	7.88866	0.0560432	0.849031
UniRef90_L7LYX9	14.1773	7.88313	0.056116	0.849031
UniRef90_Q6JGX1	14.1626	7.86847	0.0563181	0.849031
UniRef90_B7Q6K7	14.1566	7.86256	0.0563969	0.849031
UniRef90_L7LZK0	14.151	7.85693	0.0564715	0.849031
UniRef90_F0JA28	14.1489	7.85488	0.0564996	0.849031
UniRef90_B7QB75	14.1404	7.84636	0.0566171	0.849031
UniRef90_B7PSV1	14.1385	7.84442	0.0566408	0.849031
UniRef90_G3MNE3	-14.1334	7.83922	0.0567119	0.849031
UniRef90_B7P2T4	14.1088	7.81483	0.0570483	0.849031
UniRef90_A0A034WZ07	14.0978	7.80387	0.0571998	0.849031
UniRef90_B7QAW0	14.0941	7.80012	0.0572491	0.849031
UniRef90_C9W1P1	14.0931	7.79919	0.0572638	0.849031
UniRef90_A0A023GKZ0	14.0797	7.78579	0.0574475	0.849031
UniRef90_L7LQG4	14.0497	7.75577	0.057863	0.849031
UniRef90_L7LVU3	-14.0358	7.74186	0.0580595	0.849031
UniRef90_L7MD70	14.0312	7.73733	0.0581221	0.849031
UniRef90_B7Q9Z9	14.0227	7.72888	0.0582428	0.849031
UniRef90_L7M0U2	14.0146	7.7208	0.0583539	0.849031
UniRef90_L7M502	14.0023	7.70853	0.0585247	0.849031
UniRef90_L7MMT8	13.9912	7.69746	0.0586867	0.849031
UniRef90_G3MJI6	13.9683	7.67453	0.0590103	0.849031
UniRef90_A0A034WWQ7	13.9599	7.6662	0.0591272	0.849031
UniRef90_L7M8I4	13.9581	7.66435	0.0591552	0.849031
UniRef90_Q86LE5	13.9535	7.65978	0.0592169	0.849031
UniRef90_V5GYK8	-13.9439	7.65005	0.0593524	0.849031
UniRef90_G3MFH1	13.9427	7.64903	0.0593751	0.849031
UniRef90_B7P1P9	-13.9206	7.62696	0.0596906	0.849031
UniRef90_L7MBJ0	13.9201	7.62649	0.0596964	0.849031
UniRef90_G3MHG3	13.9202	7.62651	0.0596964	0.849031
UniRef90_L7MD02	-13.9166	7.62288	0.0597487	0.849031
UniRef90_V5IB71	13.911	7.61735	0.0598246	0.849031
UniRef90_B7P194	-13.9027	7.60888	0.0599479	0.849031
UniRef90_A0A023G4Q1	13.8849	7.59136	0.0602034	0.849031
UniRef90_A0A023FYP1	13.8792	7.58567	0.0602876	0.849031
UniRef90_A0A023FZS1	13.8397	7.54624	0.0608583	0.849031
UniRef90_A0A023GA35	13.8253	7.53193	0.0610722	0.849031
UniRef90_B7PQ34	13.8157	7.52231	0.0612123	0.849031
UniRef90_B7PB63	13.8138	7.5204	0.0612378	0.849031
UniRef90_L7LT58	-12.5926	8.75654	0.0612495	0.849031
UniRef90_L7MBZ8	-13.8105	7.51696	0.0612892	0.849031
UniRef90_A0A023FT81	13.809	7.5156	0.0613084	0.849031
UniRef90_L7MK25	-13.8054	7.51194	0.0613664	0.849031
UniRef90_B7PEK6	13.7943	7.50099	0.0615286	0.849031
UniRef90_L7MBM3	13.778	7.48468	0.0617718	0.849031
UniRef90_B7Q7P7	13.7656	7.47233	0.0619516	0.849031
UniRef90_L7MA76	13.7519	7.45863	0.0621606	0.849031
UniRef90_L7MC54	-13.7404	7.44708	0.0623312	0.849031
UniRef90_A0A034WWJ8	13.7353	7.44207	0.0624068	0.849031
UniRef90_A0A023FNC2	13.7303	7.43707	0.0624828	0.849031
UniRef90_L7MH44	13.7177	7.42446	0.0626708	0.849031
UniRef90_A0A023G7X9	13.6982	7.40508	0.0629677	0.849031
UniRef90_L7LTS0	-13.6972	7.404	0.062982	0.849031
UniRef90_L7MAM8	-13.6902	7.39685	0.0630895	0.849031
UniRef90_A0A023FXJ7	13.6857	7.39261	0.0631543	0.849031
UniRef90_A0A034WZ79	-12.0424	10.9793	0.0632376	0.849031
UniRef90_L7LRB1	13.68	7.38699	0.0632411	0.849031
UniRef90_V5H0D4	13.6455	7.35249	0.0637646	0.849031
UniRef90_A0A023GFJ4	12.0106	9.70632	0.0638035	0.849031
UniRef90_L7MLE0	13.6397	7.34673	0.0638547	0.849031
UniRef90_L7M3I9	13.6373	7.34429	0.0638924	0.849031
UniRef90_I3VGB9	13.6357	7.34267	0.0639227	0.849031
UniRef90_B7QF65	13.6271	7.33412	0.0640518	0.849031
UniRef90_L7MDD0	13.624	7.33101	0.0640976	0.849031
UniRef90_A0A023FQQ6	-13.623	7.3298	0.0641129	0.849031
UniRef90_L7LYN0	13.6192	7.32623	0.0641742	0.849031
UniRef90_A0A023GKN6	13.6095	7.31658	0.0643208	0.849031
UniRef90_L7M926	13.5961	7.30324	0.0645313	0.849031
UniRef90_B7QGT9	13.5863	7.2934	0.0646811	0.849031
UniRef90_V5ICJ5	13.5832	7.29029	0.0647287	0.849031
UniRef90_L7LYT8	13.5639	7.27106	0.0650332	0.849031
UniRef90_B7PDR4	13.5639	7.27113	0.0650332	0.849031
UniRef90_A0A034WWI5	13.5549	7.26208	0.0651713	0.849031
UniRef90_L7MBV2	13.5524	7.25973	0.0652121	0.849031
UniRef90_L7LZ09	13.5368	7.24407	0.0654591	0.849031
UniRef90_G3MMR9	13.5367	7.24403	0.0654591	0.849031
UniRef90_L7S6B3	13.5228	7.23007	0.0656762	0.849031
UniRef90_C9W1M6	-13.5218	7.22889	0.065693	0.849031
UniRef90_B7PVW8	13.5126	7.22	0.0658366	0.849031
UniRef90_L7MDL9	13.5017	7.20911	0.0660071	0.849031
UniRef90_A0A023GCS4	13.497	7.20434	0.0660844	0.849031
UniRef90_L7M6X8	13.4877	7.19514	0.0662314	0.849031
UniRef90_A0A023GPA7	13.4844	7.1918	0.0662835	0.849031
UniRef90_L7M5T8	13.478	7.1854	0.0663884	0.849031
UniRef90_L7LRD1	13.4709	7.17839	0.0665026	0.849031
UniRef90_L7M3S4	13.4677	7.17517	0.0665557	0.849031
UniRef90_L7M0H3	13.4616	7.16907	0.0666533	0.849031
UniRef90_B7PPR2	13.4382	7.1457	0.067022	0.849031
UniRef90_A0A023G5S0	13.4314	7.1389	0.0671315	0.849031
UniRef90_B7PRN4	13.4128	7.12043	0.0674361	0.849031
UniRef90_B7Q030	-13.3919	7.09944	0.0677746	0.849031
UniRef90_L7MII5	13.3898	7.09751	0.0678126	0.849031
UniRef90_L7LTN9	13.3856	7.09334	0.0678793	0.849031
UniRef90_V5H7Q8	13.3645	7.07225	0.0682266	0.849031
UniRef90_A0A023FL39	13.3635	7.07128	0.0682363	0.849031
UniRef90_B7PC21	13.3596	7.06737	0.0683047	0.849031
UniRef90_A0A023FT40	13.3571	7.06489	0.0683439	0.849031
UniRef90_A0A023FQB1	13.3567	7.06443	0.0683537	0.849031
UniRef90_L7MK75	13.3374	7.04523	0.0686706	0.849031
UniRef90_A0A034WXQ2	13.332	7.03982	0.0687607	0.849031
UniRef90_B7PZ40	13.3298	7.03768	0.0687909	0.849031
UniRef90_L7LQT9	13.3195	7.02742	0.0689627	0.849031
UniRef90_L7MAA7	13.3037	7.01166	0.0692288	0.849031
UniRef90_L7ME53	13.2918	6.99972	0.0694258	0.849031
UniRef90_V5HEE5	13.2883	6.99636	0.0694884	0.849031
UniRef90_L7MBC5	13.2529	6.96099	0.070084	0.849031
UniRef90_B7PTZ4	13.2442	6.95229	0.0702252	0.849031
UniRef90_A0A023GMR9	13.2344	6.9425	0.0703894	0.849031
UniRef90_L7M0A3	13.2331	6.94126	0.0704114	0.849031
UniRef90_A0A023FZ13	-13.2283	6.93612	0.0704997	0.849031
UniRef90_G3MG19	12.1381	8.15688	0.0707552	0.849031
UniRef90_A0A023FX57	-13.2106	6.91865	0.0707897	0.849031
UniRef90_A0A023GDZ0	13.207	6.91529	0.0708573	0.849031
UniRef90_A0A023G4J1	13.2057	6.91401	0.0708799	0.849031
UniRef90_L7LU34	13.197	6.90526	0.0710274	0.849031
UniRef90_B7Q7S9	13.1861	6.89437	0.0712105	0.849031
UniRef90_L7MFC2	13.1851	6.89347	0.0712336	0.849031
UniRef90_V9VP22	13.1755	6.88388	0.0713955	0.849031
UniRef90_A0A023FQ94	13.1714	6.87976	0.0714654	0.849031
UniRef90_L7LTU0	13.1647	6.87316	0.0715824	0.849031
UniRef90_A0A023G3B7	13.1623	6.87061	0.0716177	0.849031
UniRef90_B7QGG3	13.1466	6.85504	0.0718902	0.849031
UniRef90_G3MGG3	-13.1463	6.85455	0.0719022	0.849031
UniRef90_V5GYB1	13.1316	6.84005	0.0721547	0.849031
UniRef90_L7M1E8	13.1309	6.83943	0.0721668	0.849031
UniRef90_A0A023FB24	13.1303	6.83879	0.072179	0.849031
UniRef90_A0A023GBK7	13.1232	6.83174	0.0723006	0.849031
UniRef90_L7LVL4	13.1151	6.82366	0.0724353	0.849031
UniRef90_B7PIA5	13.112	6.82054	0.0724969	0.849031
UniRef90_L7LTK1	-13.0981	6.8065	0.0727327	0.849031
UniRef90_B7P8D6	13.0968	6.8054	0.0727577	0.849031
UniRef90_L7M4D5	13.0957	6.80429	0.0727828	0.849031
UniRef90_B7P403	13.0947	6.80326	0.0727953	0.849031
UniRef90_L7LYS3	13.0897	6.79843	0.0728832	0.849031
UniRef90_A0A023GGY8	13.0871	6.79578	0.072921	0.849031
UniRef90_L7LZQ1	13.0868	6.79554	0.0729336	0.849031
UniRef90_L7LR57	-13.0803	6.78876	0.0730476	0.849031
UniRef90_L7MC83	13.079	6.78775	0.073073	0.849031
UniRef90_L7MK60	13.0678	6.77651	0.0732648	0.849031
UniRef90_A0A023G4G2	13.0675	6.77619	0.0732776	0.849031
UniRef90_V5HQM5	13.0657	6.77437	0.0733034	0.849031
UniRef90_L7ME73	13.0625	6.7713	0.0733549	0.849031
UniRef90_L7MGZ3	13.0615	6.77033	0.0733808	0.849031
UniRef90_L7M3N6	13.0592	6.76798	0.0734196	0.849031
UniRef90_A0A090XDM7	-13.0552	6.76386	0.0734845	0.849031
UniRef90_A0A023G434	13.0492	6.75796	0.0736018	0.849031
UniRef90_L7MKE1	13.0461	6.75483	0.0736542	0.849031
UniRef90_L7MHZ0	13.0396	6.74842	0.0737595	0.849031
UniRef90_G3MJE4	13.038	6.74684	0.0737859	0.849031
UniRef90_B7PMC1	-13.017	6.72569	0.0741728	0.849031
UniRef90_A0A023FXV4	13.0156	6.72455	0.0741863	0.849031
UniRef90_L7LQS6	-13.0053	6.71406	0.074376	0.849031
UniRef90_B7QN73	13.0012	6.71011	0.0744443	0.849031
UniRef90_Q27437	12.9775	6.68657	0.0748728	0.849031
UniRef90_A0A023FP54	12.9733	6.68248	0.0749569	0.849031
UniRef90_L7LUF2	12.9669	6.67615	0.0750695	0.849031
UniRef90_L7MEN3	-11.3647	11.8853	0.0750756	0.849031
UniRef90_L7LZ00	12.9613	6.67043	0.0751686	0.849031
UniRef90_B7P7B7	12.9545	6.66368	0.0752825	0.849031
UniRef90_L7LTX6	-12.9524	6.66142	0.0753254	0.849031
UniRef90_A0A023G4Y3	12.9485	6.65775	0.0753971	0.849031
UniRef90_L7M087	12.9459	6.65509	0.0754402	0.849031
UniRef90_L7M455	12.9317	6.64094	0.0757011	0.849031
UniRef90_L7LZ27	12.9274	6.63674	0.0757742	0.849031
UniRef90_A0A023FZL4	12.9254	6.63466	0.0758182	0.849031
UniRef90_V5I282	-12.9245	6.63364	0.0758328	0.849031
UniRef90_L7MLK7	12.9163	6.62557	0.0759803	0.849031
UniRef90_A0A023FMW0	-12.9047	6.61382	0.0761886	0.849031
UniRef90_A0A034WYT5	12.8965	6.60586	0.0763538	0.849031
UniRef90_C9W1U2	12.8901	6.59964	0.0764597	0.849031
UniRef90_L7MGP0	-12.8882	6.59755	0.0765052	0.849031
UniRef90_L7M684	12.8854	6.59485	0.0765509	0.849031
UniRef90_E5S309	12.8783	6.58783	0.0766885	0.849031
UniRef90_L7M9J8	12.8607	6.57029	0.0770134	0.849031
UniRef90_A0A023G7Q7	12.8577	6.56729	0.0770602	0.849031
UniRef90_A0A023FE56	12.852	6.56158	0.0771699	0.849031
UniRef90_V5HS13	12.8406	6.55032	0.0773754	0.849031
UniRef90_A0A023FT86	-11.23	10.6663	0.0777543	0.849031
UniRef90_U3PXI4	12.8114	6.52109	0.0779228	0.849031
UniRef90_G3MR13	12.8048	6.51454	0.0780539	0.849031
UniRef90_G3MRF2	-12.8015	6.51107	0.0781032	0.849031
UniRef90_A0A023FR81	-12.7961	6.50563	0.0782189	0.849031
UniRef90_B7PZE9	12.7874	6.49728	0.0783685	0.849031
UniRef90_A0A023GMS9	12.783	6.4929	0.0784521	0.849031
UniRef90_V9VMN6	12.7788	6.48871	0.0785361	0.849031
UniRef90_U3Q0G2	12.7675	6.47744	0.0787561	0.849031
UniRef90_L7LZ50	12.7669	6.47683	0.0787561	0.849031
UniRef90_L7M9Y1	12.7666	6.47648	0.0787731	0.849031
UniRef90_L7M2N9	12.7651	6.475	0.0787901	0.849031
UniRef90_A0A023G6L5	12.758	6.46794	0.0789269	0.849031
UniRef90_L7MJN0	12.7414	6.45141	0.0792381	0.849031
UniRef90_B7P3X5	12.7421	6.45222	0.0792381	0.849031
UniRef90_A0A023GK58	-12.7368	6.44641	0.0793254	0.849031
UniRef90_L7LZE6	12.7309	6.44106	0.0794482	0.849031
UniRef90_G3MNR8	12.7289	6.43897	0.0794835	0.849031
UniRef90_B7PPE9	12.7276	6.43767	0.0795011	0.849031
UniRef90_V5HLS8	12.7238	6.43392	0.0795895	0.849031
UniRef90_L7MM34	-12.7221	6.43212	0.079625	0.849031
UniRef90_L7MKN4	12.7148	6.42501	0.0797497	0.849031
UniRef90_A0A023G787	12.7094	6.41962	0.0798571	0.849031
UniRef90_L7MJ41	12.7044	6.41464	0.0799471	0.849031
UniRef90_B7Q619	12.6972	6.40755	0.0800919	0.849031
UniRef90_A0A023FEA3	12.6951	6.40532	0.0801282	0.849031
UniRef90_B7PBP2	12.6936	6.40389	0.0801647	0.849031
UniRef90_L7M0U0	12.6901	6.40033	0.0802377	0.849031
UniRef90_B7QA69	12.6826	6.39289	0.0803661	0.849031
UniRef90_B7QDV8	12.6803	6.39064	0.0804214	0.849031
UniRef90_A0A023G7K6	12.6796	6.39009	0.0804399	0.849031
UniRef90_L7LXS3	12.6714	6.38175	0.0805882	0.849031
UniRef90_L7LTT1	-12.6695	6.37978	0.0806254	0.849031
UniRef90_B7PCK8	12.6527	6.36309	0.0809447	0.849031
UniRef90_A0A034WWG5	12.6474	6.35787	0.0810585	0.849031
UniRef90_A0A023G5V9	12.6473	6.35786	0.0810585	0.849031
UniRef90_L7LYK0	12.6435	6.35412	0.0811348	0.849031
UniRef90_A0A023G023	-12.6415	6.35157	0.081173	0.849031
UniRef90_L7M8N7	12.6336	6.34415	0.0813266	0.849031
UniRef90_L7LS58	12.6296	6.34025	0.0814038	0.849031
UniRef90_G3MQ64	12.6279	6.3385	0.0814426	0.849031
UniRef90_A0A034WYV5	12.6276	6.33819	0.0814426	0.849031
UniRef90_A0A023G908	12.6246	6.33517	0.0815008	0.849031
UniRef90_B7P9L7	12.6125	6.32313	0.0817353	0.849031
UniRef90_L7MA94	12.606	6.31679	0.0818733	0.849031
UniRef90_L7M0B1	12.5987	6.30937	0.0820123	0.849031
UniRef90_A0A023G5N4	-12.5948	6.30508	0.0820921	0.849031
UniRef90_L7LYL4	12.5912	6.30191	0.0821521	0.849031
UniRef90_L7MK84	12.589	6.29987	0.0822123	0.849031
UniRef90_B7QGW1	12.5861	6.29705	0.0822526	0.849031
UniRef90_L7M4N3	12.5851	6.29597	0.0822727	0.849031
UniRef90_A0A023GHC7	12.5842	6.29497	0.0822929	0.849031
UniRef90_B7QN00	12.5741	6.28491	0.0824956	0.849031
UniRef90_L7MIX6	-12.5666	6.27706	0.0826387	0.849031
UniRef90_L7LYK4	12.5599	6.27091	0.0827828	0.849031
UniRef90_A0A023G1C5	12.5539	6.26486	0.082907	0.849031
UniRef90_A0A023GGV6	12.5495	6.26043	0.0829903	0.849031
UniRef90_A0A023FUK0	12.5485	6.25951	0.0830111	0.849031
UniRef90_A0A023FZU0	-12.5448	6.2553	0.0830738	0.849031
UniRef90_A0A023FPY6	12.5376	6.24858	0.0832209	0.849031
UniRef90_L7MD92	12.5356	6.24676	0.0832631	0.849031
UniRef90_L7M1V1	12.5334	6.24443	0.0833053	0.849031
UniRef90_L7MEP7	12.5196	6.23089	0.0835822	0.849031
UniRef90_V5HSI0	12.5182	6.22936	0.0836036	0.849031
UniRef90_A0A023GKS1	12.5117	6.223	0.0837544	0.849031
UniRef90_L7M1Y0	10.8743	8.57124	0.0838346	0.849031
UniRef90_G3MLG1	-12.4993	6.21033	0.0839933	0.849031
UniRef90_L7M250	11.283	8.10382	0.0840939	0.849031
UniRef90_L7M077	12.4943	6.2057	0.0841029	0.849031
UniRef90_B7PZ94	12.4829	6.19441	0.0843236	0.849031
UniRef90_A0A023G4E5	12.4827	6.19415	0.0843236	0.849031
UniRef90_A0A023FS31	-12.483	6.19404	0.0843236	0.849031
UniRef90_G3MKH1	12.4787	6.1902	0.0844125	0.849031
UniRef90_L7LZH1	10.8134	9.59868	0.0844732	0.849031
UniRef90_V5HCS3	-12.4743	6.18558	0.0845017	0.849031
UniRef90_A0A023GME4	12.4664	6.17788	0.0846589	0.849031
UniRef90_A0A023FIN0	12.4629	6.17439	0.0847265	0.849031
UniRef90_G3MTV1	12.4595	6.17097	0.0847944	0.849031
UniRef90_L7LTM6	12.4522	6.1638	0.0849537	0.849031
UniRef90_A0A023GBG2	12.4445	6.15599	0.0851141	0.849031
UniRef90_L7MAG2	12.4436	6.15529	0.0851371	0.849031
UniRef90_G3MSS1	12.442	6.15351	0.0851602	0.849031
UniRef90_A0A023GLZ8	12.4368	6.14843	0.0852757	0.849031
UniRef90_A0A023G832	12.4296	6.1412	0.0854152	0.849031
UniRef90_L7MJB4	12.4248	6.13653	0.0855087	0.849031
UniRef90_G3MGI4	12.4199	6.13158	0.0856025	0.849031
UniRef90_C9W1Q3	12.4209	6.1327	0.0856025	0.849031
UniRef90_L7MGP4	12.411	6.12271	0.0857915	0.849031
UniRef90_L7M6P6	12.4117	6.12351	0.0857915	0.849031
UniRef90_A0A023FEZ3	-12.4103	6.12173	0.0858152	0.849031
UniRef90_Q4VRW1	12.4038	6.11556	0.0859343	0.849031
UniRef90_L7LSF8	12.4048	6.11667	0.0859343	0.849031
UniRef90_B7PST0	12.4007	6.11242	0.086006	0.849031
UniRef90_A0A023GNI5	-12.399	6.11063	0.0860539	0.849031
UniRef90_A0A023GCV6	12.3926	6.10458	0.0861743	0.849031
UniRef90_L7M9I8	12.3858	6.09781	0.0863196	0.849031
UniRef90_Q6QA65	12.3759	6.08799	0.0865148	0.849031
UniRef90_L7LZT8	12.3668	6.0789	0.0867117	0.849031
UniRef90_L7LX95	12.3627	6.07471	0.086786	0.849031
UniRef90_G3MJ71	12.3594	6.07139	0.0868605	0.849031
UniRef90_L7M1R4	12.3539	6.06608	0.0869853	0.849031
UniRef90_L7M2X4	12.3471	6.05933	0.087136	0.849031
UniRef90_A0A090XDC2	12.3437	6.05581	0.0871864	0.849031
UniRef90_L7M8U8	12.3391	6.05141	0.0872877	0.849031
UniRef90_B7QB76	12.3396	6.05178	0.0872877	0.849031
UniRef90_B7P2S7	12.3377	6.04983	0.0873131	0.849031
UniRef90_G3MR16	12.3368	6.04899	0.0873385	0.849031
UniRef90_L7MD44	12.3355	6.04768	0.0873639	0.849031
UniRef90_B7PN24	12.3309	6.04315	0.087466	0.849031
UniRef90_L7M5S8	12.326	6.03828	0.0875685	0.849031
UniRef90_B7Q137	12.3225	6.03486	0.0876457	0.849031
UniRef90_A0A090X7T7	12.3183	6.03054	0.0877231	0.849031
UniRef90_A0A023GDQ3	12.3172	6.02953	0.087749	0.849031
UniRef90_V5GGX5	12.3149	6.02735	0.0878008	0.849031
UniRef90_A0A023GGU2	12.3132	6.02551	0.0878268	0.849031
UniRef90_L7MBR7	12.3082	6.02077	0.087931	0.849031
UniRef90_L7MAH3	12.3055	6.01806	0.0880094	0.849031
UniRef90_L7M002	12.3022	6.01471	0.0880619	0.849031
UniRef90_L7M3M3	12.3006	6.01301	0.0881144	0.849031
UniRef90_L7LS17	-12.297	6.00914	0.0881671	0.849031
UniRef90_A0A023FNP5	12.2961	6.0085	0.0881935	0.849031
UniRef90_L7LSV0	-12.2949	6.00706	0.0882199	0.849031
UniRef90_L7M1L7	12.2864	5.99889	0.0884057	0.849031
UniRef90_A0A023G327	12.286	5.99867	0.0884057	0.849031
UniRef90_L7LZP0	12.2782	5.99088	0.0885931	0.849031
UniRef90_L7MGQ3	12.2665	5.97923	0.0888362	0.849031
UniRef90_G3MJY5	12.2668	5.9794	0.0888362	0.849031
UniRef90_L7M2I0	12.2623	5.97501	0.0889179	0.849031
UniRef90_A0A034WXM8	12.2508	5.96347	0.0891645	0.849031
UniRef90_L7MGR2	12.2493	5.9622	0.0891921	0.849031
UniRef90_G3MIB8	12.2437	5.95644	0.0893027	0.849031
UniRef90_L7MMR2	12.2351	5.94808	0.0894976	0.849031
UniRef90_L7M5N5	12.2352	5.94797	0.0894976	0.849031
UniRef90_G3MQL0	12.2199	5.93285	0.0898355	0.849031
UniRef90_L7LVG9	12.2159	5.92883	0.0899207	0.849031
UniRef90_L7LQL8	-12.2155	5.92819	0.0899207	0.849031
UniRef90_L7M8W7	12.2092	5.92233	0.0900635	0.849031
UniRef90_G3MMK0	12.2079	5.92105	0.0900922	0.849031
UniRef90_B7QKA3	12.2081	5.92106	0.0900922	0.849031
UniRef90_A0A023GDS3	12.2052	5.91822	0.0901496	0.849031
UniRef90_A0A023FWA5	12.2039	5.91708	0.0901784	0.849031
UniRef90_B7P797	12.202	5.91517	0.0902072	0.849031
UniRef90_L7MHL5	12.1932	5.90631	0.0904099	0.849031
UniRef90_A0A023GFR8	12.1866	5.89972	0.0905557	0.849031
UniRef90_G3MPZ7	12.1846	5.89794	0.090585	0.849031
UniRef90_L7MIM0	12.1831	5.89641	0.0906143	0.849031
UniRef90_L7LRA1	12.1813	5.89464	0.0906731	0.849031
UniRef90_B7QHN4	12.1752	5.88842	0.090791	0.849031
UniRef90_A0A023G7C5	12.1711	5.88427	0.0908798	0.849031
UniRef90_L7M796	12.1673	5.8807	0.090969	0.849031
UniRef90_L7LRX7	-12.166	5.87903	0.0909988	0.849031
UniRef90_V5I3G0	12.1643	5.87775	0.0910287	0.849031
UniRef90_B7PSV5	12.1634	5.8767	0.0910585	0.849031
UniRef90_G3MKX8	12.1468	5.86027	0.0914201	0.849031
UniRef90_L7MEZ0	-12.1433	5.85607	0.0915113	0.849031
UniRef90_L7MD01	12.1425	5.85604	0.0915113	0.849031
UniRef90_L7M1V6	12.1379	5.85145	0.0916336	0.849031
UniRef90_L7M4T6	12.1221	5.83579	0.091973	0.849031
UniRef90_L7LUM9	12.1184	5.83219	0.0920352	0.849031
UniRef90_G3MLX3	12.1192	5.83283	0.0920352	0.849031
UniRef90_B7P4S8	12.1151	5.82876	0.0921289	0.849031
UniRef90_C9W1L9	-12.1015	5.81492	0.0924122	0.849031
UniRef90_L7MI28	12.0972	5.81112	0.0925073	0.849031
UniRef90_L7LXI4	12.0898	5.80361	0.0926668	0.849031
UniRef90_B7QE55	12.0909	5.80483	0.0926668	0.849031
UniRef90_L7M933	12.0896	5.80346	0.0926988	0.849031
UniRef90_B7PZL2	12.0897	5.80362	0.0926988	0.849031
UniRef90_C9W1E9	12.0882	5.80227	0.0927309	0.849031
UniRef90_A0A023G1W6	12.0831	5.79702	0.0928273	0.849031
UniRef90_L7LW70	12.0798	5.79385	0.0928919	0.849031
UniRef90_V5HIJ7	10.4398	13.0625	0.0929526	0.849031
UniRef90_L7MBI5	12.077	5.79116	0.0929566	0.849031
UniRef90_L7MA49	-12.072	5.78557	0.0930865	0.849031
UniRef90_L7M6I0	12.0692	5.78341	0.0931517	0.849031
UniRef90_V5H736	12.0676	5.78153	0.0931844	0.849031
UniRef90_V5HCG6	12.0549	5.7691	0.0934805	0.849031
UniRef90_A0A023FQN6	12.0535	5.76779	0.0934805	0.849031
UniRef90_A0A023FZ75	-12.0468	5.76066	0.0936466	0.849031
UniRef90_A0A023G8R7	12.0418	5.75603	0.0937468	0.849031
UniRef90_L7M3N1	12.0409	5.75528	0.0937803	0.849031
UniRef90_V5IDU1	12.0373	5.75144	0.0938474	0.849031
UniRef90_L7M0V9	12.0321	5.74629	0.0939823	0.849031
UniRef90_G3MKP9	10.413	11.5233	0.0939921	0.849031
UniRef90_G3MJ46	12.0296	5.74398	0.09405	0.849031
UniRef90_L7M2K6	12.0211	5.73542	0.09422	0.849031
UniRef90_A7LBN0	-12.0217	5.73546	0.09422	0.849031
UniRef90_A0A023G8A1	12.0191	5.7335	0.0942884	0.849031
UniRef90_G3MHY7	12.0146	5.7291	0.094357	0.849031
UniRef90_B7PFF9	12.0071	5.72149	0.0945292	0.849031
UniRef90_L7MBI6	-12.0026	5.71669	0.0946332	0.849031
UniRef90_C9W1L4	12.0016	5.71629	0.0946679	0.849031
UniRef90_A0A023GL67	12.0014	5.71593	0.0946679	0.849031
UniRef90_Q8MVA1	12.0004	5.71485	0.0947027	0.849031
UniRef90_A0A023GFL0	11.9943	5.70881	0.0948424	0.849031
UniRef90_L7M6D1	11.9926	5.70727	0.0948774	0.849031
UniRef90_L7MA04	11.9805	5.69535	0.0951596	0.849031
UniRef90_B7Q5V2	11.9799	5.69447	0.0951596	0.849031
UniRef90_V9MMA5	-11.9711	5.68508	0.0953734	0.849031
UniRef90_B7Q6I0	11.9694	5.6843	0.0954092	0.849031
UniRef90_A0A023FQN1	11.9643	5.67907	0.095517	0.849031
UniRef90_L7LTN0	11.9619	5.67689	0.0955891	0.849031
UniRef90_L7M637	11.9592	5.67405	0.0956252	0.849031
UniRef90_L7LXD5	11.9547	5.66945	0.0957339	0.849031
UniRef90_A0A023FNH1	-11.9506	5.66477	0.0958431	0.849031
UniRef90_L7LZF5	11.938	5.653	0.0961366	0.849031
UniRef90_B7Q9R1	11.9316	5.64685	0.0962847	0.849031
UniRef90_L7LSW5	11.9275	5.64281	0.0963591	0.849031
UniRef90_A0A023FS49	-11.9244	5.63904	0.0964337	0.849031
UniRef90_A0A090X9V3	11.9229	5.63793	0.0964711	0.849031
UniRef90_L7LYD7	-11.9209	5.63525	0.0965085	0.849031
UniRef90_L7LWD2	11.9221	5.63716	0.0965085	0.849031
UniRef90_B7PPK3	11.9191	5.63446	0.0965836	0.849031
UniRef90_L7LY36	11.9166	5.63176	0.0966212	0.849031
UniRef90_A0A023FCS8	11.9158	5.63089	0.0966212	0.849031
UniRef90_G3MIM5	11.9094	5.62487	0.0967722	0.849031
UniRef90_L7M9G8	11.9069	5.62204	0.0968481	0.849031
UniRef90_A0A023G3G2	11.9014	5.61684	0.0969623	0.849031
UniRef90_L7LU19	11.8972	5.61263	0.097077	0.849031
UniRef90_V5HRQ2	-11.8933	5.60847	0.0971538	0.849031
UniRef90_B7PPT6	11.8936	5.60911	0.0971538	0.849031
UniRef90_V5IFL5	11.8871	5.60252	0.0973081	0.849031
UniRef90_L7M7C6	11.8849	5.60044	0.0973468	0.849031
UniRef90_A0A023FFL2	11.878	5.59336	0.0975413	0.849031
UniRef90_L7M7H8	11.8739	5.58942	0.0976195	0.849031
UniRef90_G3MJ62	11.8718	5.58747	0.0976587	0.849031
UniRef90_B7QNB5	11.8714	5.58689	0.0976587	0.849031
UniRef90_V5I225	11.8686	5.58408	0.0977373	0.849031
UniRef90_L7MCH9	11.8673	5.58305	0.0977767	0.849031
UniRef90_A0A023GKS0	11.8681	5.58384	0.0977767	0.849031
UniRef90_G3MMF2	11.8638	5.5794	0.0978557	0.849031
UniRef90_V5H2M6	10.2816	8.27331	0.0978735	0.849031
UniRef90_G3MTL2	-11.8595	5.57432	0.0979746	0.849031
UniRef90_L7LSU2	11.8549	5.57049	0.0980542	0.849031
UniRef90_C9W1T3	11.8407	5.55671	0.0984154	0.849031
UniRef90_B7PQG4	11.83	5.54599	0.0986592	0.849031
UniRef90_A7UI23	11.8296	5.54568	0.0986592	0.849031
UniRef90_G3MFP3	11.8152	5.53108	0.0989878	0.849031
UniRef90_A0A090XDU4	-11.8011	5.51704	0.0993627	0.849031
UniRef90_L7MB76	11.7966	5.51293	0.0994468	0.849031
UniRef90_L7ME17	11.7856	5.50178	0.0997006	0.849031
UniRef90_A0A023G5W6	11.7816	5.4981	0.0998285	0.849031
UniRef90_L7M3Q6	11.7737	5.49015	0.1	0.849031
UniRef90_A0A023GD83	11.7695	5.48608	0.100086	0.849031
UniRef90_C9W1D6	-11.7687	5.48482	0.100129	0.849031
UniRef90_V5H298	-11.763	5.47929	0.100259	0.849031
UniRef90_L7M8C4	11.7549	5.47167	0.100434	0.849031
UniRef90_L7LSB9	11.7487	5.46541	0.100609	0.849031
UniRef90_B7P5Q7	11.7481	5.46489	0.100609	0.849031
UniRef90_L7M9Y6	11.7451	5.46168	0.100698	0.849031
UniRef90_A0A023G2P6	-11.735	5.4509	0.10092	0.849031
UniRef90_A0A023GLN7	11.7331	5.44988	0.100964	0.849031
UniRef90_L7LZR9	11.73	5.44672	0.101054	0.849031
UniRef90_B7Q4V6	11.7098	5.42697	0.101551	0.849031
UniRef90_B7P964	11.71	5.42719	0.101551	0.849031
UniRef90_G3MNJ8	11.7071	5.42422	0.101597	0.849031
UniRef90_L7MJX1	11.7065	5.42362	0.101643	0.849031
UniRef90_L7M3H8	11.7032	5.42032	0.101689	0.849031
UniRef90_L7LTS4	-11.7041	5.42084	0.101689	0.849031
UniRef90_L7M6Y7	9.98665	7.31501	0.1017	0.849031
UniRef90_B7QKI3	11.702	5.41918	0.101734	0.849031
UniRef90_A0A034WTT9	11.7021	5.41936	0.101734	0.849031
UniRef90_B7Q7Z0	11.6997	5.4167	0.10178	0.849031
UniRef90_L7M8D7	11.6986	5.41588	0.101827	0.849031
UniRef90_B7QDF3	-11.697	5.41319	0.101873	0.849031
UniRef90_A0A034WZ46	11.6948	5.41188	0.101919	0.849031
UniRef90_A0A023GDJ9	11.6883	5.40541	0.102058	0.849031
UniRef90_V5H168	11.6879	5.40513	0.102105	0.849031
UniRef90_L7M542	11.6873	5.40448	0.102105	0.849031
UniRef90_A0A023FWP6	11.6849	5.40228	0.102152	0.849031
UniRef90_G3MPY5	11.6839	5.40126	0.102198	0.849031
UniRef90_A0A034WXW8	11.6832	5.40053	0.102198	0.849031
UniRef90_V5H9A5	11.6808	5.39797	0.102245	0.849031
UniRef90_L7M065	11.6806	5.39779	0.102245	0.849031
UniRef90_L7LQG2	-11.6823	5.39926	0.102245	0.849031
UniRef90_A0A023G496	11.6806	5.39779	0.102245	0.849031
UniRef90_L7LY17	11.6792	5.39641	0.102292	0.849031
UniRef90_V5I5P0	11.6744	5.39156	0.102433	0.849031
UniRef90_L7MHC5	11.6733	5.39057	0.102433	0.849031
UniRef90_B7PB45	11.6737	5.39125	0.102433	0.849031
UniRef90_A0A023GAP2	11.6674	5.38479	0.102576	0.849031
UniRef90_A0A023FLY5	11.6596	5.3769	0.102766	0.849031
UniRef90_C9W1N1	11.6448	5.36259	0.103152	0.849031
UniRef90_L7M6Z3	11.6431	5.36087	0.1032	0.849031
UniRef90_G3MPM5	11.6436	5.36143	0.1032	0.849031
UniRef90_L7M519	11.6323	5.35023	0.103444	0.849031
UniRef90_L7MKP4	11.6248	5.34272	0.103641	0.849031
UniRef90_G3MNI3	-11.6211	5.33865	0.10374	0.849031
UniRef90_B7Q7N6	11.6157	5.33366	0.10389	0.849031
UniRef90_A0A034WZ28	11.6153	5.33314	0.10389	0.849031
UniRef90_L7M251	-11.6098	5.32721	0.10404	0.849031
UniRef90_S5M6X0	11.598	5.31599	0.104292	0.849031
UniRef90_A0A023FX66	-11.5939	5.3112	0.104393	0.849031
UniRef90_L7MBX5	11.5913	5.30951	0.104495	0.849031
UniRef90_F0JA94	11.5854	5.3036	0.104649	0.849031
UniRef90_A0A023GBH4	-11.5757	5.29336	0.104855	0.849031
UniRef90_A0A023GP74	11.5736	5.29181	0.104906	0.849031
UniRef90_L7M2V4	11.5717	5.29011	0.104958	0.849031
UniRef90_V5HU39	11.5697	5.28796	0.10501	0.849031
UniRef90_L7M490	11.5685	5.2868	0.105062	0.849031
UniRef90_L7M604	11.5619	5.28045	0.105219	0.849031
UniRef90_V5IK42	11.5592	5.27785	0.105272	0.849031
UniRef90_A0A023GD09	11.5563	5.27472	0.105377	0.849031
UniRef90_A0A023G2W9	11.5567	5.27507	0.105377	0.849031
UniRef90_L7MHF0	11.5497	5.26827	0.105535	0.849031
UniRef90_A0A023GA68	11.5479	5.26637	0.105588	0.849031
UniRef90_Q4PMM1	11.5446	5.26313	0.105642	0.849031
UniRef90_B7Q2L6	11.5369	5.25581	0.105855	0.849031
UniRef90_B7P1V0	11.5306	5.24947	0.106017	0.849031
UniRef90_L7LUJ7	11.5251	5.24391	0.106179	0.849031
UniRef90_B7P4P1	11.5238	5.24249	0.106179	0.849031
UniRef90_B7PXJ9	11.5201	5.23901	0.106288	0.849031
UniRef90_B7QIF8	11.515	5.23384	0.106397	0.849031
UniRef90_B5M7A6	11.5165	5.23548	0.106397	0.849031
UniRef90_V5IH74	11.5143	5.23316	0.106452	0.849031
UniRef90_B7P972	-11.4999	5.21842	0.106783	0.849031
UniRef90_B7Q6W8	11.4975	5.21664	0.106839	0.849031
UniRef90_L7LUI1	11.4871	5.20659	0.107118	0.849031
UniRef90_A0A023GGT8	11.4832	5.20242	0.107231	0.849031
UniRef90_F0JA93	11.4773	5.19665	0.107401	0.849031
UniRef90_A0A023FCV8	-11.4753	5.19441	0.107457	0.849031
UniRef90_V5IDW5	11.4691	5.18837	0.107571	0.849031
UniRef90_L7M697	11.4709	5.19051	0.107571	0.849031
UniRef90_L7M5A9	11.47	5.18954	0.107571	0.849031
UniRef90_L7MEG8	-11.468	5.18691	0.107629	0.849031
UniRef90_V5GLN1	11.4657	5.18526	0.107686	0.849031
UniRef90_L7MF41	11.4608	5.18031	0.107801	0.849031
UniRef90_L7M8K4	11.4619	5.18154	0.107801	0.849031
UniRef90_B7QBD4	11.4598	5.17926	0.107858	0.849031
UniRef90_B7P491	11.4558	5.17523	0.107916	0.849031
UniRef90_B7P0N5	11.4569	5.17634	0.107916	0.849031
UniRef90_L7MM53	11.4542	5.17405	0.107974	0.849031
UniRef90_G3MTK9	11.4542	5.17405	0.107974	0.849031
UniRef90_B7PVQ4	11.4547	5.17413	0.107974	0.849031
UniRef90_L7LQY3	-11.4514	5.1707	0.108032	0.849031
UniRef90_B7P9J3	11.4522	5.17167	0.108032	0.849031
UniRef90_A0A023FBW4	-11.4514	5.17052	0.108032	0.849031
UniRef90_V5HI27	11.4495	5.16907	0.10809	0.849031
UniRef90_L7M3M2	11.4509	5.17077	0.10809	0.849031
UniRef90_L7LSQ9	11.4458	5.16543	0.108207	0.849031
UniRef90_B7PFR3	11.4451	5.16476	0.108207	0.849031
UniRef90_L7ML36	11.4398	5.15944	0.108383	0.849031
UniRef90_V5HCH2	11.4372	5.15686	0.108442	0.849031
UniRef90_L7MKV3	-11.4361	5.1548	0.108442	0.849031
UniRef90_B7Q4S0	11.4357	5.15564	0.108442	0.849031
UniRef90_G3MIS1	-11.4321	5.15146	0.10856	0.849031
UniRef90_A0A034WU04	11.43	5.15016	0.108619	0.849031
UniRef90_B7Q6V9	11.423	5.14299	0.108797	0.849031
UniRef90_L7MCM7	11.4194	5.13955	0.108917	0.849031
UniRef90_L7M2K4	11.418	5.13795	0.108917	0.849031
UniRef90_B7PP57	11.4155	5.13551	0.108977	0.849031
UniRef90_A0A023GKX4	11.411	5.1313	0.109098	0.849031
UniRef90_L7MBT1	11.4097	5.12965	0.109158	0.849031
UniRef90_L7LTQ2	11.4068	5.12722	0.109218	0.849031
UniRef90_L7MEI6	-11.4048	5.12466	0.109279	0.849031
UniRef90_L7LX14	11.4046	5.12465	0.109279	0.849031
UniRef90_F0J8I3	11.4041	5.1245	0.109279	0.849031
UniRef90_L7LZ64	-11.3992	5.11911	0.109401	0.849031
UniRef90_A0A023FTL2	11.3945	5.11459	0.109523	0.849031
UniRef90_L7LWC9	11.3922	5.11268	0.109584	0.849031
UniRef90_B7QN80	11.3935	5.11372	0.109584	0.849031
UniRef90_L7M5B4	11.3881	5.10853	0.109707	0.849031
UniRef90_L7LW23	11.3867	5.107	0.109769	0.849031
UniRef90_L7MHQ4	11.3846	5.10523	0.109831	0.849031
UniRef90_V9VLN0	11.3748	5.0956	0.11008	0.849031
UniRef90_L7MK38	11.3736	5.09426	0.11008	0.849031
UniRef90_L7LWK6	-11.3742	5.09438	0.11008	0.849031
UniRef90_L7M911	11.3678	5.08863	0.110268	0.849031
UniRef90_A0A023G601	11.3664	5.08721	0.110268	0.849031
UniRef90_L7LTT2	11.3621	5.08304	0.110394	0.849031
UniRef90_L7LV28	11.3593	5.08023	0.110457	0.849031
UniRef90_L7M7I9	11.3535	5.07449	0.110647	0.849031
UniRef90_B7QDI3	11.353	5.07378	0.110647	0.849031
UniRef90_A0A023GA64	11.3524	5.07346	0.110647	0.849031
UniRef90_B7QKX4	11.3507	5.07178	0.110711	0.849031
UniRef90_B7PEB6	11.3504	5.07104	0.110711	0.849031
UniRef90_L7MBZ3	11.3486	5.0695	0.110775	0.849031
UniRef90_L7M9V4	11.3425	5.06322	0.110904	0.849031
UniRef90_L7M5P2	11.3407	5.06185	0.110968	0.849031
UniRef90_G3MHU3	-11.3408	5.0614	0.110968	0.849031
UniRef90_V5HBE9	11.3379	5.059	0.111032	0.849031
UniRef90_L7MDS5	11.3343	5.0555	0.111162	0.849031
UniRef90_A0A023GJP4	11.3323	5.05314	0.111162	0.849031
UniRef90_B7QC40	11.3253	5.04624	0.111357	0.849031
UniRef90_L7M117	11.3226	5.04377	0.111423	0.849031
UniRef90_L7LWQ9	-11.3227	5.04333	0.111423	0.849031
UniRef90_G3MKT1	11.3203	5.04144	0.111488	0.849031
UniRef90_B7PWR0	-11.3224	5.04233	0.111488	0.849031
UniRef90_L7M730	11.3195	5.04067	0.111554	0.849031
UniRef90_L7M1T1	11.3193	5.04067	0.111554	0.849031
UniRef90_B7P1W1	-11.3178	5.03782	0.111554	0.849031
UniRef90_L7LSK1	11.3027	5.02398	0.112018	0.849031
UniRef90_L7M5H3	11.2978	5.01912	0.112085	0.849031
UniRef90_V5HVZ6	11.294	5.01536	0.112219	0.849031
UniRef90_L7M231	11.2946	5.01608	0.112219	0.849031
UniRef90_L7MAV1	11.2885	5.00995	0.112354	0.849031
UniRef90_G3MR25	11.2818	5.00365	0.112558	0.849031
UniRef90_L7M3K5	11.2795	5.00129	0.112626	0.849031
UniRef90_L7M3E3	11.2801	5.00186	0.112626	0.849031
UniRef90_L7LZZ7	11.2804	5.0023	0.112626	0.849031
UniRef90_V5HDJ3	11.2765	4.99805	0.112694	0.849031
UniRef90_A0A023G087	11.274	4.99578	0.112763	0.849031
UniRef90_L7M4D3	11.2713	4.99337	0.112832	0.849031
UniRef90_B7Q887	11.2663	4.98807	0.112969	0.849031
UniRef90_V5I3J7	11.2649	4.98684	0.113038	0.849031
UniRef90_B7PVC0	11.2642	4.98594	0.113038	0.849031
UniRef90_A0A023FHG8	11.2632	4.98497	0.113038	0.849031
UniRef90_L7LRC6	11.2607	4.98266	0.113108	0.849031
UniRef90_V5IFN4	11.2546	4.97687	0.113317	0.849031
UniRef90_A0A090XCP5	11.2511	4.97327	0.113387	0.849031
UniRef90_B7PV08	11.2446	4.96661	0.113527	0.849031
UniRef90_L7LYU6	11.2421	4.96431	0.113598	0.849031
UniRef90_B7PAS1	11.2408	4.96322	0.113668	0.849031
UniRef90_L7M2G3	11.2294	4.95186	0.113953	0.849031
UniRef90_L7M8N5	11.2284	4.95103	0.114024	0.849031
UniRef90_B7P3T7	-11.2272	4.94922	0.114024	0.849031
UniRef90_L7LZH8	-11.2186	4.94071	0.114312	0.849031
UniRef90_B7PKF3	11.2182	4.94047	0.114312	0.849031
UniRef90_V5I001	-11.2088	4.9301	0.11453	0.849031
UniRef90_A0A023GDI9	11.2095	4.9319	0.11453	0.849031
UniRef90_A0A023GKA2	-11.2056	4.92786	0.114676	0.849031
UniRef90_V5IK57	11.2023	4.92505	0.114749	0.849031
UniRef90_L7M4T8	11.1872	4.90989	0.115119	0.849031
UniRef90_E0YPC0	11.1869	4.90976	0.115119	0.849031
UniRef90_L7M1P5	11.1816	4.9048	0.115268	0.849031
UniRef90_G3MNT5	9.53164	9.80103	0.115323	0.849031
UniRef90_L7MA80	-11.1809	4.90329	0.115343	0.849031
UniRef90_L7M960	11.178	4.90122	0.115418	0.849031
UniRef90_B7PU56	11.1742	4.89712	0.115493	0.849031
UniRef90_B7QMP6	11.1698	4.89279	0.115644	0.849031
UniRef90_V5I1A8	-11.1658	4.88858	0.115719	0.849031
UniRef90_L7MKM9	11.1663	4.88977	0.115719	0.849031
UniRef90_L7MAD1	11.1665	4.88958	0.115719	0.849031
UniRef90_L7M9V7	-11.1663	4.88871	0.115719	0.849031
UniRef90_L7MJP7	11.1627	4.88583	0.115795	0.849031
UniRef90_A0A023FDQ1	-11.1636	4.88636	0.115795	0.849031
UniRef90_B7PYT9	11.1593	4.88237	0.115948	0.849031
UniRef90_V5GT57	11.1563	4.8794	0.116024	0.849031
UniRef90_A0A023GC14	11.1566	4.88012	0.116024	0.849031
UniRef90_L7MAP7	11.1529	4.87633	0.116101	0.849031
UniRef90_L7M2M6	11.1536	4.87712	0.116101	0.849031
UniRef90_L7M0M8	11.1533	4.87685	0.116101	0.849031
UniRef90_B7P3S7	11.15	4.87337	0.116178	0.849031
UniRef90_V5IHS6	-11.1446	4.86709	0.116332	0.849031
UniRef90_L7MAW7	11.1446	4.86835	0.116332	0.849031
UniRef90_L7M0B3	11.1434	4.86715	0.116332	0.849031
UniRef90_A0A023FRY3	11.1368	4.86034	0.116565	0.849031
UniRef90_A0A023G651	-11.1334	4.85567	0.116644	0.849031
UniRef90_B7QJL3	11.1261	4.84968	0.116879	0.849031
UniRef90_V5IGZ4	11.122	4.84565	0.116958	0.849031
UniRef90_A0A023GEW1	-11.1226	4.84498	0.116958	0.849031
UniRef90_L7MK24	11.1165	4.8403	0.117117	0.849031
UniRef90_B7PX24	-11.1128	4.8363	0.117196	0.849031
UniRef90_L7MK54	11.1108	4.83495	0.117276	0.849031
UniRef90_G3MPH7	11.1104	4.83415	0.117276	0.849031
UniRef90_L7MKI9	11.1084	4.83258	0.117356	0.849031
UniRef90_L7M201	11.1079	4.83204	0.117356	0.849031
UniRef90_V5HNE5	11.103	4.82682	0.117517	0.849031
UniRef90_L7LWA6	-11.1016	4.82527	0.117517	0.849031
UniRef90_L7LSF3	11.101	4.82492	0.117517	0.849031
UniRef90_A0A023GA41	11.1028	4.82672	0.117517	0.849031
UniRef90_V5I1K0	-11.0993	4.82296	0.117597	0.849031
UniRef90_L7MJ67	11.0947	4.81914	0.117759	0.849031
UniRef90_C9W1P4	11.093	4.81745	0.117759	0.849031
UniRef90_B7PC76	11.0938	4.81789	0.117759	0.849031
UniRef90_C9W1F1	11.0896	4.81408	0.11784	0.849031
UniRef90_B7PWR2	11.0916	4.81564	0.11784	0.849031
UniRef90_L7MJT8	11.0866	4.81086	0.117922	0.849031
UniRef90_A0A023FQ10	9.53846	7.77538	0.118002	0.849031
UniRef90_L7M8T2	-9.44639	9.40931	0.118062	0.849031
UniRef90_L7M6M8	11.0771	4.80173	0.11825	0.849031
UniRef90_A0A023FCN1	-11.078	4.80197	0.11825	0.849031
UniRef90_B7PH94	11.074	4.79879	0.118333	0.849031
UniRef90_A0A034WTX9	11.074	4.79879	0.118333	0.849031
UniRef90_B8QPD3	11.0694	4.79377	0.118416	0.849031
UniRef90_L7MLW2	11.0688	4.79366	0.118499	0.849031
UniRef90_L7M947	11.0688	4.79331	0.118499	0.849031
UniRef90_G3MFR5	11.0662	4.79059	0.118499	0.849031
UniRef90_B7Q0Z5	11.0682	4.79298	0.118499	0.849031
UniRef90_G3MK45	9.48484	7.4787	0.118521	0.849031
UniRef90_B7PTG2	-11.0637	4.78763	0.118582	0.849031
UniRef90_A0A023GNE2	9.56119	8.18743	0.118633	0.849031
UniRef90_L7MJ49	11.0596	4.78451	0.118749	0.849031
UniRef90_L7LZV1	11.0585	4.78337	0.118749	0.849031
UniRef90_L7ME07	11.0502	4.7753	0.119002	0.849031
UniRef90_G3MQ25	11.051	4.77568	0.119002	0.849031
UniRef90_V9VL13	11.0478	4.77295	0.119086	0.849031
UniRef90_A0A023G1S6	11.0482	4.7732	0.119086	0.849031
UniRef90_B7P4X9	11.0443	4.76947	0.119171	0.849031
UniRef90_B7Q7A0	11.0403	4.76509	0.119256	0.849031
UniRef90_B7Q411	11.0403	4.76509	0.119256	0.849031
UniRef90_G3MJF1	11.0378	4.76275	0.119342	0.849031
UniRef90_A0A023G796	-11.0369	4.76147	0.119427	0.849031
UniRef90_A0A023FFW0	11.0351	4.75994	0.119427	0.849031
UniRef90_L7MM82	-11.032	4.75663	0.119513	0.849031
UniRef90_L7M829	11.0301	4.75546	0.119599	0.849031
UniRef90_B7PD42	11.0291	4.75453	0.119599	0.849031
UniRef90_L7MKV5	11.0233	4.74866	0.119772	0.849031
UniRef90_L7M9H4	-11.0196	4.74446	0.119859	0.849031
UniRef90_A0A023FDN9	11.0197	4.74487	0.119859	0.849031
UniRef90_G3ML93	11.0167	4.74178	0.119946	0.849031
UniRef90_V5HAC6	11.014	4.73914	0.120033	0.849031
UniRef90_G3MQE3	11.0107	4.73586	0.120121	0.849031
UniRef90_B7Q122	11.0117	4.73739	0.120121	0.849031
UniRef90_A0A023FQF9	11.0073	4.73258	0.120209	0.849031
UniRef90_L7MJQ9	11.0027	4.72842	0.120385	0.849031
UniRef90_L7M9Q6	10.9939	4.71983	0.120652	0.849031
UniRef90_G3MRR3	10.9915	4.71718	0.120652	0.849031
UniRef90_V5HDH3	-10.9896	4.71483	0.120741	0.849031
UniRef90_L7M7U2	10.9905	4.71622	0.120741	0.849031
UniRef90_A0A023FN40	10.9804	4.70603	0.12101	0.849031
UniRef90_E0ZN71	10.977	4.70268	0.121101	0.849031
UniRef90_G3MRK0	-10.9738	4.69871	0.121191	0.849031
UniRef90_G3MLQ2	-10.9736	4.69859	0.121191	0.849031
UniRef90_B7QB72	10.9753	4.701	0.121191	0.849031
UniRef90_A0A023G612	10.9723	4.69855	0.121282	0.849031
UniRef90_L7M590	10.9693	4.69557	0.121373	0.849031
UniRef90_A0A023GD90	9.33215	7.03328	0.121434	0.849031
UniRef90_B7Q7J2	10.9643	4.6907	0.121465	0.849031
UniRef90_B7P144	10.9653	4.69141	0.121465	0.849031
UniRef90_B7PQH0	10.9621	4.68842	0.121556	0.849031
UniRef90_B7Q3B8	10.9598	4.68607	0.121648	0.849031
UniRef90_B7PXC1	10.9591	4.6854	0.121648	0.849031
UniRef90_B7PET6	10.9594	4.68576	0.121648	0.849031
UniRef90_L7M5A5	9.37243	8.55721	0.121677	0.849031
UniRef90_L7MMB8	-10.9516	4.67744	0.121833	0.849031
UniRef90_G3MTR0	-10.9536	4.67946	0.121833	0.849031
UniRef90_B7Q8I8	-10.9536	4.67946	0.121833	0.849031
UniRef90_B7PVT2	10.9529	4.67898	0.121833	0.849031
UniRef90_L7MCZ1	10.9499	4.67654	0.121926	0.849031
UniRef90_L7M628	10.9499	4.67606	0.121926	0.849031
UniRef90_L7M4K6	10.9494	4.67556	0.121926	0.849031
UniRef90_L7LXW0	10.95	4.67668	0.121926	0.849031
UniRef90_V5I1R0	-10.9448	4.66968	0.122019	0.849031
UniRef90_B7PMY2	-10.9448	4.66968	0.122019	0.849031
UniRef90_L7M3P7	10.9416	4.66821	0.122112	0.849031
UniRef90_B7Q8C3	-10.9432	4.6692	0.122112	0.849031
UniRef90_B7QHA6	10.9352	4.66173	0.1223	0.849031
UniRef90_A0A023GFS3	10.932	4.65836	0.122394	0.849031
UniRef90_A0A023G6C4	10.932	4.65836	0.122394	0.849031
UniRef90_V5HIW8	10.9284	4.65489	0.122488	0.849031
UniRef90_L7PCK3	-10.9301	4.65626	0.122488	0.849031
UniRef90_L7MEZ5	10.9291	4.65602	0.122488	0.849031
UniRef90_L7M469	10.9305	4.65695	0.122488	0.849031
UniRef90_L7MGX2	-10.9282	4.65396	0.122583	0.849031
UniRef90_L7M869	10.922	4.64904	0.122678	0.849031
UniRef90_B7PG46	10.9249	4.65142	0.122678	0.849031
UniRef90_A0A023FZB5	-10.9244	4.65031	0.122678	0.849031
UniRef90_L7MB41	10.9215	4.64855	0.122773	0.849031
UniRef90_G3ML32	10.9148	4.64175	0.122965	0.849031
UniRef90_L7M4M3	10.9107	4.63765	0.123061	0.849031
UniRef90_A0A023GKI8	10.9087	4.63601	0.123157	0.849031
UniRef90_V5H2N5	10.9035	4.63039	0.123254	0.849031
UniRef90_L7MK14	10.9052	4.63253	0.123254	0.849031
UniRef90_B7QJS5	10.9056	4.63282	0.123254	0.849031
UniRef90_B7PRU3	9.28946	8.96044	0.123312	0.849031
UniRef90_V5HG52	10.9012	4.62864	0.123351	0.849031
UniRef90_L7LVL7	10.8991	4.62607	0.123351	0.849031
UniRef90_B7PGJ8	10.9013	4.62825	0.123351	0.849031
UniRef90_A0A023FE28	10.9022	4.6292	0.123351	0.849031
UniRef90_B7Q121	10.8937	4.62081	0.123546	0.849031
UniRef90_L7MGW2	10.8925	4.61997	0.123644	0.849031
UniRef90_A0A023GCB0	10.8876	4.61467	0.123742	0.849031
UniRef90_L7M7S0	10.8845	4.61188	0.123841	0.849031
UniRef90_L7LWF0	10.8836	4.61131	0.123841	0.849031
UniRef90_L7M3C7	-10.8802	4.6071	0.12394	0.849031
UniRef90_B7Q2R1	10.8776	4.60539	0.124039	0.849031
UniRef90_B7P1K9	10.8766	4.6042	0.124039	0.849031
UniRef90_L7M5Y1	10.8736	4.60148	0.124138	0.849031
UniRef90_A0A023FC81	10.8695	4.59706	0.124238	0.849031
UniRef90_L7M865	10.8668	4.59477	0.124338	0.849031
UniRef90_L7M0D4	-10.8675	4.59465	0.124338	0.849031
UniRef90_V5HGT5	10.8634	4.59092	0.124439	0.849031
UniRef90_B7PX98	10.8635	4.59103	0.124439	0.849031
UniRef90_A0A023G0K8	9.78805	5.81621	0.124474	0.849031
UniRef90_V9MLH0	10.8608	4.5889	0.124539	0.849031
UniRef90_A0A023G2C3	-10.8625	4.58979	0.124539	0.849031
UniRef90_L7M235	10.8576	4.58574	0.124641	0.849031
UniRef90_L7MJ05	10.8552	4.58334	0.124742	0.849031
UniRef90_A0A023G8C5	10.8535	4.58177	0.124742	0.849031
UniRef90_A0A023FQY2	10.8524	4.58011	0.124742	0.849031
UniRef90_L7MIJ2	10.8489	4.57684	0.124946	0.849031
UniRef90_B7PEX6	-10.8486	4.57612	0.124946	0.849031
UniRef90_A0A023GFP3	10.848	4.5763	0.124946	0.849031
UniRef90_L7M366	10.839	4.56719	0.125151	0.849031
UniRef90_B7PXH6	10.8414	4.56981	0.125151	0.849031
UniRef90_L7M3Q2	10.8325	4.56061	0.125357	0.849031
UniRef90_L7LT67	10.8332	4.56179	0.125357	0.849031
UniRef90_B7PJN0	10.8337	4.56171	0.125357	0.849031
UniRef90_V5II68	10.8296	4.55798	0.12546	0.849031
UniRef90_L7MFK7	10.831	4.55901	0.12546	0.849031
UniRef90_L7MCT8	10.8312	4.55977	0.12546	0.849031
UniRef90_B7PZR6	10.8299	4.55801	0.12546	0.849031
UniRef90_V5GPY2	10.8267	4.55515	0.125564	0.849031
UniRef90_A0A023G290	-10.8261	4.55398	0.125564	0.849031
UniRef90_A0A090X9P2	10.8217	4.55047	0.125669	0.849031
UniRef90_A0A023FLU0	10.8228	4.55161	0.125669	0.849031
UniRef90_L7MMH1	10.8181	4.54697	0.125878	0.849031
UniRef90_L7M6B5	10.8151	4.54378	0.125878	0.849031
UniRef90_L7M0J6	10.8168	4.54561	0.125878	0.849031
UniRef90_B7PE61	10.8172	4.54604	0.125878	0.849031
UniRef90_B7P0N0	10.8173	4.54556	0.125878	0.849031
UniRef90_A0A023FDI5	10.8167	4.5456	0.125878	0.849031
UniRef90_L7M1P2	10.814	4.54286	0.125984	0.849031
UniRef90_G3MIH0	10.8112	4.5396	0.125984	0.849031
UniRef90_L7MLR4	10.8105	4.53944	0.126089	0.849031
UniRef90_B7QA99	10.8109	4.53933	0.126089	0.849031
UniRef90_A0A034WTW0	10.8109	4.53933	0.126089	0.849031
UniRef90_A0A023G9T2	10.8103	4.53879	0.126089	0.849031
UniRef90_A0A023FPM2	10.8109	4.53933	0.126089	0.849031
UniRef90_Q45R47	10.8063	4.53539	0.126195	0.849031
UniRef90_L7LVB7	10.8058	4.53461	0.126195	0.849031
UniRef90_L7M159	10.798	4.52661	0.126409	0.849031
UniRef90_A0A023GBE6	10.8001	4.52923	0.126409	0.849031
UniRef90_D2A6E5	10.7963	4.52522	0.126516	0.849031
UniRef90_B7PF16	10.796	4.52489	0.126516	0.849031
UniRef90_L7ME89	10.7917	4.52041	0.126623	0.849031
UniRef90_L7LWY1	10.7928	4.52181	0.126623	0.849031
UniRef90_L7MHF1	10.7886	4.51743	0.126731	0.849031
UniRef90_B7PXY5	10.7895	4.5189	0.126731	0.849031
UniRef90_A0A090XBS1	10.7853	4.51474	0.126839	0.849031
UniRef90_L7MFW4	10.7795	4.50862	0.126947	0.849031
UniRef90_L7LTX3	-10.7829	4.51151	0.126947	0.849031
UniRef90_B7P943	10.7767	4.50571	0.127056	0.849031
UniRef90_L7MIJ8	9.25581	7.70151	0.127069	0.849031
UniRef90_L7MF90	10.7733	4.50271	0.127166	0.849031
UniRef90_L7LTZ2	10.7735	4.50284	0.127166	0.849031
UniRef90_B7P757	10.7722	4.50123	0.127166	0.849031
UniRef90_A0A023GMQ1	9.19165	7.18669	0.127174	0.849031
UniRef90_L7M7V4	10.77	4.49933	0.127275	0.849031
UniRef90_A0A023FC61	-10.7712	4.49998	0.127275	0.849031
UniRef90_L7MIB6	10.7653	4.4945	0.127385	0.849031
UniRef90_L7MC94	-10.7682	4.49708	0.127385	0.849031
UniRef90_A0A023G0J9	-10.7677	4.49637	0.127385	0.849031
UniRef90_A0A023FRN2	10.7657	4.49501	0.127385	0.849031
UniRef90_V5HY87	10.7643	4.49349	0.127495	0.849031
UniRef90_L7M060	-10.7642	4.49275	0.127495	0.849031
UniRef90_L7LSN3	10.7612	4.49107	0.127606	0.849031
UniRef90_L7M2I8	10.755	4.48474	0.127717	0.849031
UniRef90_L7LZG4	10.7563	4.4857	0.127717	0.849031
UniRef90_L7MJ52	10.7524	4.4818	0.127829	0.849031
UniRef90_B7Q165	-10.7534	4.4825	0.127829	0.849031
UniRef90_B7PK28	10.7524	4.4818	0.127829	0.849031
UniRef90_A0A034WXW3	10.751	4.48109	0.127829	0.849031
UniRef90_A0A023GKN1	10.7515	4.48114	0.127829	0.849031
UniRef90_B7QMP0	10.7489	4.47896	0.12794	0.849031
UniRef90_B7P3J2	10.7495	4.47956	0.12794	0.849031
UniRef90_G3MGF1	-10.7444	4.47368	0.128053	0.849031
UniRef90_A0A023G3V2	-10.7444	4.47368	0.128053	0.849031
UniRef90_L7LYR9	9.02227	6.35528	0.128207	0.849031
UniRef90_V5H7J9	10.7292	4.45965	0.128505	0.849031
UniRef90_L7LYK5	10.7303	4.46059	0.128505	0.849031
UniRef90_A0A023G4L0	10.7292	4.45965	0.128505	0.849031
UniRef90_A0A023G617	10.7275	4.45737	0.128619	0.849031
UniRef90_B7PSI7	-10.7215	4.44989	0.128734	0.849031
UniRef90_A0A023GF22	-10.7215	4.44989	0.128734	0.849031
UniRef90_L7MHY7	10.7208	4.45085	0.128849	0.849031
UniRef90_B7PQ53	10.7201	4.45015	0.128849	0.849031
UniRef90_B7Q3K6	-10.7145	4.44309	0.128964	0.849031
UniRef90_B7PXP9	10.7146	4.44511	0.128964	0.849031
UniRef90_A0A023GDP5	10.7156	4.44574	0.128964	0.849031
UniRef90_G3MTV4	10.712	4.44213	0.12908	0.849031
UniRef90_F0J9X0	-10.711	4.44086	0.12908	0.849031
UniRef90_A0A090XFH1	10.7103	4.44081	0.12908	0.849031
UniRef90_V5GTQ9	10.7074	4.43802	0.129196	0.849031
UniRef90_G3MGN8	10.7079	4.43811	0.129196	0.849031
UniRef90_V5IJ53	10.7046	4.4354	0.129313	0.849031
UniRef90_L7M5U9	10.7052	4.43599	0.129313	0.849031
UniRef90_A0A023FFT7	10.7048	4.43569	0.129313	0.849031
UniRef90_L7MMK9	10.6999	4.43031	0.12943	0.849031
UniRef90_L7LZ59	10.7001	4.43094	0.12943	0.849031
UniRef90_L7LQB8	10.7026	4.43349	0.12943	0.849031
UniRef90_A0A023FT29	10.7018	4.43233	0.12943	0.849031
UniRef90_V5IF72	10.6979	4.42863	0.129547	0.849031
UniRef90_L7M564	10.6964	4.42742	0.129547	0.849031
UniRef90_L7LTP1	10.6925	4.42354	0.129665	0.849031
UniRef90_G3MNC2	-10.6912	4.42137	0.129783	0.849031
UniRef90_B7PQK9	-10.6887	4.41901	0.129783	0.849031
UniRef90_A0A090XAK7	10.6883	4.41929	0.129783	0.849031
UniRef90_B7PGJ5	10.6857	4.41695	0.129902	0.849031
UniRef90_A0A023G764	10.6869	4.4179	0.129902	0.849031
UniRef90_L7M5Y6	10.68	4.41133	0.130021	0.849031
UniRef90_B7Q314	10.683	4.4137	0.130021	0.849031
UniRef90_V5HRI8	10.6798	4.41097	0.13014	0.849031
UniRef90_A0A023FMD8	-10.6794	4.40861	0.13014	0.849031
UniRef90_L7M3G2	10.6754	4.40686	0.13026	0.849031
UniRef90_A0A090X9N6	10.6746	4.40548	0.13026	0.849031
UniRef90_A0A090X923	10.6746	4.40548	0.13026	0.849031
UniRef90_X5CR39	10.6686	4.39994	0.13038	0.849031
UniRef90_L7LUB2	10.6662	4.39787	0.130501	0.849031
UniRef90_A0A023GED3	10.6652	4.39652	0.130501	0.849031
UniRef90_L7LTQ3	8.94509	6.27867	0.130616	0.849031
UniRef90_L7MAJ4	10.6639	4.39561	0.130622	0.849031
UniRef90_L7M1R3	10.6611	4.39274	0.130622	0.849031
UniRef90_A0A023GMD1	10.6586	4.39023	0.130744	0.849031
UniRef90_A0A023GH98	10.6602	4.39151	0.130744	0.849031
UniRef90_A0A023GEW9	10.6593	4.39109	0.130744	0.849031
UniRef90_A0A023FLZ4	10.6593	4.39109	0.130744	0.849031
UniRef90_A0A023G5J3	10.6544	4.38581	0.130866	0.849031
UniRef90_L7MMT2	10.6458	4.37736	0.131111	0.849031
UniRef90_L7M8Z0	-10.6466	4.3777	0.131111	0.849031
UniRef90_L7M6H8	10.6458	4.37774	0.131111	0.849031
UniRef90_A0A023FR73	9.01072	6.71342	0.13117	0.849031
UniRef90_L7M109	10.6434	4.37513	0.131235	0.849031
UniRef90_A0A090XCM7	10.6421	4.37402	0.131235	0.849031
UniRef90_L7MFF8	-10.6396	4.37077	0.131359	0.849031
UniRef90_L7LUV3	10.6386	4.37048	0.131359	0.849031
UniRef90_B7PB17	10.6399	4.37153	0.131359	0.849031
UniRef90_L7M7G6	10.6296	4.36164	0.131608	0.849031
UniRef90_G3MI37	10.6315	4.36357	0.131608	0.849031
UniRef90_L7MGR4	10.6271	4.359	0.131733	0.849031
UniRef90_L7LWG2	-10.6288	4.36021	0.131733	0.849031
UniRef90_L7M0S8	10.6248	4.35701	0.131859	0.849031
UniRef90_B7PY04	10.6219	4.35438	0.131859	0.849031
UniRef90_A0A023GE84	10.6237	4.35548	0.131859	0.849031
UniRef90_A0A023FBZ4	10.6234	4.35549	0.131859	0.849031
UniRef90_A0A023FB77	10.6233	4.3551	0.131859	0.849031
UniRef90_L7MBJ4	10.6188	4.35089	0.131985	0.849031
UniRef90_B7QB04	10.6173	4.34985	0.132112	0.849031
UniRef90_L7LX56	10.6124	4.34512	0.132239	0.849031
UniRef90_L7LQE7	-10.6119	4.34344	0.132239	0.849031
UniRef90_B7PQP6	10.6052	4.33802	0.132494	0.849031
UniRef90_A0A023FLP6	-10.6058	4.3377	0.132494	0.849031
UniRef90_L7M9K7	10.5931	4.32623	0.132881	0.849031
UniRef90_L7MI61	-10.5889	4.31989	0.133012	0.849031
UniRef90_A0A023GAU9	10.5859	4.31867	0.133012	0.849031
UniRef90_L7MJF4	10.5815	4.31478	0.133142	0.849031
UniRef90_L7LUX2	10.5823	4.31498	0.133142	0.849031
UniRef90_G3MP33	10.5829	4.31612	0.133142	0.849031
UniRef90_A0A023GCR1	10.5835	4.31613	0.133142	0.849031
UniRef90_L7M280	10.581	4.31433	0.133273	0.849031
UniRef90_A0A090XD29	-10.5792	4.31154	0.133273	0.849031
UniRef90_A0A023FZX6	-10.5792	4.31154	0.133273	0.849031
UniRef90_A0A023GME3	-10.5758	4.30823	0.133405	0.849031
UniRef90_L7MM00	10.5712	4.30474	0.133537	0.849031
UniRef90_B7PB20	10.57	4.30291	0.133537	0.849031
UniRef90_A0A090X7V5	-10.5704	4.30266	0.133537	0.849031
UniRef90_A0A034WZ74	10.5722	4.30557	0.133537	0.849031
UniRef90_L7M452	10.5685	4.30207	0.133669	0.849031
UniRef90_L7MK39	10.5627	4.29602	0.133802	0.849031
UniRef90_L7M158	10.5629	4.29606	0.133802	0.849031
UniRef90_L7LWJ5	10.5638	4.29751	0.133802	0.849031
UniRef90_B7QMA5	10.5609	4.29402	0.133802	0.849031
UniRef90_B7P9Z3	10.5564	4.28956	0.133936	0.849031
UniRef90_L7M1A0	10.5553	4.28851	0.13407	0.849031
UniRef90_B7Q886	-10.552	4.28489	0.134204	0.849031
UniRef90_A0A023GBB1	10.5476	4.281	0.13434	0.849031
UniRef90_V5IHH2	10.541	4.2752	0.134475	0.849031
UniRef90_V5HA19	10.5426	4.27608	0.134475	0.849031
UniRef90_L7MLP5	10.542	4.27595	0.134475	0.849031
UniRef90_L7MC88	10.5412	4.27516	0.134475	0.849031
UniRef90_B7QA10	10.5426	4.27608	0.134475	0.849031
UniRef90_B7PGA3	-10.5382	4.27138	0.134611	0.849031
UniRef90_A0A034WXU5	10.5355	4.26918	0.134611	0.849031
UniRef90_G3MPK5	10.531	4.26533	0.134885	0.849031
UniRef90_B7Q8K1	10.5232	4.25713	0.135023	0.849031
UniRef90_A0A023FDE7	10.5241	4.25792	0.135023	0.849031
UniRef90_A0A023GBA6	8.80441	6.13896	0.135082	0.849031
UniRef90_L7M6G7	10.5187	4.25334	0.135162	0.849031
UniRef90_V5I124	10.5147	4.24875	0.1353	0.849031
UniRef90_L7LPN0	10.5148	4.2494	0.1353	0.849031
UniRef90_G3MQ75	10.5135	4.24787	0.13544	0.849031
UniRef90_B7QFN6	10.511	4.24584	0.13544	0.849031
UniRef90_B7P6E1	10.5122	4.24683	0.13544	0.849031
UniRef90_L7MEE5	10.5053	4.23952	0.13558	0.849031
UniRef90_B7Q749	10.5031	4.23738	0.135721	0.849031
UniRef90_B7P171	10.5035	4.23776	0.135721	0.849031
UniRef90_V5HG65	10.4982	4.23326	0.135862	0.849031
UniRef90_B7P526	10.4982	4.23326	0.135862	0.849031
UniRef90_A0A023FFZ4	10.5006	4.23489	0.135862	0.849031
UniRef90_A0A023GB30	10.4936	4.2282	0.136004	0.849031
UniRef90_L7M999	10.4901	4.22521	0.136146	0.849031
UniRef90_B7PU62	-10.4899	4.22262	0.136146	0.849031
UniRef90_B7PDS8	10.4892	4.22396	0.136146	0.849031
UniRef90_V9VMN2	10.4843	4.21904	0.136289	0.849031
UniRef90_B7PKK6	10.4863	4.22089	0.136289	0.849031
UniRef90_B7PFT3	10.4852	4.22057	0.136289	0.849031
UniRef90_L7M917	8.87782	7.9436	0.136334	0.849031
UniRef90_L7MID7	10.4826	4.21802	0.136432	0.849031
UniRef90_L7MDN5	10.4817	4.21702	0.136432	0.849031
UniRef90_L7LSR9	10.4826	4.21802	0.136432	0.849031
UniRef90_B7PTM1	10.4815	4.21619	0.136432	0.849031
UniRef90_A0A023G3A6	10.4795	4.21487	0.136432	0.849031
UniRef90_C9W1S6	-10.4781	4.21252	0.136576	0.849031
UniRef90_L7LVT6	8.92342	8.3239	0.136609	0.849031
UniRef90_V5HAJ5	10.4745	4.20959	0.136721	0.849031
UniRef90_L7MJC5	10.4713	4.20693	0.136721	0.849031
UniRef90_L7LWX2	-10.4744	4.20898	0.136721	0.849031
UniRef90_G3MPC6	10.4724	4.20803	0.136721	0.849031
UniRef90_A0A023FCE5	10.4721	4.2077	0.136721	0.849031
UniRef90_L7M2L6	10.4687	4.20378	0.136866	0.849031
UniRef90_V5H7E6	-10.4653	4.1986	0.137012	0.849031
UniRef90_L7M7W3	10.466	4.20177	0.137012	0.849031
UniRef90_L7M0B0	10.4648	4.20038	0.137012	0.849031
UniRef90_G3MHD1	-10.4653	4.1986	0.137012	0.849031
UniRef90_B7Q6T0	10.4633	4.19919	0.137012	0.849031
UniRef90_L7LTW1	10.4614	4.19702	0.137158	0.849031
UniRef90_G3MH64	10.4591	4.1946	0.137158	0.849031
UniRef90_A0A034WYW0	10.4587	4.19415	0.137158	0.849031
UniRef90_A0A023FX85	10.4604	4.19624	0.137158	0.849031
UniRef90_Q1ZZW9	-10.4562	4.19115	0.137306	0.849031
UniRef90_L7M411	10.4562	4.19148	0.137306	0.849031
UniRef90_B7PI38	10.4562	4.19225	0.137306	0.849031
UniRef90_A0A023FRT3	10.4561	4.19173	0.137306	0.849031
UniRef90_V5HPX6	10.4523	4.18769	0.137453	0.849031
UniRef90_V5IEU4	10.4474	4.18289	0.137602	0.849031
UniRef90_L7MBF3	10.4474	4.18289	0.137602	0.849031
UniRef90_B7PRY6	10.4466	4.1827	0.137602	0.849031
UniRef90_L7M646	10.4409	4.17727	0.13775	0.849031
UniRef90_A0A023G9V9	10.4425	4.17807	0.13775	0.849031
UniRef90_L7MJW1	9.22567	6.05471	0.13785	0.849031
UniRef90_L7M8A5	10.435	4.17122	0.1379	0.849031
UniRef90_L7M566	10.439	4.17526	0.1379	0.849031
UniRef90_L7LT72	10.4329	4.16883	0.13805	0.849031
UniRef90_B7PZQ6	10.4321	4.16866	0.13805	0.849031
UniRef90_L7LZN5	8.79851	7.73307	0.138105	0.849031
UniRef90_L7M195	10.4276	4.1635	0.138201	0.849031
UniRef90_B7P3B9	10.4294	4.1657	0.138201	0.849031
UniRef90_L7MBP7	9.2126	6.04176	0.138292	0.849031
UniRef90_B7SP50	-10.4228	4.1585	0.138353	0.849031
UniRef90_A0A023GBP9	10.4226	4.15862	0.138353	0.849031
UniRef90_A0A023FVH3	-10.4235	4.15765	0.138353	0.849031
UniRef90_V5IHZ3	10.4175	4.15361	0.138505	0.849031
UniRef90_L7M0A5	10.4188	4.15559	0.138505	0.849031
UniRef90_G3MPD5	10.4176	4.15371	0.138505	0.849031
UniRef90_A0A023G3C7	10.4169	4.15307	0.138505	0.849031
UniRef90_L7M6V6	10.4102	4.14687	0.138811	0.849031
UniRef90_L7M3M0	10.4092	4.14563	0.138811	0.849031
UniRef90_L7M1B8	10.4086	4.14529	0.138811	0.849031
UniRef90_L7LRB7	-10.4079	4.14386	0.138811	0.849031
UniRef90_A0A034WXN5	10.4095	4.14623	0.138811	0.849031
UniRef90_A0A023FQ81	10.4087	4.14513	0.138811	0.849031
UniRef90_A0A023G0P2	-10.4065	4.14094	0.138965	0.849031
UniRef90_A0A023FU09	-10.4078	4.14375	0.138965	0.849031
UniRef90_A0A023FMU3	10.4059	4.1429	0.138965	0.849031
UniRef90_L7M7G3	10.3985	4.13535	0.13912	0.849031
UniRef90_L7LZZ9	10.3993	4.13659	0.13912	0.849031
UniRef90_L7LWP7	10.399	4.13586	0.13912	0.849031
UniRef90_A0A023GLF4	10.4021	4.13929	0.13912	0.849031
UniRef90_A0A023GJB6	10.4024	4.1389	0.13912	0.849031
UniRef90_A0A023G448	-10.4022	4.13686	0.13912	0.849031
UniRef90_L7M3X9	10.3965	4.13389	0.139275	0.849031
UniRef90_B7PY65	-10.395	4.13047	0.139275	0.849031
UniRef90_L7MA25	-10.3887	4.12509	0.139588	0.849031
UniRef90_B7QCH3	10.3871	4.12394	0.139588	0.849031
UniRef90_B7Q6T8	10.3882	4.12574	0.139588	0.849031
UniRef90_L7MJB7	10.3834	4.1209	0.139745	0.849031
UniRef90_L7M825	10.3781	4.11546	0.139904	0.849031
UniRef90_L7M4U2	10.377	4.11481	0.139904	0.849031
UniRef90_A0A023FST5	10.3768	4.11387	0.139904	0.849031
UniRef90_V5I497	8.82751	7.06735	0.139968	0.849031
UniRef90_L7MGI1	10.3706	4.10789	0.140062	0.849031
UniRef90_L7MJN1	10.3685	4.10656	0.140222	0.849031
UniRef90_L7M2K0	10.3657	4.1038	0.140222	0.849031
UniRef90_G3MNP5	10.3689	4.10683	0.140222	0.849031
UniRef90_B7Q7D5	10.3697	4.10731	0.140222	0.849031
UniRef90_B7PZN8	10.3683	4.10621	0.140222	0.849031
UniRef90_L7LVN8	10.3646	4.10265	0.140382	0.849031
UniRef90_L7LQJ3	-10.3615	4.09856	0.140382	0.849031
UniRef90_B7PP36	10.3612	4.09864	0.140382	0.849031
UniRef90_A0A023G735	10.3631	4.10048	0.140382	0.849031
UniRef90_V5HBP3	10.3569	4.09444	0.140543	0.849031
UniRef90_V5H9B6	10.356	4.09353	0.140543	0.849031
UniRef90_L7LXU3	-10.3581	4.09507	0.140543	0.849031
UniRef90_B7Q7T7	10.3583	4.09641	0.140543	0.849031
UniRef90_L7LXY9	10.3546	4.09232	0.140705	0.849031
UniRef90_B7QFM0	-10.354	4.08962	0.140705	0.849031
UniRef90_B7P6Z9	10.3515	4.0895	0.140705	0.849031
UniRef90_Q45VP9	10.3507	4.08903	0.140867	0.849031
UniRef90_L7MEM8	-10.3488	4.08584	0.140867	0.849031
UniRef90_A0A023GDK6	10.3496	4.08772	0.140867	0.849031
UniRef90_V5GKP5	10.3429	4.08151	0.141031	0.849031
UniRef90_L7MMY2	-10.3451	4.08089	0.141031	0.849031
UniRef90_B7QGU5	10.3458	4.08432	0.141031	0.849031
UniRef90_B7PHU0	10.3429	4.08151	0.141031	0.849031
UniRef90_L7MC20	10.3388	4.07682	0.141194	0.849031
UniRef90_L7LXE4	10.3399	4.07803	0.141194	0.849031
UniRef90_B7QKE0	10.3402	4.07809	0.141194	0.849031
UniRef90_L7M4S7	10.3349	4.0729	0.141359	0.849031
UniRef90_B7PVE9	10.3313	4.07024	0.141525	0.849031
UniRef90_L7MMM8	10.3258	4.06473	0.141691	0.849031
UniRef90_B7QA92	10.3242	4.06247	0.141691	0.849031
UniRef90_B7P1T8	8.71481	8.87294	0.141841	0.849031
UniRef90_V5HIG0	10.3183	4.05676	0.141858	0.849031
UniRef90_L7LU12	10.3202	4.05863	0.141858	0.849031
UniRef90_B7Q5G9	10.3203	4.05936	0.141858	0.849031
UniRef90_L7MEP9	10.3124	4.05176	0.142025	0.849031
UniRef90_L7M2F2	10.3132	4.05251	0.142025	0.849031
UniRef90_B7P4G2	10.3139	4.05267	0.142025	0.849031
UniRef90_A0A023FNL4	10.3168	4.05602	0.142025	0.849031
UniRef90_V5H738	-10.3088	4.04542	0.142194	0.849031
UniRef90_L7LYD2	10.3079	4.04742	0.142194	0.849031
UniRef90_B7PZC0	10.308	4.04669	0.142194	0.849031
UniRef90_B7P4V2	10.3107	4.05004	0.142194	0.849031
UniRef90_V5HGY5	8.67348	8.85888	0.142326	0.849031
UniRef90_B7PXX9	10.3054	4.04466	0.142363	0.849031
UniRef90_A0A023FHP2	10.3026	4.04139	0.142363	0.849031
UniRef90_L7M2F8	10.302	4.04166	0.142533	0.849031
UniRef90_L7LVK7	-10.2996	4.03641	0.142533	0.849031
UniRef90_E3V0H7	10.2971	4.03607	0.142533	0.849031
UniRef90_C9W195	10.302	4.04166	0.142533	0.849031
UniRef90_B7QFB7	10.2971	4.03607	0.142533	0.849031
UniRef90_B7QBK0	10.2982	4.0379	0.142533	0.849031
UniRef90_B7PL99	10.2971	4.03607	0.142533	0.849031
UniRef90_V5IDN1	-10.2934	4.03203	0.142704	0.849031
UniRef90_L7MCU4	10.2972	4.03689	0.142704	0.849031
UniRef90_L7M5Y3	10.2926	4.03197	0.142704	0.849031
UniRef90_L7LYM6	10.2901	4.03007	0.142875	0.849031
UniRef90_G3MP66	10.2896	4.02911	0.142875	0.849031
UniRef90_B7QMS1	-10.2878	4.0264	0.142875	0.849031
UniRef90_B7Q216	10.2896	4.02936	0.142875	0.849031
UniRef90_B7PPN4	10.2889	4.0282	0.142875	0.849031
UniRef90_B7PEQ4	10.2883	4.02766	0.142875	0.849031
UniRef90_L7MMQ7	10.2834	4.02313	0.143048	0.849031
UniRef90_L7MK09	10.2834	4.02301	0.143048	0.849031
UniRef90_F0J8Y0	-10.2851	4.024	0.143048	0.849031
UniRef90_B7P0X0	10.2868	4.02604	0.143048	0.849031
UniRef90_A0A023FYM0	10.2838	4.02354	0.143048	0.849031
UniRef90_A0A023FY40	10.2851	4.02465	0.143048	0.849031
UniRef90_G3MJI5	9.2019	5.23583	0.14325	0.849031
UniRef90_L7LTL6	-10.2769	4.01592	0.143395	0.849031
UniRef90_C9W1G3	10.2736	4.01321	0.143395	0.849031
UniRef90_L7M2W2	10.2691	4.00956	0.14357	0.849031
UniRef90_A0A023G9A9	-10.2706	4.00952	0.14357	0.849031
UniRef90_L7MIK4	10.2641	4.00425	0.143745	0.849031
UniRef90_L7M3I7	10.263	4.00365	0.143745	0.849031
UniRef90_B7QKI1	10.2659	4.00566	0.143745	0.849031
UniRef90_A0A023FCI8	-10.2644	4.00371	0.143745	0.849031
UniRef90_L7M7R4	10.2578	3.99772	0.143922	0.849031
UniRef90_L7M2U2	10.26	4.00068	0.143922	0.849031
UniRef90_L7LQW6	10.26	4.00068	0.143922	0.849031
UniRef90_A0A034WXB2	10.26	4.00068	0.143922	0.849031
UniRef90_B7Q2U2	10.2568	3.99694	0.144099	0.849031
UniRef90_L7MA58	-10.2517	3.99141	0.144278	0.849031
UniRef90_C9E2Y7	10.2508	3.99175	0.144278	0.849031
UniRef90_V5H5P7	10.2442	3.98476	0.144457	0.849031
UniRef90_L7ME58	10.2447	3.98576	0.144457	0.849031
UniRef90_B7QE25	10.2463	3.9873	0.144457	0.849031
UniRef90_A0A034WTW4	10.2445	3.98478	0.144457	0.849031
UniRef90_A0A023GD58	10.243	3.98383	0.144457	0.849031
UniRef90_A0A023G8W5	10.2458	3.98662	0.144457	0.849031
UniRef90_A0A023G8U6	10.2383	3.97868	0.144637	0.849031
UniRef90_A0A023G4E0	10.2396	3.98061	0.144637	0.849031
UniRef90_L7MK16	-8.6026	11.2349	0.144711	0.849031
UniRef90_V5IJ18	10.2323	3.97371	0.144817	0.849031
UniRef90_V5HX52	10.2337	3.97432	0.144817	0.849031
UniRef90_L7MLQ3	10.2333	3.97443	0.144817	0.849031
UniRef90_G3MGT1	10.236	3.9773	0.144817	0.849031
UniRef90_A0A023FZB0	10.2323	3.97371	0.144817	0.849031
UniRef90_V5I1B1	10.2292	3.97068	0.144999	0.849031
UniRef90_B7QNJ7	10.2275	3.96886	0.144999	0.849031
UniRef90_B7QCC3	10.2258	3.96656	0.144999	0.849031
UniRef90_A0A023GCW7	10.2272	3.96824	0.144999	0.849031
UniRef90_V5HC77	10.2243	3.96507	0.145182	0.849031
UniRef90_Q3LV57	10.223	3.96461	0.145182	0.849031
UniRef90_L7MC90	10.2241	3.96527	0.145182	0.849031
UniRef90_L7MC36	10.224	3.96486	0.145182	0.849031
UniRef90_A0A090X9M8	10.2225	3.96405	0.145182	0.849031
UniRef90_A0A023G261	10.2243	3.96507	0.145182	0.849031
UniRef90_L7MGB1	10.2198	3.96156	0.145365	0.849031
UniRef90_L7M520	10.2185	3.95946	0.145365	0.849031
UniRef90_L7LU60	10.2174	3.95894	0.145365	0.849031
UniRef90_G3MM23	10.2161	3.95773	0.145365	0.849031
UniRef90_B7PHZ3	10.2164	3.9582	0.145365	0.849031
UniRef90_V5IGF5	10.2128	3.95383	0.14555	0.849031
UniRef90_V5GX59	10.2116	3.95338	0.14555	0.849031
UniRef90_L7LWK0	10.2126	3.95417	0.14555	0.849031
UniRef90_L7LTV4	10.2137	3.95559	0.14555	0.849031
UniRef90_B7Q0U8	10.2122	3.95375	0.14555	0.849031
UniRef90_B7PKR3	10.211	3.95295	0.14555	0.849031
UniRef90_A0A023GKJ8	10.2134	3.95509	0.14555	0.849031
UniRef90_A0A023FK75	10.2128	3.95383	0.14555	0.849031
UniRef90_L7MJR9	10.2063	3.94802	0.145735	0.849031
UniRef90_L7MEG6	10.2082	3.95003	0.145735	0.849031
UniRef90_L7M6L6	10.2063	3.94837	0.145735	0.849031
UniRef90_A0A023G012	10.207	3.94818	0.145735	0.849031
UniRef90_A0A023FQ29	10.2065	3.94852	0.145735	0.849031
UniRef90_A0A023FP69	10.207	3.94818	0.145735	0.849031
UniRef90_A0A023GER2	8.68397	7.13205	0.145759	0.849031
UniRef90_L7M8A0	10.2041	3.94622	0.145921	0.849031
UniRef90_L7LYH2	10.2022	3.94436	0.145921	0.849031
UniRef90_K0JBJ2	-10.204	3.94312	0.145921	0.849031
UniRef90_G3MQ52	-10.204	3.94312	0.145921	0.849031
UniRef90_B7PA67	-10.1957	3.93683	0.146108	0.849031
UniRef90_A0A023GAP5	10.1947	3.93702	0.146108	0.849031
UniRef90_V5H9I2	10.1894	3.93109	0.146296	0.849031
UniRef90_L7M2W3	10.1927	3.93507	0.146296	0.849031
UniRef90_L7LY07	10.1936	3.93529	0.146296	0.849031
UniRef90_B7QD75	10.1892	3.93138	0.146296	0.849031
UniRef90_A0A023GBY9	-10.1913	3.93254	0.146296	0.849031
UniRef90_L7M035	8.55346	6.25929	0.146387	0.849031
UniRef90_V5GY03	10.1835	3.92534	0.146485	0.849031
UniRef90_L7MBM4	10.1882	3.93072	0.146485	0.849031
UniRef90_L7M6M3	10.1852	3.92775	0.146485	0.849031
UniRef90_L7LZY4	10.1863	3.92884	0.146485	0.849031
UniRef90_B7Q9R0	10.1846	3.92651	0.146485	0.849031
UniRef90_L7MCJ3	-10.1825	3.92394	0.146675	0.849031
UniRef90_L7M8K7	10.1817	3.92448	0.146675	0.849031
UniRef90_L7LZS3	10.1828	3.92542	0.146675	0.849031
UniRef90_B7QK55	10.1817	3.92448	0.146675	0.849031
UniRef90_B7Q6E5	-10.1825	3.92394	0.146675	0.849031
UniRef90_V5IEN8	10.1753	3.9182	0.146866	0.849031
UniRef90_L7MAI0	-10.1736	3.91528	0.146866	0.849031
UniRef90_L7M4U8	10.1776	3.92017	0.146866	0.849031
UniRef90_B7QLX0	10.1767	3.91878	0.146866	0.849031
UniRef90_B7QBZ2	10.1776	3.91958	0.146866	0.849031
UniRef90_B3GV23	10.176	3.91812	0.146866	0.849031
UniRef90_L7LS95	8.60605	7.90451	0.146883	0.849031
UniRef90_V5H437	10.1717	3.91379	0.147058	0.849031
UniRef90_L7M2H4	10.1721	3.91506	0.147058	0.849031
UniRef90_A0A023GAE6	10.1717	3.91379	0.147058	0.849031
UniRef90_Q9U6Z4	10.1656	3.90874	0.147251	0.849031
UniRef90_L7LUW7	10.1658	3.90889	0.147251	0.849031
UniRef90_B7QMY2	10.1565	3.89973	0.147445	0.849031
UniRef90_B7QCL5	-10.1585	3.90039	0.147445	0.849031
UniRef90_A0A023GJ07	10.1593	3.90202	0.147445	0.849031
UniRef90_V5HVF0	10.1529	3.89617	0.14764	0.849031
UniRef90_L7LSK7	10.1543	3.89765	0.14764	0.849031
UniRef90_G3MGC2	10.1535	3.89676	0.14764	0.849031
UniRef90_B7QLC6	-10.1557	3.8978	0.14764	0.849031
UniRef90_B7Q359	10.1559	3.89906	0.14764	0.849031
UniRef90_B7PIM9	10.1558	3.89922	0.14764	0.849031
UniRef90_L7LWW0	10.1489	3.89206	0.147836	0.849031
UniRef90_B7PT78	10.1502	3.89366	0.147836	0.849031
UniRef90_E2J6R4	-8.52522	9.26513	0.148001	0.849031
UniRef90_V5IJY1	10.1448	3.88795	0.148032	0.849031
UniRef90_L7M459	10.1427	3.88633	0.148032	0.849031
UniRef90_L7LVG4	10.1414	3.88498	0.148032	0.849031
UniRef90_B7PYF6	10.1426	3.88642	0.148032	0.849031
UniRef90_A0A023GGK4	10.1395	3.88255	0.148032	0.849031
UniRef90_Q9U6M8	8.50737	8.0959	0.148188	0.849031
UniRef90_L7M053	10.1368	3.88049	0.14823	0.849031
UniRef90_L7LSG5	10.1355	3.87896	0.14823	0.849031
UniRef90_G3MKP2	10.1379	3.88137	0.14823	0.849031
UniRef90_V5HSQ4	8.50546	8.54146	0.148306	0.849031
UniRef90_B6E214	10.1293	3.8735	0.148429	0.849031
UniRef90_L7MH00	-10.1283	3.87118	0.148629	0.849031
UniRef90_L7MFN0	10.1283	3.87236	0.148629	0.849031
UniRef90_L7M399	10.1284	3.87259	0.148629	0.849031
UniRef90_L7M6K1	10.1214	3.86529	0.14883	0.849031
UniRef90_L7LXV2	-10.1191	3.86219	0.14883	0.849031
UniRef90_G3MKQ6	10.117	3.86062	0.14883	0.849031
UniRef90_A0A023FNG7	-10.1191	3.86219	0.14883	0.849031
UniRef90_L7MK78	10.1157	3.86016	0.149032	0.849031
UniRef90_L7M895	10.1161	3.86062	0.149032	0.849031
UniRef90_G3MR62	10.1117	3.85602	0.149032	0.849031
UniRef90_B7P391	10.1126	3.8572	0.149032	0.849031
UniRef90_L7M6A4	10.1062	3.85092	0.149236	0.849031
UniRef90_L7M367	10.1079	3.85227	0.149236	0.849031
UniRef90_L7LRB4	-10.1098	3.85315	0.149236	0.849031
UniRef90_C9W1K4	-10.1098	3.85315	0.149236	0.849031
UniRef90_A0A023GNH4	10.1108	3.85459	0.149236	0.849031
UniRef90_L7MLF5	10.1014	3.84589	0.14944	0.849031
UniRef90_L7LXF7	10.1037	3.84855	0.14944	0.849031
UniRef90_G3MIF6	10.1023	3.8463	0.14944	0.849031
UniRef90_A0A023GKZ4	10.1046	3.84853	0.14944	0.849031
UniRef90_A0A023GF98	10.1027	3.84703	0.14944	0.849031
UniRef90_L7MJ26	10.0983	3.84245	0.149645	0.849031
UniRef90_L7LSC0	10.0986	3.84329	0.149645	0.849031
UniRef90_L7LR09	-10.1004	3.84406	0.149645	0.849031
UniRef90_G3MS25	10.0983	3.84245	0.149645	0.849031
UniRef90_A0A023FC12	10.0954	3.84046	0.149645	0.849031
UniRef90_L7M295	10.0888	3.83406	0.149852	0.849031
UniRef90_B7QBN3	10.092	3.83634	0.149852	0.849031
UniRef90_B7QAW2	10.0919	3.8369	0.149852	0.849031
UniRef90_B7Q974	10.0898	3.83453	0.149852	0.849031
UniRef90_B7PID5	10.09	3.83522	0.149852	0.849031
UniRef90_L7MDM0	10.0833	3.82875	0.150059	0.849031
UniRef90_L7MAD9	10.0853	3.83072	0.150059	0.849031
UniRef90_A0A023GK10	10.0857	3.83021	0.150059	0.849031
UniRef90_L7LXW9	10.0793	3.82415	0.150268	0.849031
UniRef90_A0A034WWG1	10.0819	3.82738	0.150268	0.849031
UniRef90_A0A023GD78	-10.0816	3.82569	0.150268	0.849031
UniRef90_A0A023FPP8	-10.0816	3.82569	0.150268	0.849031
UniRef90_L7MCS2	10.0722	3.81764	0.150478	0.849031
UniRef90_L7M8G7	-10.0734	3.81772	0.150478	0.849031
UniRef90_G3MH78	-10.072	3.81642	0.150478	0.849031
UniRef90_B7PTP5	10.0722	3.81792	0.150478	0.849031
UniRef90_A0A023FSD7	10.0757	3.82136	0.150478	0.849031
UniRef90_R4IKD4	10.0666	3.81165	0.150688	0.849031
UniRef90_L7MIU6	10.0634	3.80943	0.150901	0.849031
UniRef90_G3MNC6	10.0637	3.80948	0.150901	0.849031
UniRef90_B7PPL5	-10.0624	3.80708	0.150901	0.849031
UniRef90_A0A023FSM4	10.063	3.80857	0.150901	0.849031
UniRef90_L7M6V9	10.0554	3.80121	0.151114	0.849031
UniRef90_L7M1M8	10.0587	3.80475	0.151114	0.849031
UniRef90_G3MGS3	10.0583	3.80388	0.151114	0.849031
UniRef90_B7QA74	10.0581	3.80373	0.151114	0.849031
UniRef90_B7PM80	10.0538	3.79914	0.151114	0.849031
UniRef90_L7M761	8.44454	9.17859	0.15112	0.849031
UniRef90_L7LU46	10.0535	3.79978	0.151328	0.849031
UniRef90_A0A023G3N7	10.0529	3.79912	0.151328	0.849031
UniRef90_A0A023FC77	-10.0476	3.79079	0.151328	0.849031
UniRef90_V5IE47	10.0473	3.79285	0.151544	0.849031
UniRef90_V5H728	-10.043	3.78823	0.151544	0.849031
UniRef90_L7M3S0	10.0458	3.79238	0.151544	0.849031
UniRef90_B7PFS0	10.0453	3.79171	0.151544	0.849031
UniRef90_A0A023FIF0	-10.043	3.78823	0.151544	0.849031
UniRef90_L7MDA1	-8.39792	10.6134	0.15157	0.849031
UniRef90_G3MIH9	10.0364	3.78318	0.151761	0.849031
UniRef90_L7M4R8	8.39975	9.2479	0.151915	0.849031
UniRef90_L7MDD7	10.0305	3.77747	0.151979	0.849031
UniRef90_L7M8B3	10.036	3.78277	0.151979	0.849031
UniRef90_V5IEQ9	10.0277	3.7738	0.152198	0.849031
UniRef90_B7PGX4	10.0274	3.77376	0.152198	0.849031
UniRef90_V5HYY2	10.0185	3.76582	0.152418	0.849031
UniRef90_A0A023GDR7	10.0211	3.76739	0.152418	0.849031
UniRef90_V5HWF9	10.0124	3.75921	0.15264	0.849031
UniRef90_A0A023FQL3	10.0127	3.76021	0.15264	0.849031
UniRef90_L7M885	10.0077	3.75493	0.152863	0.849031
UniRef90_L7M1I2	10.0112	3.7583	0.152863	0.849031
UniRef90_B7Q610	10.0108	3.75831	0.152863	0.849031
UniRef90_B7Q086	-10.0084	3.75465	0.152863	0.849031
UniRef90_B7PZJ0	10.0084	3.75507	0.152863	0.849031
UniRef90_B4H5K8	-10.0073	3.75352	0.152863	0.849031
UniRef90_A0A023G7Q9	10.0078	3.7545	0.152863	0.849031
UniRef90_L7MCH4	10.0012	3.74828	0.153087	0.849031
UniRef90_G3MIG3	10.0016	3.7485	0.153087	0.849031
UniRef90_C9W1K8	-10.0034	3.74978	0.153087	0.849031
UniRef90_B7Q0P6	10.0052	3.7528	0.153087	0.849031
UniRef90_V9MMD7	-9.99839	3.7449	0.153313	0.849031
UniRef90_L7LZV9	9.99856	3.74651	0.153313	0.849031
UniRef90_B7QNK8	9.99408	3.74124	0.153313	0.849031
UniRef90_L7MLG1	9.99302	3.74115	0.15354	0.849031
UniRef90_B7P0T8	9.98761	3.73493	0.15354	0.849031
UniRef90_A0A023FT83	-9.98828	3.7351	0.15354	0.849031
UniRef90_A0A023FQD5	9.98935	3.73759	0.15354	0.849031
UniRef90_A0A023FPB1	9.98761	3.73493	0.15354	0.849031
UniRef90_L7LU15	9.9833	3.73123	0.153768	0.849031
UniRef90_C9W1C5	8.34614	6.05371	0.153892	0.849031
UniRef90_L7M505	9.97935	3.72762	0.153997	0.849031
UniRef90_G3MPR7	9.97828	3.72686	0.153997	0.849031
UniRef90_B7QMI9	-9.98001	3.72505	0.153997	0.849031
UniRef90_B7PD22	-9.9781	3.72522	0.153997	0.849031
UniRef90_B7P8L8	9.98082	3.72835	0.153997	0.849031
UniRef90_V5H4G2	9.974	3.72174	0.154228	0.849031
UniRef90_L7M7R2	9.97433	3.72278	0.154228	0.849031
UniRef90_L7LZQ5	9.97455	3.72293	0.154228	0.849031
UniRef90_G3MPK4	9.97457	3.72327	0.154228	0.849031
UniRef90_B7Q847	9.974	3.72174	0.154228	0.849031
UniRef90_L7M331	9.96411	3.71239	0.15446	0.849031
UniRef90_B7PEY0	9.96393	3.71281	0.15446	0.849031
UniRef90_A0A090X8C1	9.96761	3.71574	0.15446	0.849031
UniRef90_A0A023FUN8	9.96262	3.71107	0.15446	0.849031
UniRef90_V5HHG9	9.96027	3.70842	0.154694	0.849031
UniRef90_L7MLA8	-9.95989	3.70624	0.154694	0.849031
UniRef90_A0A034WXA7	9.95996	3.70903	0.154694	0.849031
UniRef90_A0A034WWM4	-9.95554	3.70265	0.154929	0.849031
UniRef90_A0A023GN88	9.9555	3.70423	0.154929	0.849031
UniRef90_A0A023FRS7	9.95588	3.70516	0.154929	0.849031
UniRef90_V5HKN5	-9.94497	3.69102	0.155165	0.849031
UniRef90_V5HAA0	9.94641	3.69498	0.155165	0.849031
UniRef90_L7LSW9	9.9465	3.69606	0.155165	0.849031
UniRef90_B7P3H1	9.94644	3.69534	0.155165	0.849031
UniRef90_A0A023G9B3	9.94641	3.69498	0.155165	0.849031
UniRef90_V5GUW7	9.93757	3.68692	0.155403	0.849031
UniRef90_L7M6F4	9.94152	3.69104	0.155403	0.849031
UniRef90_L7M308	9.94076	3.69051	0.155403	0.849031
UniRef90_B7Q3U9	9.93943	3.68822	0.155403	0.849031
UniRef90_B7PAT1	9.93943	3.68822	0.155403	0.849031
UniRef90_A0A090XC86	9.93943	3.68822	0.155403	0.849031
UniRef90_A0A023GLV5	9.93971	3.6891	0.155403	0.849031
UniRef90_A0A023FD85	9.93943	3.68822	0.155403	0.849031
UniRef90_L7MEE9	9.93507	3.68465	0.155642	0.849031
UniRef90_V5H0W6	9.92536	3.67459	0.155882	0.849031
UniRef90_L7MB80	-9.93139	3.67992	0.155882	0.849031
UniRef90_B7PZP3	9.92547	3.67571	0.155882	0.849031
UniRef90_A0A023GNC7	-9.92611	3.6748	0.155882	0.849031
UniRef90_A0A023G1Z2	-9.92611	3.6748	0.155882	0.849031
UniRef90_V5IGH6	-9.9208	3.66966	0.156124	0.849031
UniRef90_B7PBX1	9.91854	3.66879	0.156124	0.849031
UniRef90_A0A034WTU3	9.92163	3.67198	0.156124	0.849031
UniRef90_A0A023G623	9.91566	3.6652	0.156368	0.849031
UniRef90_V5HC11	9.90721	3.65791	0.156613	0.849031
UniRef90_L7MAI8	-9.90906	3.65617	0.156613	0.849031
UniRef90_L7M1G0	9.90688	3.65768	0.156613	0.849031
UniRef90_A0A076W1J9	9.91105	3.66075	0.156613	0.849031
UniRef90_A0A034WWJ2	9.90879	3.65883	0.156613	0.849031
UniRef90_A0A023GLG7	9.91049	3.66037	0.156613	0.849031
UniRef90_L7MEF6	9.904	3.6539	0.156859	0.849031
UniRef90_L7M8J1	9.89941	3.65036	0.156859	0.849031
UniRef90_A0A034WXM1	9.90224	3.65322	0.156859	0.849031
UniRef90_V5IIX2	9.89681	3.64694	0.157107	0.849031
UniRef90_O44336	9.89646	3.64742	0.157107	0.849031
UniRef90_L7LR18	9.89441	3.64564	0.157107	0.849031
UniRef90_A0A023GP30	9.89681	3.64694	0.157107	0.849031
UniRef90_A0A023GDT7	-9.89399	3.64368	0.157107	0.849031
UniRef90_L7LWL1	9.88709	3.63841	0.157356	0.849031
UniRef90_B7Q358	9.88879	3.64013	0.157356	0.849031
UniRef90_B7PYT5	9.88883	3.63924	0.157356	0.849031
UniRef90_A0A023GFY8	9.89048	3.64184	0.157356	0.849031
UniRef90_L7LYX1	9.87949	3.63115	0.157607	0.849031
UniRef90_L7LUY1	9.88258	3.6342	0.157607	0.849031
UniRef90_B7QBF3	9.88232	3.63291	0.157607	0.849031
UniRef90_B5M751	9.88298	3.63411	0.157607	0.849031
UniRef90_B7PI27	8.79969	4.8389	0.157775	0.849031
UniRef90_V5IH73	9.87502	3.62585	0.15786	0.849031
UniRef90_A0A023FUJ5	9.87502	3.62585	0.15786	0.849031
UniRef90_B7P868	-8.24987	8.35594	0.157913	0.849031
UniRef90_V5H823	9.86768	3.61875	0.158114	0.849031
UniRef90_L7MK01	9.8656	3.61694	0.158114	0.849031
UniRef90_L7MB85	-9.86666	3.61723	0.158114	0.849031
UniRef90_C9W1J1	9.86768	3.61875	0.158114	0.849031
UniRef90_V5I3T1	9.86031	3.61161	0.15837	0.849031
UniRef90_L7MKU9	9.86204	3.61413	0.15837	0.849031
UniRef90_L7MHD3	9.86266	3.61494	0.15837	0.849031
UniRef90_L7M7D0	9.86486	3.61682	0.15837	0.849031
UniRef90_L7M3L2	9.85923	3.61126	0.15837	0.849031
UniRef90_L7M113	9.86266	3.61494	0.15837	0.849031
UniRef90_B7QE19	9.86031	3.61161	0.15837	0.849031
UniRef90_B7Q5U4	9.86291	3.61492	0.15837	0.849031
UniRef90_L7M9X6	9.85438	3.60623	0.158627	0.849031
UniRef90_L7LTW7	9.85461	3.60716	0.158627	0.849031
UniRef90_B7P595	9.8523	3.60423	0.158627	0.849031
UniRef90_A0A023FVT1	9.8529	3.60444	0.158627	0.849031
UniRef90_L7MC12	9.85057	3.60325	0.158886	0.849031
UniRef90_L7LWN9	9.84533	3.59716	0.158886	0.849031
UniRef90_B7PJL4	9.84839	3.60022	0.158886	0.849031
UniRef90_A0A023FXL1	9.85028	3.60267	0.158886	0.849031
UniRef90_L7M6A7	8.29883	6.54186	0.158906	0.849031
UniRef90_V5HZ34	9.83838	3.59147	0.159147	0.849031
UniRef90_V5HYT5	9.83796	3.59	0.159147	0.849031
UniRef90_Q9NHB5	-9.84442	3.59571	0.159147	0.849031
UniRef90_L7ME29	9.83796	3.59	0.159147	0.849031
UniRef90_L7LYG8	9.83838	3.59147	0.159147	0.849031
UniRef90_L7LS40	9.83993	3.59283	0.159147	0.849031
UniRef90_L7LQY7	9.83843	3.59111	0.159147	0.849031
UniRef90_B7QCH1	9.83838	3.59147	0.159147	0.849031
UniRef90_B7P8J2	9.83796	3.59	0.159147	0.849031
UniRef90_A0A023FYL1	9.83796	3.59	0.159147	0.849031
UniRef90_A0A023FNX9	9.83796	3.59	0.159147	0.849031
UniRef90_A0A023FFY0	9.83796	3.59	0.159147	0.849031
UniRef90_Q45R51	-8.27498	7.56988	0.159228	0.849031
UniRef90_L7M4E1	9.83535	3.58855	0.159409	0.849031
UniRef90_B7P544	9.83573	3.58889	0.159409	0.849031
UniRef90_A0A023FK42	9.83345	3.58636	0.159409	0.849031
UniRef90_G3MLI5	8.61628	5.45088	0.15954	0.849031
UniRef90_L7M8Z1	9.82703	3.58003	0.159673	0.849031
UniRef90_L7LX43	9.82604	3.57896	0.159673	0.849031
UniRef90_A0A023G3J9	9.82653	3.57921	0.159673	0.849031
UniRef90_L7MAD0	9.82196	3.57561	0.159939	0.849031
UniRef90_L7LY69	9.82074	3.57337	0.159939	0.849031
UniRef90_L7LW00	9.81928	3.57198	0.159939	0.849031
UniRef90_G3MFG5	9.81078	3.56465	0.160207	0.849031
UniRef90_B7SP18	9.81047	3.56403	0.160207	0.849031
UniRef90_L7MM07	9.80964	3.56368	0.160476	0.849031
UniRef90_L7MHP5	9.80866	3.5624	0.160476	0.849031
UniRef90_A0A023FH06	-9.80868	3.55889	0.160476	0.849031
UniRef90_A0A023FG92	9.80552	3.55908	0.160476	0.849031
UniRef90_L7MIL1	9.80117	3.55554	0.160747	0.849031
UniRef90_L7MFP7	9.79937	3.55371	0.160747	0.849031
UniRef90_L7M7M8	9.79704	3.5509	0.160747	0.849031
UniRef90_E2J6S9	9.79991	3.55323	0.160747	0.849031
UniRef90_B7P3C0	9.79991	3.55323	0.160747	0.849031
UniRef90_A0A023G0S7	9.79698	3.55149	0.160747	0.849031
UniRef90_L7MF33	8.07585	5.41764	0.160903	0.849031
UniRef90_L7MBR8	8.12362	6.91711	0.161176	0.849031
UniRef90_L7M5A6	9.7848	3.53959	0.161294	0.849031
UniRef90_L7M101	9.78685	3.54159	0.161294	0.849031
UniRef90_B7QLZ2	9.78277	3.53717	0.161294	0.849031
UniRef90_B7P901	9.78481	3.53939	0.161294	0.849031
UniRef90_A0A023G598	-9.78246	3.53351	0.161294	0.849031
UniRef90_L7MIH3	-9.78144	3.53482	0.16157	0.849031
UniRef90_L7M0W5	9.77705	3.53123	0.16157	0.849031
UniRef90_L7M0I4	9.77882	3.53392	0.16157	0.849031
UniRef90_B7QA86	9.7766	3.53071	0.16157	0.849031
UniRef90_B7P5T7	9.77889	3.5331	0.16157	0.849031
UniRef90_H9M756	9.77019	3.5254	0.161849	0.849031
UniRef90_A0A023FSB4	8.05221	5.39416	0.161862	0.849031
UniRef90_L7MHD4	8.164	8.68669	0.162073	0.849031
UniRef90_L7MKD4	9.7615	3.51683	0.162129	0.849031
UniRef90_G3MHK5	9.76187	3.51685	0.162129	0.849031
UniRef90_L7M8H9	9.75461	3.51031	0.162411	0.849031
UniRef90_L7M1Z1	9.75697	3.51263	0.162411	0.849031
UniRef90_B3Y8A4	-9.75575	3.50768	0.162411	0.849031
UniRef90_A0A023FZS5	9.7538	3.50983	0.162411	0.849031
UniRef90_L7MAI2	8.67675	4.71822	0.162542	0.849031
UniRef90_V5I076	9.74784	3.50318	0.162695	0.849031
UniRef90_L7MCD9	-9.75187	3.50627	0.162695	0.849031
UniRef90_B7QI57	-9.75254	3.50597	0.162695	0.849031
UniRef90_B7PPZ7	9.74628	3.5024	0.162695	0.849031
UniRef90_V5HNV9	9.74052	3.49659	0.16298	0.849031
UniRef90_L7MBE6	9.74491	3.50013	0.16298	0.849031
UniRef90_L7LZJ3	9.7431	3.49941	0.16298	0.849031
UniRef90_L7LW03	9.74133	3.49781	0.16298	0.849031
UniRef90_G3MSH5	9.74409	3.49937	0.16298	0.849031
UniRef90_G3ML07	9.74605	3.50202	0.16298	0.849031
UniRef90_B7PB37	-9.74589	3.50049	0.16298	0.849031
UniRef90_B7P6C3	9.74568	3.50201	0.16298	0.849031
UniRef90_B7P1F2	9.7409	3.49638	0.16298	0.849031
UniRef90_A0A023FCV0	9.74491	3.50013	0.16298	0.849031
UniRef90_V5ID74	-9.73551	3.48907	0.163268	0.849031
UniRef90_L7MIL6	9.73862	3.4949	0.163268	0.849031
UniRef90_L7M874	9.73707	3.49367	0.163268	0.849031
UniRef90_L7M1E0	9.7321	3.48883	0.163268	0.849031
UniRef90_L7LZG8	9.73696	3.49359	0.163268	0.849031
UniRef90_G3MGS4	9.73696	3.49359	0.163268	0.849031
UniRef90_B7P995	9.73688	3.49239	0.163268	0.849031
UniRef90_A0A023FX83	9.73257	3.48937	0.163268	0.849031
UniRef90_A0A023FEI0	-9.73496	3.48811	0.163268	0.849031
UniRef90_V5IIA9	-9.72778	3.48302	0.163558	0.849031
UniRef90_L7M9X0	9.72629	3.48251	0.163558	0.849031
UniRef90_L7M6Z8	9.72426	3.48049	0.163558	0.849031
UniRef90_G9M4L6	-9.72854	3.48138	0.163558	0.849031
UniRef90_L7LR19	8.10985	9.35861	0.163598	0.849031
UniRef90_L7MF12	8.07897	9.90035	0.163674	0.849031
UniRef90_V5II57	9.71946	3.47669	0.16385	0.849031
UniRef90_V5HDS8	9.71934	3.47661	0.16385	0.849031
UniRef90_L7LXC0	9.72006	3.47708	0.16385	0.849031
UniRef90_F0JA09	9.72376	3.48088	0.16385	0.849031
UniRef90_V5I5C8	9.71299	3.46968	0.164144	0.849031
UniRef90_V5GX24	9.7149	3.47234	0.164144	0.849031
UniRef90_L7LY98	9.7096	3.46703	0.164144	0.849031
UniRef90_B7PQC6	-9.71453	3.46794	0.164144	0.849031
UniRef90_B7PBF5	9.70998	3.46679	0.164144	0.849031
UniRef90_A0A023GMF0	9.70986	3.46647	0.164144	0.849031
UniRef90_A0A023FGC0	-9.71306	3.46788	0.164144	0.849031
UniRef90_V5HT22	-9.70327	3.45938	0.164439	0.849031
UniRef90_V5HRU3	9.70392	3.46171	0.164439	0.849031
UniRef90_L7LWD6	9.70537	3.46312	0.164439	0.849031
UniRef90_B7QIM9	9.70598	3.46375	0.164439	0.849031
UniRef90_B7P309	9.70491	3.4616	0.164439	0.849031
UniRef90_L7M8H2	8.13096	7.43177	0.164623	0.849031
UniRef90_L7ML23	-9.69708	3.45341	0.164737	0.849031
UniRef90_L7MCE3	9.6964	3.45447	0.164737	0.849031
UniRef90_B7Q2H6	-9.69896	3.45365	0.164737	0.849031
UniRef90_B7PR63	-9.7008	3.45459	0.164737	0.849031
UniRef90_B7PJR7	-9.69589	3.4521	0.164737	0.849031
UniRef90_L7MGB0	9.68773	3.44501	0.165038	0.849031
UniRef90_L7MAV8	9.69335	3.45155	0.165038	0.849031
UniRef90_A0A023GGG9	-9.68673	3.441	0.165038	0.849031
UniRef90_L7M7C3	8.08026	8.24093	0.165167	0.849031
UniRef90_L7MM86	9.68098	3.43949	0.16534	0.849031
UniRef90_L7MEC5	9.67937	3.43696	0.16534	0.849031
UniRef90_L7MB86	9.68307	3.44106	0.16534	0.849031
UniRef90_B7Q6P9	9.67988	3.43744	0.16534	0.849031
UniRef90_B7PEM1	9.68012	3.43844	0.16534	0.849031
UniRef90_A0A023GG58	9.68209	3.44069	0.16534	0.849031
UniRef90_A0A023FVQ4	9.67937	3.43696	0.16534	0.849031
UniRef90_L7MJ77	9.67097	3.42886	0.165644	0.849031
UniRef90_L7MHJ5	9.67641	3.43433	0.165644	0.849031
UniRef90_L7M5W3	9.67827	3.43677	0.165644	0.849031
UniRef90_G3MQU6	9.67469	3.43325	0.165644	0.849031
UniRef90_B7PXU8	9.67889	3.43766	0.165644	0.849031
UniRef90_A0A023GEL2	9.6737	3.43263	0.165644	0.849031
UniRef90_A0A023G1S8	9.67432	3.43327	0.165644	0.849031
UniRef90_A0A023FE04	9.67432	3.43327	0.165644	0.849031
UniRef90_V5I4I5	-9.66572	3.42319	0.165951	0.849031
UniRef90_L7MDL1	9.667	3.4256	0.165951	0.849031
UniRef90_B7Q173	9.66974	3.42887	0.165951	0.849031
UniRef90_A0A023GET4	9.66515	3.42444	0.165951	0.849031
UniRef90_V5HAH2	9.66054	3.42001	0.166259	0.849031
UniRef90_L7LZF6	9.65591	3.4153	0.166259	0.849031
UniRef90_L7LSA7	-9.65896	3.41611	0.166259	0.849031
UniRef90_G3MR64	9.65965	3.41841	0.166259	0.849031
UniRef90_G3MMP7	9.65741	3.41649	0.166259	0.849031
UniRef90_A0A023G607	9.66054	3.42001	0.166259	0.849031
UniRef90_A0A023FF17	9.66225	3.42165	0.166259	0.849031
UniRef90_V5H597	9.65401	3.41253	0.16657	0.849031
UniRef90_V5GY19	9.65401	3.41253	0.16657	0.849031
UniRef90_L7M0X5	9.64901	3.40864	0.16657	0.849031
UniRef90_G3MQT6	9.65128	3.4111	0.16657	0.849031
UniRef90_C9W1M3	9.6524	3.4118	0.16657	0.849031
UniRef90_V5HTU6	9.64545	3.4043	0.166884	0.849031
UniRef90_L7ME55	9.64345	3.40306	0.166884	0.849031
UniRef90_L7M555	9.64662	3.40663	0.166884	0.849031
UniRef90_F0J986	-9.64367	3.39946	0.166884	0.849031
UniRef90_B7Q4A8	9.64667	3.40667	0.166884	0.849031
UniRef90_V5H8Q3	9.63738	3.39716	0.167199	0.849031
UniRef90_V5H817	9.63634	3.39571	0.167199	0.849031
UniRef90_L7MH12	9.63241	3.3922	0.167199	0.849031
UniRef90_L7M0Q6	9.63358	3.39373	0.167199	0.849031
UniRef90_L7LYZ0	9.63802	3.3981	0.167199	0.849031
UniRef90_B7QJD0	9.64004	3.39988	0.167199	0.849031
UniRef90_B7Q2T3	-9.63365	3.39232	0.167199	0.849031
UniRef90_L7MJD6	9.62499	3.38463	0.167517	0.849031
UniRef90_L7MIU8	9.62819	3.38769	0.167517	0.849031
UniRef90_L7M9D3	9.62657	3.38697	0.167517	0.849031
UniRef90_L7M805	9.62717	3.38679	0.167517	0.849031
UniRef90_B7PHQ2	9.62819	3.38769	0.167517	0.849031
UniRef90_A0A023GGJ9	9.62819	3.38769	0.167517	0.849031
UniRef90_L7MBP1	-7.98648	9.84313	0.167739	0.849031
UniRef90_L7M3L3	8.40812	5.24543	0.167781	0.849031
UniRef90_V5HF54	-9.62063	3.37978	0.167838	0.849031
UniRef90_L7ML75	9.61833	3.37833	0.167838	0.849031
UniRef90_L7LZP6	9.61666	3.37675	0.167838	0.849031
UniRef90_A0A090XFI0	9.61697	3.37806	0.167838	0.849031
UniRef90_A0A034WTX6	9.61838	3.37948	0.167838	0.849031
UniRef90_A0A023FXU6	9.61953	3.38046	0.167838	0.849031
UniRef90_L7MJ57	9.60943	3.36982	0.16816	0.849031
UniRef90_L7M098	9.61362	3.37491	0.16816	0.849031
UniRef90_L7LXI1	-9.61423	3.37109	0.16816	0.849031
UniRef90_L7LSJ2	9.61071	3.37089	0.16816	0.849031
UniRef90_A0A023FRV4	9.60919	3.36996	0.16816	0.849031
UniRef90_V5IDQ4	9.6058	3.3662	0.168485	0.849031
UniRef90_L7MHW9	9.60599	3.36746	0.168485	0.849031
UniRef90_A0A023FS63	9.60405	3.36571	0.168485	0.849031
UniRef90_L7MM50	9.59582	3.35731	0.168813	0.849031
UniRef90_L7MH76	9.59383	3.35495	0.168813	0.849031
UniRef90_L7M4A2	9.59442	3.35646	0.168813	0.849031
UniRef90_G3MSF1	9.59303	3.35388	0.168813	0.849031
UniRef90_C9W1T1	9.59958	3.36142	0.168813	0.849031
UniRef90_B7QH53	9.59303	3.35388	0.168813	0.849031
UniRef90_B7QAY9	9.59303	3.35388	0.168813	0.849031
UniRef90_A0A023GEG4	9.59303	3.35388	0.168813	0.849031
UniRef90_L7MMR9	9.58564	3.34799	0.169143	0.849031
UniRef90_L7MDI0	9.58826	3.35044	0.169143	0.849031
UniRef90_L7MB50	-9.58754	3.34796	0.169143	0.849031
UniRef90_L7M8E7	9.58472	3.34715	0.169143	0.849031
UniRef90_G3MS49	9.5841	3.34531	0.169143	0.849031
UniRef90_C9W1T4	-9.58754	3.34796	0.169143	0.849031
UniRef90_B7QBF7	9.5841	3.34531	0.169143	0.849031
UniRef90_A0A090X7Y6	9.5856	3.34799	0.169143	0.849031
UniRef90_A0A023FEP1	-9.58419	3.34215	0.169143	0.849031
UniRef90_L7MA50	-7.95543	7.43575	0.169238	0.849031
UniRef90_V5HEM7	9.58182	3.34424	0.169475	0.849031
UniRef90_L7LVM9	9.58271	3.34477	0.169475	0.849031
UniRef90_B7QNZ7	9.58294	3.34419	0.169475	0.849031
UniRef90_A0A023FLE3	-9.58083	3.34151	0.169475	0.849031
UniRef90_V5HIE6	-9.56892	3.32746	0.169811	0.849031
UniRef90_L7M8V4	-9.57272	3.33267	0.169811	0.849031
UniRef90_L7M775	9.57137	3.33415	0.169811	0.849031
UniRef90_L7M565	9.57005	3.33307	0.169811	0.849031
UniRef90_L7M3B3	9.57162	3.3343	0.169811	0.849031
UniRef90_L7LZ16	9.57257	3.33536	0.169811	0.849031
UniRef90_L7LVF0	9.57414	3.3367	0.169811	0.849031
UniRef90_B7QKT8	9.57512	3.33668	0.169811	0.849031
UniRef90_B7P7X6	9.57496	3.33778	0.169811	0.849031
UniRef90_A0A023FHJ4	9.57496	3.33778	0.169811	0.849031
UniRef90_G3MQM4	7.98438	5.98753	0.169914	0.849031
UniRef90_L7MFA3	8.01512	6.26038	0.170105	0.849031
UniRef90_Q8I6X6	9.56138	3.32461	0.170148	0.849031
UniRef90_L7M983	9.56164	3.32477	0.170148	0.849031
UniRef90_L7M1N1	9.55949	3.32258	0.170148	0.849031
UniRef90_L7LUJ1	9.56485	3.32788	0.170148	0.849031
UniRef90_G3MPI8	9.56366	3.32687	0.170148	0.849031
UniRef90_A0A023GML2	9.56019	3.32361	0.170148	0.849031
UniRef90_A0A023GDE3	9.56513	3.32835	0.170148	0.849031
UniRef90_L7MMY3	9.55699	3.31927	0.170489	0.849031
UniRef90_B7QJQ7	9.55366	3.31639	0.170489	0.849031
UniRef90_B7Q450	9.55868	3.3218	0.170489	0.849031
UniRef90_S5MKN4	9.55026	3.31408	0.170832	0.849031
UniRef90_L7M835	9.54864	3.31251	0.170832	0.849031
UniRef90_F0J9G5	9.55052	3.31423	0.170832	0.849031
UniRef90_B7SP63	9.54783	3.31048	0.170832	0.849031
UniRef90_B7QM32	9.54527	3.30929	0.170832	0.849031
UniRef90_B7QD35	9.54774	3.31039	0.170832	0.849031
UniRef90_B7Q9D0	9.54413	3.30769	0.170832	0.849031
UniRef90_B7PSD6	9.54783	3.31048	0.170832	0.849031
UniRef90_L7MFS8	9.53862	3.30164	0.171177	0.849031
UniRef90_L7MAA1	9.54022	3.30416	0.171177	0.849031
UniRef90_L7M7F3	9.53523	3.29967	0.171177	0.849031
UniRef90_L7M5Y5	9.53523	3.29967	0.171177	0.849031
UniRef90_L7M0M9	9.53461	3.29835	0.171177	0.849031
UniRef90_G3MP23	9.53862	3.30164	0.171177	0.849031
UniRef90_E2J6W2	-9.53791	3.29762	0.171177	0.849031
UniRef90_B7Q491	-9.53791	3.29762	0.171177	0.849031
UniRef90_A0A023G6M6	9.54026	3.30449	0.171177	0.849031
UniRef90_A0A023FLW1	-9.53791	3.29762	0.171177	0.849031
UniRef90_L7MCK3	9.53196	3.2965	0.171526	0.849031
UniRef90_L7MBH7	-9.5298	3.29232	0.171526	0.849031
UniRef90_L7LZF8	9.52907	3.29309	0.171526	0.849031
UniRef90_L7MC71	9.51875	3.28339	0.171877	0.849031
UniRef90_L7MA30	-9.51899	3.28212	0.171877	0.849031
UniRef90_L7M462	9.51892	3.28382	0.171877	0.849031
UniRef90_A0A023GMG2	-9.51899	3.28212	0.171877	0.849031
UniRef90_A0A023FT37	9.52513	3.28999	0.171877	0.849031
UniRef90_L7M5J8	7.86108	8.13605	0.172211	0.849031
UniRef90_G3MJ67	9.51604	3.28119	0.172231	0.849031
UniRef90_B7QD53	9.50983	3.27533	0.172231	0.849031
UniRef90_B7PHP3	9.51063	3.2748	0.172231	0.849031
UniRef90_B7P4N8	9.50918	3.27397	0.172231	0.849031
UniRef90_A0A090X8T3	9.51351	3.27843	0.172231	0.849031
UniRef90_V5HHW3	-9.50621	3.26715	0.172588	0.849031
UniRef90_Q86LE4	9.49995	3.2647	0.172588	0.849031
UniRef90_L7MM03	9.50136	3.26718	0.172588	0.849031
UniRef90_L7M2D7	9.50092	3.26659	0.172588	0.849031
UniRef90_L7LTG7	-9.50488	3.26858	0.172588	0.849031
UniRef90_B7PJW9	9.50118	3.26574	0.172588	0.849031
UniRef90_A0A023FUD0	9.50043	3.26565	0.172588	0.849031
UniRef90_V5GY54	9.49856	3.26332	0.172947	0.849031
UniRef90_L7MIZ2	9.49438	3.26053	0.172947	0.849031
UniRef90_L7MCK2	-9.49777	3.26177	0.172947	0.849031
UniRef90_L7MCF3	9.49322	3.25818	0.172947	0.849031
UniRef90_L7M5S4	9.49632	3.26231	0.172947	0.849031
UniRef90_B7PMN7	-9.49777	3.26177	0.172947	0.849031
UniRef90_B7PF93	-9.49615	3.26012	0.172947	0.849031
UniRef90_A0A023FW15	9.49402	3.25965	0.172947	0.849031
UniRef90_L7M838	-7.94034	7.09699	0.17301	0.849031
UniRef90_L7MI37	7.94183	6.18767	0.173117	0.849031
UniRef90_V5HJW5	9.48919	3.25556	0.17331	0.849031
UniRef90_L7MJU6	9.48398	3.25058	0.17331	0.849031
UniRef90_L7MGQ2	9.49045	3.25659	0.17331	0.849031
UniRef90_L7M5J3	9.48295	3.24931	0.17331	0.849031
UniRef90_L7LUW9	9.48919	3.25556	0.17331	0.849031
UniRef90_B7PKW6	9.48847	3.25379	0.17331	0.849031
UniRef90_B7PC42	9.49012	3.25609	0.17331	0.849031
UniRef90_L7MAL0	7.84731	5.56004	0.173449	0.849031
UniRef90_L7MKA4	9.48182	3.24729	0.173676	0.849031
UniRef90_L7MK62	9.47647	3.24325	0.173676	0.849031
UniRef90_L7MG60	9.47749	3.24347	0.173676	0.849031
UniRef90_L7MFI9	9.47759	3.24422	0.173676	0.849031
UniRef90_L7MBQ3	9.47735	3.24346	0.173676	0.849031
UniRef90_L7LWH7	9.48209	3.24744	0.173676	0.849031
UniRef90_B7PEY6	9.4783	3.24497	0.173676	0.849031
UniRef90_B7P2U4	-9.47624	3.24113	0.173676	0.849031
UniRef90_B7P1M2	9.47876	3.24557	0.173676	0.849031
UniRef90_A0A023GJD0	-9.47624	3.24113	0.173676	0.849031
UniRef90_B7Q2U4	9.47245	3.2382	0.174044	0.849031
UniRef90_B7P0T1	9.47351	3.24055	0.174044	0.849031
UniRef90_L7MEI7	9.45679	3.22455	0.174416	0.849031
UniRef90_L7M3S6	9.45766	3.22539	0.174416	0.849031
UniRef90_B7PG56	-9.4617	3.2272	0.174416	0.849031
UniRef90_A0A023G7C1	9.46211	3.22965	0.174416	0.849031
UniRef90_V5HG68	9.45334	3.22121	0.174791	0.849031
UniRef90_L7PCT8	9.45297	3.21955	0.174791	0.849031
UniRef90_A0A090X824	9.45297	3.21955	0.174791	0.849031
UniRef90_L7LXK6	7.85981	5.86423	0.175064	0.849031
UniRef90_V5HXV5	-9.43962	3.20605	0.175169	0.849031
UniRef90_L7MJG2	9.44163	3.21006	0.175169	0.849031
UniRef90_L7ME84	9.44104	3.20863	0.175169	0.849031
UniRef90_L7LY93	9.44331	3.21134	0.175169	0.849031
UniRef90_G3MR73	9.44699	3.21519	0.175169	0.849031
UniRef90_B7Q7N5	9.44313	3.21014	0.175169	0.849031
UniRef90_B7PYE3	-9.44701	3.21313	0.175169	0.849031
UniRef90_B7P3X0	9.43964	3.20816	0.175169	0.849031
UniRef90_A0A023G0T1	-9.44064	3.20421	0.175169	0.849031
UniRef90_B7QCQ3	7.81494	8.12923	0.175219	0.849031
UniRef90_V5I351	9.43112	3.1999	0.17555	0.849031
UniRef90_V5HES1	9.43625	3.20491	0.17555	0.849031
UniRef90_L7MLU4	-9.43218	3.19893	0.17555	0.849031
UniRef90_L7MA23	9.43078	3.19934	0.17555	0.849031
UniRef90_G3MP84	9.42998	3.19799	0.17555	0.849031
UniRef90_B7QHL0	9.43625	3.20491	0.17555	0.849031
UniRef90_A0A023FQ44	9.43625	3.20491	0.17555	0.849031
UniRef90_L7M1J5	7.90226	6.35567	0.175843	0.849031
UniRef90_A0A034WZ15	7.77303	8.04851	0.175889	0.849031
UniRef90_V5GXL1	-9.4247	3.19178	0.175934	0.849031
UniRef90_Q4PMS8	-9.4247	3.19178	0.175934	0.849031
UniRef90_L7MH41	9.42861	3.19742	0.175934	0.849031
UniRef90_L7M5G6	9.42025	3.18875	0.175934	0.849031
UniRef90_L7LSI6	9.42542	3.19457	0.175934	0.849031
UniRef90_L7LQI2	-9.4247	3.19178	0.175934	0.849031
UniRef90_B7Q0G4	9.42325	3.19112	0.175934	0.849031
UniRef90_L7M764	7.83832	5.84303	0.176003	0.849031
UniRef90_V5HSK9	9.4132	3.18152	0.176322	0.849031
UniRef90_V5HPS8	9.41745	3.18687	0.176322	0.849031
UniRef90_Q8T4N3	9.41307	3.18144	0.176322	0.849031
UniRef90_L7MK26	9.4132	3.18152	0.176322	0.849031
UniRef90_L7M333	9.41998	3.18937	0.176322	0.849031
UniRef90_B7Q2W4	9.41882	3.1876	0.176322	0.849031
UniRef90_B7P4X3	9.4132	3.18152	0.176322	0.849031
UniRef90_A0A023GCH5	9.4152	3.18451	0.176322	0.849031
UniRef90_L7LSA1	9.40379	3.173	0.176713	0.849031
UniRef90_B7PFU9	9.40309	3.17185	0.176713	0.849031
UniRef90_B7P2L8	9.40178	3.17076	0.176713	0.849031
UniRef90_A0A023GFL3	9.40352	3.17365	0.176713	0.849031
UniRef90_A0A023FQB9	9.40903	3.17891	0.176713	0.849031
UniRef90_Q4PN69	9.398	3.16837	0.177107	0.849031
UniRef90_Q45R49	-9.39441	3.1628	0.177107	0.849031
UniRef90_L7LZY2	9.39571	3.16598	0.177107	0.849031
UniRef90_G3MQ04	9.39908	3.16815	0.177107	0.849031
UniRef90_B7QK26	-9.40204	3.1701	0.177107	0.849031
UniRef90_L7MMN1	9.38264	3.15231	0.177505	0.849031
UniRef90_L7LYQ6	9.38973	3.16046	0.177505	0.849031
UniRef90_L7LQD3	9.3881	3.15759	0.177505	0.849031
UniRef90_B7PUP1	-9.38674	3.15547	0.177505	0.849031
UniRef90_A0A023GME2	9.38719	3.15671	0.177505	0.849031
UniRef90_A0A023GKV7	9.38303	3.15373	0.177505	0.849031
UniRef90_A0A023GG27	-9.38943	3.15513	0.177505	0.849031
UniRef90_A0A023FMD0	9.38688	3.15776	0.177505	0.849031
UniRef90_L7M0B2	9.37454	3.14566	0.177907	0.849031
UniRef90_L7LZ04	9.37467	3.14573	0.177907	0.849031
UniRef90_L7LTN5	9.37689	3.14687	0.177907	0.849031
UniRef90_B7QLX5	9.37423	3.14468	0.177907	0.849031
UniRef90_B7PVI3	9.38212	3.15285	0.177907	0.849031
UniRef90_L7M2B3	7.72244	9.99028	0.178281	0.849031
UniRef90_L7MDT6	9.37055	3.14218	0.178311	0.849031
UniRef90_L7MBY4	9.37231	3.14245	0.178311	0.849031
UniRef90_L7MBJ5	9.36664	3.13829	0.178311	0.849031
UniRef90_L7LY50	9.36532	3.13594	0.178311	0.849031
UniRef90_G3MKG7	9.37226	3.14283	0.178311	0.849031
UniRef90_G3MHW4	9.36692	3.13843	0.178311	0.849031
UniRef90_B7P8H4	9.36739	3.13825	0.178311	0.849031
UniRef90_V5HW51	9.36328	3.13448	0.17872	0.849031
UniRef90_V5HSZ1	9.3619	3.13251	0.17872	0.849031
UniRef90_L7LWG1	-9.35562	3.12575	0.17872	0.849031
UniRef90_G3MGB3	9.3587	3.13088	0.17872	0.849031
UniRef90_B7PSV0	9.3587	3.13088	0.17872	0.849031
UniRef90_V5HCX5	7.84536	6.48029	0.17908	0.849031
UniRef90_L7MM55	9.35384	3.12587	0.179132	0.849031
UniRef90_L7MLU1	9.34569	3.11833	0.179132	0.849031
UniRef90_L7MGE2	9.34728	3.11999	0.179132	0.849031
UniRef90_L7MGA1	9.34928	3.12185	0.179132	0.849031
UniRef90_L7M212	9.35142	3.12251	0.179132	0.849031
UniRef90_B7Q1V9	9.34728	3.11999	0.179132	0.849031
UniRef90_A0A090XBT4	9.35384	3.12587	0.179132	0.849031
UniRef90_L7LZZ8	-7.70036	10.0463	0.179352	0.849031
UniRef90_V5HYN8	9.34086	3.11243	0.179548	0.849031
UniRef90_V5GSH3	-9.3391	3.10997	0.179548	0.849031
UniRef90_L7MIT0	-9.33639	3.10702	0.179548	0.849031
UniRef90_L7MI05	9.34204	3.11389	0.179548	0.849031
UniRef90_L7MF83	-9.33634	3.10433	0.179548	0.849031
UniRef90_L7MB40	9.33556	3.10803	0.179548	0.849031
UniRef90_L7MAL7	9.33791	3.10964	0.179548	0.849031
UniRef90_L7MA75	9.34382	3.11652	0.179548	0.849031
UniRef90_L7M834	9.33576	3.10901	0.179548	0.849031
UniRef90_L7M804	9.33632	3.10929	0.179548	0.849031
UniRef90_L7M4W1	9.34153	3.11451	0.179548	0.849031
UniRef90_L7LUC6	-9.33634	3.10433	0.179548	0.849031
UniRef90_B7PYD4	9.34086	3.11243	0.179548	0.849031
UniRef90_L7MBH1	9.33199	3.10538	0.179968	0.849031
UniRef90_L7M580	9.33095	3.10398	0.179968	0.849031
UniRef90_B7PGZ2	9.33023	3.10229	0.179968	0.849031
UniRef90_B7P5M5	9.33023	3.10229	0.179968	0.849031
UniRef90_A0A090XC90	9.33023	3.10229	0.179968	0.849031
UniRef90_A0A023GGB4	-9.33065	3.10002	0.179968	0.849031
UniRef90_Q4PMI4	9.32039	3.09386	0.180391	0.849031
UniRef90_L7M376	9.32282	3.0964	0.180391	0.849031
UniRef90_L7LWA5	9.31831	3.09239	0.180391	0.849031
UniRef90_F0J990	9.31831	3.09239	0.180391	0.849031
UniRef90_B7PNN8	-9.32383	3.0954	0.180391	0.849031
UniRef90_B7PCG6	9.31951	3.09207	0.180391	0.849031
UniRef90_B7P5R6	-9.3182	3.08699	0.180391	0.849031
UniRef90_A0A034WXG0	9.31933	3.09244	0.180391	0.849031
UniRef90_A0A023GII0	9.31831	3.09239	0.180391	0.849031
UniRef90_A0A023GBZ0	9.31951	3.09207	0.180391	0.849031
UniRef90_A0A023G3Q2	9.31746	3.09016	0.180391	0.849031
UniRef90_V5GZ73	9.314	3.08756	0.180818	0.849031
UniRef90_L7MKP5	9.30656	3.0812	0.180818	0.849031
UniRef90_L7MJJ5	9.30876	3.08318	0.180818	0.849031
UniRef90_L7ME35	9.30837	3.08253	0.180818	0.849031
UniRef90_L7M935	9.31245	3.0868	0.180818	0.849031
UniRef90_B7QKS7	9.31245	3.0868	0.180818	0.849031
UniRef90_B7PST7	9.31245	3.0868	0.180818	0.849031
UniRef90_B7PHW2	9.30871	3.08178	0.180818	0.849031
UniRef90_B7PH53	-9.30766	3.07998	0.180818	0.849031
UniRef90_A0A090XAN4	9.30871	3.08178	0.180818	0.849031
UniRef90_A0A023FEH6	-9.3076	3.07857	0.180818	0.849031
UniRef90_V5HXN0	-9.29982	3.06944	0.18125	0.849031
UniRef90_L7MJZ9	9.30096	3.07526	0.18125	0.849031
UniRef90_L7MIQ6	-9.29951	3.07221	0.18125	0.849031
UniRef90_C9W189	-9.29982	3.06944	0.18125	0.849031
UniRef90_B7Q8V9	9.30065	3.07557	0.18125	0.849031
UniRef90_A0A090XAW9	9.29875	3.07326	0.18125	0.849031
UniRef90_A0A023FYU8	9.30218	3.07677	0.18125	0.849031
UniRef90_A0A023FQK0	-9.29982	3.06944	0.18125	0.849031
UniRef90_A0A023FDT1	9.30399	3.07811	0.18125	0.849031
UniRef90_V5IJN6	9.29471	3.06992	0.181685	0.849031
UniRef90_L7MKX3	9.29471	3.06992	0.181685	0.849031
UniRef90_L7M9Q1	9.29471	3.06992	0.181685	0.849031
UniRef90_L7M7E9	9.2878	3.06285	0.181685	0.849031
UniRef90_L7M1I5	9.28889	3.06432	0.181685	0.849031
UniRef90_G3MFT7	9.28688	3.06098	0.181685	0.849031
UniRef90_B7QBC7	9.28837	3.06312	0.181685	0.849031
UniRef90_B7PZH9	9.28688	3.06098	0.181685	0.849031
UniRef90_A0A023G2I1	9.29195	3.06719	0.181685	0.849031
UniRef90_A0A023FY64	-9.29131	3.0644	0.181685	0.849031
UniRef90_V5IFF7	9.28096	3.05684	0.182125	0.849031
UniRef90_L7MH94	9.27802	3.05392	0.182125	0.849031
UniRef90_L7MDR6	9.28528	3.0607	0.182125	0.849031
UniRef90_L7MAL9	9.2803	3.05499	0.182125	0.849031
UniRef90_L7M3F9	9.28279	3.05809	0.182125	0.849031
UniRef90_L7LY68	9.27675	3.05284	0.182125	0.849031
UniRef90_L7LWA1	9.27583	3.05047	0.182125	0.849031
UniRef90_L7LTQ5	9.28459	3.0599	0.182125	0.849031
UniRef90_B7QE33	9.28071	3.05567	0.182125	0.849031
UniRef90_B7P5T5	9.28216	3.05799	0.182125	0.849031
UniRef90_A0A023G7I4	9.27583	3.05047	0.182125	0.849031
UniRef90_A0A023FYT9	-9.27759	3.0508	0.182125	0.849031
UniRef90_A0A023FTF7	-9.28121	3.05168	0.182125	0.849031
UniRef90_A0A023FSP1	-9.28266	3.05351	0.182125	0.849031
UniRef90_A0A023FUL5	-7.63403	10.2714	0.182503	0.849031
UniRef90_V5IBN7	9.26946	3.04554	0.182568	0.849031
UniRef90_L7MMW8	-9.27345	3.04535	0.182568	0.849031
UniRef90_L7M7R1	-9.26719	3.04142	0.182568	0.849031
UniRef90_L7M3M5	9.27426	3.04973	0.182568	0.849031
UniRef90_L7LWJ8	9.27311	3.04919	0.182568	0.849031
UniRef90_L7LQH4	-9.27478	3.04865	0.182568	0.849031
UniRef90_A0A023FZ61	7.62786	5.34346	0.182828	0.849031
UniRef90_L7M978	7.54232	4.89246	0.182975	0.849031
UniRef90_V5H026	-9.26644	3.0407	0.183016	0.849031
UniRef90_L7M9A8	9.2647	3.03988	0.183016	0.849031
UniRef90_L7M7L6	9.26466	3.04134	0.183016	0.849031
UniRef90_L7LYZ7	9.26466	3.04134	0.183016	0.849031
UniRef90_B7QL55	9.25857	3.03555	0.183016	0.849031
UniRef90_B7PSW7	9.2647	3.03988	0.183016	0.849031
UniRef90_A0A090XA79	9.26215	3.0377	0.183016	0.849031
UniRef90_A0A023G8T1	-9.26372	3.03705	0.183016	0.849031
UniRef90_A0A023G1G4	9.2647	3.03988	0.183016	0.849031
UniRef90_A0A023G0H9	9.25857	3.03555	0.183016	0.849031
UniRef90_A0A023FE93	9.25801	3.0348	0.183016	0.849031
UniRef90_A0A023FDY4	-9.25805	3.03272	0.183016	0.849031
UniRef90_V5HPL9	9.25349	3.02921	0.183468	0.849031
UniRef90_V5HDF9	9.24546	3.02301	0.183468	0.849031
UniRef90_V5GJV1	9.25246	3.02974	0.183468	0.849031
UniRef90_L7MMR8	-9.24961	3.02469	0.183468	0.849031
UniRef90_L7MLX3	9.24632	3.02391	0.183468	0.849031
UniRef90_L7M9A5	-9.2535	3.02839	0.183468	0.849031
UniRef90_L7M758	9.2536	3.03077	0.183468	0.849031
UniRef90_L7M6D8	9.2516	3.02885	0.183468	0.849031
UniRef90_L7M405	9.25389	3.0309	0.183468	0.849031
UniRef90_L7LXX0	-9.2489	3.02141	0.183468	0.849031
UniRef90_L7LSH2	-9.24961	3.02469	0.183468	0.849031
UniRef90_B7Q0A3	9.25349	3.02921	0.183468	0.849031
UniRef90_B7P924	-9.24961	3.02469	0.183468	0.849031
UniRef90_B7P1I7	9.24632	3.02391	0.183468	0.849031
UniRef90_A0A023G5E7	9.24632	3.02391	0.183468	0.849031
UniRef90_A0A023FXW2	9.25246	3.02974	0.183468	0.849031
UniRef90_A0A023FN61	-9.24961	3.02469	0.183468	0.849031
UniRef90_V5IDL1	7.67503	6.97889	0.183647	0.849031
UniRef90_V5I548	9.24218	3.01846	0.183925	0.849031
UniRef90_L7MGV3	9.23556	3.01237	0.183925	0.849031
UniRef90_L7M7G1	9.24174	3.01877	0.183925	0.849031
UniRef90_L7LY79	-9.24138	3.01686	0.183925	0.849031
UniRef90_L7LVI1	9.24476	3.02167	0.183925	0.849031
UniRef90_G3MLH4	9.23628	3.01321	0.183925	0.849031
UniRef90_A0A023FDQ7	9.24218	3.01846	0.183925	0.849031
UniRef90_L7MFY0	7.60173	6.5438	0.18404	0.849031
UniRef90_L7M9P7	7.56367	6.36178	0.184313	0.849031
UniRef90_V5HBT6	9.23079	3.00763	0.184386	0.849031
UniRef90_L7MBW3	9.23396	3.01218	0.184386	0.849031
UniRef90_L7M5V9	9.23411	3.01224	0.184386	0.849031
UniRef90_L7M1U7	9.23122	3.00887	0.184386	0.849031
UniRef90_L7LY88	9.22919	3.00744	0.184386	0.849031
UniRef90_B7PNM7	9.23396	3.01218	0.184386	0.849031
UniRef90_B7PGR7	9.23079	3.00763	0.184386	0.849031
UniRef90_B7P540	9.23064	3.00861	0.184386	0.849031
UniRef90_L7M7N2	9.22121	2.99915	0.184851	0.849031
UniRef90_L7M228	9.21749	2.99654	0.184851	0.849031
UniRef90_L7M0E9	9.2215	3.00034	0.184851	0.849031
UniRef90_L7LZW5	9.21463	2.99252	0.184851	0.849031
UniRef90_L7LZM4	9.22004	2.99864	0.184851	0.849031
UniRef90_L7LV70	9.2231	3.00052	0.184851	0.849031
UniRef90_L7LTE1	9.22135	2.99922	0.184851	0.849031
UniRef90_G3MHI2	9.21931	2.99672	0.184851	0.849031
UniRef90_B7PW29	-9.224	3.00033	0.184851	0.849031
UniRef90_B7PAC5	9.21931	2.99672	0.184851	0.849031
UniRef90_B7P647	9.21931	2.99672	0.184851	0.849031
UniRef90_A0A023GMY6	9.21931	2.99672	0.184851	0.849031
[truncated: 14,013 more rows]

## Sheet: pvalue <0.1
Supplementary Datasheet 1: Representation and quantification of the obtained transcriptomes of the salivary glands of fed and unfed Rhipicephalus bursa ticks.
UniRef90 ID	logFC [log(fni/nfni)]	logCPM	PValue	FDR	UniProt ID	Entry	Entry name	Protein names	Gene names	Organism	Length	Mass spectrometry	EC number	Catalytic activity	Cofactor	Function [CC]	Pathway	Active site	Binding site	Nucleotide binding	Annotation	Features	Keywords	Tissue specificity	Gene ontology (biological process)	Gene ontology (molecular function)	Gene ontology (cellular component)	Subcellular location [CC]	Transmembrane	Signal peptide	Modified residue	Initiator methionine	Disulfide bond	Chain	Turn	Helix	Mapped PubMed ID	PubMed ID	Region	Protein families	Sequence similarities	Domain [CC]	Cross-reference (Reactome)	Cross-reference (STRING)	Cross-reference (IntAct)	Cross-reference (BioGrid)	Cross-reference (DIP)	Cross-reference (MINT)	Cross-reference (MaxQB)
UniRef90_V5HE67	17.6654	11.3691	0.0242674	0.849031	V5HE67	V5HE67	V5HE67_IXORI	Putative animal-type fatty acid synthase		Ixodes ricinus (Common tick)	2515										2 out of 5		Phosphoprotein; Transferase		[acyl-carrier-protein] S-acetyltransferase activity [GO:0004313]; [acyl-carrier-protein] S-malonyltransferase activity [GO:0004314]; 3-hydroxypalmitoyl-[acyl-carrier-protein] dehydratase activity [GO:0004317]; 3-oxoacyl-[acyl-carrier-protein] reductase (NADPH) activity [GO:0004316]; 3-oxoacyl-[acyl-carrier-protein] synthase activity [GO:0004315]; biosynthetic process [GO:0009058]; enoyl-[acyl-car…	[acyl-carrier-protein] S-acetyltransferase activity [GO:0004313]; [acyl-carrier-protein] S-malonyltransferase activity [GO:0004314]; 3-hydroxypalmitoyl-[acyl-carrier-protein] dehydratase activity [GO:0004317]; 3-oxoacyl-[acyl-carrier-protein] reductase (NADPH) activity [GO:0004316]; 3-oxoacyl-[acyl-carrier-protein] synthase activity [GO:0004315]; enoyl-[acyl-carrier-protein] reductase (NADPH, B-s…
UniRef90_B7QDS3	-17.6552	11.3588	0.0243271	0.849031	B7QDS3	B7QDS3	B7QDS3_IXOSC	Putative uncharacterized protein (Fragment)	IscW_ISCW012249	Ixodes scapularis (Black-legged tick) (Deer tick)	247										1 out of 5	Non-terminal residue (2)	Complete proteome; Reference proteome
UniRef90_A0A034WWF8	17.5091	11.2128	0.0251963	0.849031	A0A034WWF8	A0A034WWF8	A0A034WWF8_RHIMP	Vitellogenin 3		Rhipicephalus microplus (Cattle tick) (Boophilus microplus)	1923										1 out of 5				lipid transporter activity [GO:0005319]	lipid transporter activity [GO:0005319]												24762651
UniRef90_L7MMF9	17.5037	11.2074	0.0252293	0.849031	L7MMF9	L7MMF9	L7MMF9_9ACAR	Putative glycine-rich cell wall structural protein (Fragment)		Rhipicephalus pulchellus	203										1 out of 5	Non-terminal residue (1)			chitin metabolic process [GO:0006030]	chitin binding [GO:0008061]	extracellular region [GO:0005576]
UniRef90_B7PWP5	17.0803	10.784	0.0279319	0.849031	B7PWP5	B7PWP5	B7PWP5_IXOSC	Glycine rich secreted protein, putative (Fragment)	IscW_ISCW019542	Ixodes scapularis (Black-legged tick) (Deer tick)	254										1 out of 5	Non-terminal residue (2)	Complete proteome; Reference proteome
UniRef90_B7QBW3	17.0339	10.7376	0.0282449	0.849031	B7QBW3	B7QBW3	B7QBW3_IXOSC	Dimethylaniline monooxygenase [N-oxide-forming] (EC 1.14.13.8)	IscW_ISCW012544	Ixodes scapularis (Black-legged tick) (Deer tick)	546		1.14.13.8	CATALYTIC ACTIVITY: N,N-dimethylaniline + NADPH + O(2) = N,N-dimethylaniline N-oxide + NADP(+) + H(2)O. {ECO:0000256|PIRNR:PIRNR000332}.	COFACTOR: Name=FAD; Xref=ChEBI:CHEBI:57692; Evidence={ECO:0000256|PIRNR:PIRNR000332};						2 out of 5		Complete proteome; Endoplasmic reticulum; FAD; Flavoprotein; Membrane; Microsome; Monooxygenase; NADP; Oxidoreductase; Reference proteome		N,N-dimethylaniline monooxygenase activity [GO:0004499]	flavin adenine dinucleotide binding [GO:0050660]; N,N-dimethylaniline monooxygenase activity [GO:0004499]; NADP binding [GO:0050661]	endoplasmic reticulum membrane [GO:0005789]	SUBCELLULAR LOCATION: Microsome membrane {ECO:0000256|PIRNR:PIRNR000332}. Endoplasmic reticulum membrane {ECO:0000256|PIRNR:PIRNR000332}.												FMO family	SIMILARITY: Belongs to the FMO family. {ECO:0000256|PIRNR:PIRNR000332}.
UniRef90_V5HXL3	16.7184	10.4223	0.0304697	0.849031	V5HXL3	V5HXL3	V5HXL3_IXORI	Putative conserved plasma membrane protein (Fragment)		Ixodes ricinus (Common tick)	670										1 out of 5	Non-terminal residue (1)			transferase activity, transferring acyl groups other than amino-acyl groups [GO:0016747]	transferase activity, transferring acyl groups other than amino-acyl groups [GO:0016747]
UniRef90_L7M1K6	-16.6322	10.336	0.0311079	0.849031	L7M1K6	L7M1K6	L7M1K6_9ACAR	Putative glycine rich protein		Rhipicephalus pulchellus	391										1 out of 5
UniRef90_L7MMS0	-16.6253	10.3291	0.0311593	0.849031	L7MMS0	L7MMS0	L7MMS0_9ACAR	Uncharacterized protein (Fragment)		Rhipicephalus pulchellus	154										1 out of 5	Non-terminal residue (1)
UniRef90_B7P9T2	16.6249	10.3288	0.0311621	0.849031	B7P9T2	B7P9T2	B7P9T2_IXOSC	Putative uncharacterized protein	IscW_ISCW002044	Ixodes scapularis (Black-legged tick) (Deer tick)	696										1 out of 5		Complete proteome; Reference proteome		transferase activity, transferring acyl groups other than amino-acyl groups [GO:0016747]	transferase activity, transferring acyl groups other than amino-acyl groups [GO:0016747]																		6945.ISCW002044-PA;
UniRef90_A0A023GNE0	16.0937	9.79777	0.0354054	0.849031	A0A023GNE0	A0A023GNE0	A0A023GNE0_9ACAR	Putative cytochrome p450 cyp3/cyp5/cyp6/cyp9 subfamily		Amblyomma triste	507										1 out of 5		Heme; Iron; Metal-binding; Monooxygenase; Oxidoreductase		monooxygenase activity [GO:0004497]; oxidoreductase activity, acting on paired donors, with incorporation or reduction of molecular oxygen [GO:0016705]	heme binding [GO:0020037]; iron ion binding [GO:0005506]; monooxygenase activity [GO:0004497]; oxidoreductase activity, acting on paired donors, with incorporation or reduction of molecular oxygen [GO:0016705]														Cytochrome P450 family	SIMILARITY: Belongs to the cytochrome P450 family. {ECO:0000256|RuleBase:RU000461}.
UniRef90_B7PCW6	16.0797	9.78376	0.0355251	0.849031	B7PCW6	B7PCW6	B7PCW6_IXOSC	Elongation of very long chain fatty acids protein (EC 2.3.1.199) (Very-long-chain 3-oxoacyl-CoA synthase)	IscW_ISCW017283	Ixodes scapularis (Black-legged tick) (Deer tick)	311		2.3.1.199	CATALYTIC ACTIVITY: A very-long-chain acyl-CoA + malonyl-CoA = CoA + a very-long-chain 3-oxoacyl-CoA + CO(2). {ECO:0000256|RuleBase:RU361115}.							2 out of 5	Transmembrane (7)	Complete proteome; Fatty acid biosynthesis; Fatty acid metabolism; Lipid biosynthesis; Lipid metabolism; Membrane; Reference proteome; Transferase; Transmembrane; Transmembrane helix		fatty acid biosynthetic process [GO:0006633]; transferase activity [GO:0016740]	transferase activity [GO:0016740]	integral component of membrane [GO:0016021]		TRANSMEM 26 45 Helical. {ECO:0000256|RuleBase:RU361115}.; TRANSMEM 66 85 Helical. {ECO:0000256|RuleBase:RU361115}.; TRANSMEM 115 134 Helical. {ECO:0000256|RuleBase:RU361115}.; TRANSMEM 146 164 Helical. {ECO:0000256|RuleBase:RU361115}.; TRANSMEM 170 192 Helical. {ECO:0000256|RuleBase:RU361115}.; TRANSMEM 204 226 Helical. {ECO:0000256|RuleBase:RU361115}.; TRANSMEM 232 249 Helical. {ECO:0000256|Rule…											ELO family	SIMILARITY: Belongs to the ELO family. {ECO:0000256|RuleBase:RU361115}.			6945.ISCW017283-PA;
UniRef90_L7M049	15.7977	9.50193	0.0380158	0.849031	L7M049	L7M049	L7M049_9ACAR	Putative long-chain acyl-coa synthetase amp-forming		Rhipicephalus pulchellus	717										1 out of 5				catalytic activity [GO:0003824]	catalytic activity [GO:0003824]
UniRef90_G3MHH4	15.7878	9.49199	0.0381066	0.849031	G3MHH4	G3MHH4	G3MHH4_9ACAR	Putative uncharacterized protein (Fragment)		Amblyomma maculatum (Gulf Coast tick)	176										1 out of 5	Non-terminal residue (1)
UniRef90_Q56CZ1	15.7533	9.45758	0.0384231	0.849031	Q56CZ1	Q56CZ1	Q56CZ1_RHIMP	Yolk cathepsin (Fragment)	BYC	Rhipicephalus microplus (Cattle tick) (Boophilus microplus)	352										1 out of 5	Non-terminal residue (1)			aspartic-type endopeptidase activity [GO:0004190]	aspartic-type endopeptidase activity [GO:0004190]												16122942
UniRef90_A0A023FD00	-15.7086	9.41286	0.0388391	0.849031	A0A023FD00	A0A023FD00	A0A023FD00_9ACAR	Putative glycine rich secreted protein (Fragment)		Amblyomma cajennense (Cayenne tick)	236										1 out of 5	Non-terminal residue (1)
UniRef90_A0A023G6D2	-15.6578	9.36203	0.0393155	0.849031	A0A023G6D2	A0A023G6D2	A0A023G6D2_9ACAR	Putative microtubule associated complex (Fragment)		Amblyomma triste	359										1 out of 5	Non-terminal residue (1)
UniRef90_B7QN74	15.634	9.33836	0.0395413	0.849031	B7QN74	B7QN74	B7QN74_IXOSC	Elongation of very long chain fatty acids protein (EC 2.3.1.199) (Very-long-chain 3-oxoacyl-CoA synthase)	IscW_ISCW015231	Ixodes scapularis (Black-legged tick) (Deer tick)	273		2.3.1.199	CATALYTIC ACTIVITY: A very-long-chain acyl-CoA + malonyl-CoA = CoA + a very-long-chain 3-oxoacyl-CoA + CO(2). {ECO:0000256|RuleBase:RU361115}.							2 out of 5	Transmembrane (7)	Complete proteome; Fatty acid biosynthesis; Fatty acid metabolism; Lipid biosynthesis; Lipid metabolism; Membrane; Reference proteome; Transferase; Transmembrane; Transmembrane helix		fatty acid biosynthetic process [GO:0006633]; transferase activity [GO:0016740]	transferase activity [GO:0016740]	integral component of membrane [GO:0016021]		TRANSMEM 20 42 Helical. {ECO:0000256|RuleBase:RU361115}.; TRANSMEM 63 82 Helical. {ECO:0000256|RuleBase:RU361115}.; TRANSMEM 114 132 Helical. {ECO:0000256|RuleBase:RU361115}.; TRANSMEM 139 160 Helical. {ECO:0000256|RuleBase:RU361115}.; TRANSMEM 166 186 Helical. {ECO:0000256|RuleBase:RU361115}.; TRANSMEM 206 224 Helical. {ECO:0000256|RuleBase:RU361115}.; TRANSMEM 230 252 Helical. {ECO:0000256|Rule…											ELO family	SIMILARITY: Belongs to the ELO family. {ECO:0000256|RuleBase:RU361115}.			6945.ISCW015231-PA;
UniRef90_A0A034WU73	15.6278	9.33213	0.0396	0.849031	A0A034WU73	A0A034WU73	A0A034WU73_RHIMP	Glycine-rich protein 4 (Fragment)		Rhipicephalus microplus (Cattle tick) (Boophilus microplus)	96										1 out of 5	Non-terminal residue (1)																24762651
UniRef90_G3MIZ0	15.5895	9.29381	0.0399669	0.849031	G3MIZ0	G3MIZ0	G3MIZ0_9ACAR	Putative uncharacterized protein (Fragment)		Amblyomma maculatum (Gulf Coast tick)	451										1 out of 5	Non-terminal residue (1)
UniRef90_L7MBM8	15.3917	9.09618	0.0419118	0.849031	L7MBM8	L7MBM8	L7MBM8_9ACAR	Putative glycine-rich cell wall structural protein 1.8 (Fragment)		Rhipicephalus pulchellus	836										1 out of 5	Non-terminal residue (1)
UniRef90_L7M196	15.3732	9.07772	0.0420984	0.849031	L7M196	L7M196	L7M196_9ACAR	Putative hydroxysteroid 17-beta dehydrogenase 11		Rhipicephalus pulchellus	303							ACT_SITE 191 191 Proton acceptor. {ECO:0000256|PIRSR:PIRSR000126-1}.			1 out of 5	Active site (1)			oxidoreductase activity [GO:0016491]	oxidoreductase activity [GO:0016491]														Short-chain dehydrogenases/reductases (SDR) family	SIMILARITY: Belongs to the short-chain dehydrogenases/reductases (SDR) family. {ECO:0000256|RuleBase:RU000363}.
UniRef90_V9MLY8	15.2909	8.9955	0.0429395	0.849031	V9MLY8	V9MLY8	V9MLY8_9ACAR	NADH-ubiquinone oxidoreductase chain 1 (EC 1.6.5.3)	NAD1	Rhipicephalus kohlsi	312		1.6.5.3	CATALYTIC ACTIVITY: NADH + ubiquinone + 5 H(+)(In) = NAD(+) + ubiquinol + 4 H(+)(Out). {ECO:0000256|RuleBase:RU000473}.							2 out of 5		Membrane; Mitochondrion; NAD; Oxidoreductase; Transmembrane; Ubiquinone		NADH dehydrogenase (ubiquinone) activity [GO:0008137]	NADH dehydrogenase (ubiquinone) activity [GO:0008137]	integral component of membrane [GO:0016021]; mitochondrion [GO:0005739]	SUBCELLULAR LOCATION: Membrane {ECO:0000256|RuleBase:RU000471}; Multi-pass membrane protein {ECO:0000256|RuleBase:RU000471}.										24378079		Complex I subunit 1 family	SIMILARITY: Belongs to the complex I subunit 1 family. {ECO:0000256|RuleBase:RU000471}.
UniRef90_P48149	-15.286	8.99046	0.0429912	0.849031	P48149	P48149	RS15A_DROME	40S ribosomal protein S15Aa	RpS15Aa RpS15A CG2033	Drosophila melanogaster (Fruit fly)	130										3 out of 5	Chain (1); Initiator methionine (1)	3D-structure; Complete proteome; Reference proteome; Ribonucleoprotein; Ribosomal protein		mitotic spindle elongation [GO:0000022]; mitotic spindle organization [GO:0007052]; translation [GO:0006412]	structural constituent of ribosome [GO:0003735]	ribosome [GO:0005840]					INIT_MET 1 1 Removed. {ECO:0000250}.		CHAIN 2 130 40S ribosomal protein S15Aa. /FTId=PRO_0000126609.			12150910; 12466289; 16889426; 16979555; 17101240; 17927810; 19529778; 19718442; 20851753; 21251254; 21551137; 21890737; 22427708; 22445104; 22870402; 23105012; 23583758; 23665231; 14605208	8182070; 10731132; 12537572; 12537569; 23636399		Ribosomal protein S8P family	SIMILARITY: Belongs to the ribosomal protein S8P family. {ECO:0000305}.		REACT_281936;REACT_297662;REACT_303602;REACT_305162;REACT_307716;REACT_321284;REACT_321612;REACT_341839;REACT_342983;REACT_344041;REACT_351471;	7227.FBpp0073625;	P48149;	68867;	DIP-17180N;	MINT-1555889;
UniRef90_L7MGA4	15.2512	8.95578	0.0433519	0.849031	L7MGA4	L7MGA4	L7MGA4_9ACAR	Uncharacterized protein (Fragment)		Rhipicephalus pulchellus	1654										1 out of 5	Non-terminal residue (1)	Hydrolase; Magnesium; Metal-binding; Protein phosphatase		protein dephosphorylation [GO:0006470]; protein serine/threonine phosphatase activity [GO:0004722]	metal ion binding [GO:0046872]; protein serine/threonine phosphatase activity [GO:0004722]														PP2C family	SIMILARITY: Belongs to the PP2C family. {ECO:0000256|RuleBase:RU003465}.
UniRef90_A0A023GC91	15.2392	8.94378	0.0434764	0.849031	A0A023GC91	A0A023GC91	A0A023GC91_9ACAR	Putative sterol o-acyltransferase/diacylglycerol o-acyltransferase (Fragment)		Amblyomma triste	300										1 out of 5	Non-terminal residue (1)	Acyltransferase; Membrane; Transferase; Transmembrane; Transmembrane helix		O-acyltransferase activity [GO:0008374]	O-acyltransferase activity [GO:0008374]	integral component of membrane [GO:0016021]
UniRef90_A0A023FDI4	15.2283	8.93288	0.0435921	0.849031	A0A023FDI4	A0A023FDI4	A0A023FDI4_9ACAR	Putative secreted protein		Amblyomma cajennense (Cayenne tick)	106										1 out of 5
UniRef90_B7PXA2	15.223	8.92762	0.043647	0.849031	B7PXA2	B7PXA2	B7PXA2_IXOSC	Acetylcholinesterase, putative (EC 3.1.1.7)	IscW_ISCW020835	Ixodes scapularis (Black-legged tick) (Deer tick)	647		3.1.1.7								1 out of 5	Chain (1); Signal peptide (1)	Complete proteome; Hydrolase; Reference proteome; Signal		acetylcholinesterase activity [GO:0003990]	acetylcholinesterase activity [GO:0003990]				SIGNAL 1 25 {ECO:0000256|RuleBase:RU361235}.				CHAIN 26 647 Carboxylic ester hydrolase. {ECO:0000256|RuleBase:RU361235}. /FTId=PRO_5001370330.						Type-B carboxylesterase/lipase family	SIMILARITY: Belongs to the type-B carboxylesterase/lipase family. {ECO:0000256|RuleBase:RU361235}.
UniRef90_B7QJH5	15.1956	8.90019	0.0439359	0.849031	B7QJH5	B7QJH5	B7QJH5_IXOSC	Putative uncharacterized protein	IscW_ISCW013565	Ixodes scapularis (Black-legged tick) (Deer tick)	137										1 out of 5		Complete proteome; Reference proteome
UniRef90_B7PXW1	-15.1566	8.86125	0.0443489	0.849031	B7PXW1	B7PXW1	B7PXW1_IXOSC	Ribosomal protein S25, putative (Fragment)	IscW_ISCW020696	Ixodes scapularis (Black-legged tick) (Deer tick)	134										1 out of 5	Non-terminal residue (1)	Complete proteome; Reference proteome; Ribonucleoprotein; Ribosomal protein				ribosome [GO:0005840]
UniRef90_L7M018	15.1412	8.84594	0.0445128	0.849031	L7M018	L7M018	L7M018_9ACAR	Putative lachesin		Rhipicephalus pulchellus	359										1 out of 5
UniRef90_G3MPZ1	15.1402	8.8449	0.0445239	0.849031	G3MPZ1	G3MPZ1	G3MPZ1_9ACAR	Putative uncharacterized protein		Amblyomma maculatum (Gulf Coast tick)	218										1 out of 5
UniRef90_L7MLS3	15.0904	8.79515	0.0450597	0.849031	L7MLS3	L7MLS3	L7MLS3_9ACAR	Putative secreted protein (Fragment)		Rhipicephalus pulchellus	133										1 out of 5	Non-terminal residue (1)
UniRef90_A0A023GNQ6	15.0683	8.77301	0.0452995	0.849031	A0A023GNQ6	A0A023GNQ6	A0A023GNQ6_9ACAR	Putative acyl-coa synthetase		Amblyomma triste	536										1 out of 5				catalytic activity [GO:0003824]	catalytic activity [GO:0003824]
UniRef90_B7PYT8	15.0435	8.74832	0.0455706	0.849031	B7PYT8	B7PYT8	B7PYT8_IXOSC	Mitochondrial import inner membrane translocase subunit Tim8, putative	IscW_ISCW010274	Ixodes scapularis (Black-legged tick) (Deer tick)	106										1 out of 5		Complete proteome; Disulfide bond; Metal-binding; Mitochondrion; Protein transport; Reference proteome; Translocation; Transport; Zinc		protein transport [GO:0015031]	metal ion binding [GO:0046872]	mitochondrion [GO:0005739]																	6945.ISCW010274-PA;
UniRef90_V9MME0	-15.0345	8.73929	0.0456686	0.849031	V9MME0	V9MME0	V9MME0_9ACAR	NADH-ubiquinone oxidoreductase chain 1 (EC 1.6.5.3)	NAD1	Rhipicephalus geigyi	312		1.6.5.3	CATALYTIC ACTIVITY: NADH + ubiquinone + 5 H(+)(In) = NAD(+) + ubiquinol + 4 H(+)(Out). {ECO:0000256|RuleBase:RU000473}.							2 out of 5		Membrane; Mitochondrion; NAD; Oxidoreductase; Transmembrane; Ubiquinone		NADH dehydrogenase (ubiquinone) activity [GO:0008137]	NADH dehydrogenase (ubiquinone) activity [GO:0008137]	integral component of membrane [GO:0016021]; mitochondrion [GO:0005739]	SUBCELLULAR LOCATION: Membrane {ECO:0000256|RuleBase:RU000471}; Multi-pass membrane protein {ECO:0000256|RuleBase:RU000471}.										24378079		Complex I subunit 1 family	SIMILARITY: Belongs to the complex I subunit 1 family. {ECO:0000256|RuleBase:RU000471}.
UniRef90_A0A023G034	-15.0234	8.72817	0.0457901	0.849031	A0A023G034	A0A023G034	A0A023G034_9ACAR	Putative transglutaminase/protease-like proteinues		Amblyomma parvum	736							ACT_SITE 305 305 {ECO:0000256|PIRSR:PIRSR000459-1}.; ACT_SITE 364 364 {ECO:0000256|PIRSR:PIRSR000459-1}.; ACT_SITE 388 388 {ECO:0000256|PIRSR:PIRSR000459-1}.			1 out of 5	Active site (3)	Hydrolase; Protease		peptidase activity [GO:0008233]; peptide cross-linking [GO:0018149]; protein-glutamine gamma-glutamyltransferase activity [GO:0003810]	peptidase activity [GO:0008233]; protein-glutamine gamma-glutamyltransferase activity [GO:0003810]
UniRef90_V5ID86	14.9816	8.68639	0.0462545	0.849031	V5ID86	V5ID86	V5ID86_IXORI	Putative acyl-coa synthetase		Ixodes ricinus (Common tick)	465										1 out of 5				catalytic activity [GO:0003824]	catalytic activity [GO:0003824]
UniRef90_A0A023FQI4	14.9489	8.65377	0.0466196	0.849031	A0A023FQI4	A0A023FQI4	A0A023FQI4_9ACAR	Putative secreted glycine-rich protein (Fragment)		Amblyomma cajennense (Cayenne tick)	183										1 out of 5	Non-terminal residue (1)
UniRef90_V5IGC7	14.9452	8.65007	0.0466596	0.849031	V5IGC7	V5IGC7	V5IGC7_IXORI	Putative actin-binding cytoskeleton protein filamin (Fragment)		Ixodes ricinus (Common tick)	2210										1 out of 5	Non-terminal residue (1)	Actin-binding; Repeat
UniRef90_B7Q6K4	14.9318	8.63667	0.0468097	0.849031	B7Q6K4	B7Q6K4	B7Q6K4_IXOSC	Stearoyl-CoA desaturase, putative (EC 1.14.19.1) (Fragment)	IscW_ISCW021567	Ixodes scapularis (Black-legged tick) (Deer tick)	340		1.14.19.1		COFACTOR: Name=Fe cation; Xref=ChEBI:CHEBI:24875; Evidence={ECO:0000256|RuleBase:RU000581};						2 out of 5	Non-terminal residue (1)	Complete proteome; Fatty acid biosynthesis; Fatty acid metabolism; Iron; Lipid biosynthesis; Lipid metabolism; Membrane; Oxidoreductase; Reference proteome; Transmembrane		fatty acid biosynthetic process [GO:0006633]; stearoyl-CoA 9-desaturase activity [GO:0004768]	iron ion binding [GO:0005506]; stearoyl-CoA 9-desaturase activity [GO:0004768]	endoplasmic reticulum [GO:0005783]; integral component of membrane [GO:0016021]													Fatty acid desaturase family	SIMILARITY: Belongs to the fatty acid desaturase family. {ECO:0000256|RuleBase:RU000581}.	DOMAIN: The histidine box domains may contain the active site and/or be involved in metal ion binding. {ECO:0000256|RuleBase:RU000581}.		6945.ISCW021567-PA;
UniRef90_L7MJV9	-14.9218	8.62663	0.046923	0.849031	L7MJV9	L7MJV9	L7MJV9_9ACAR	Uncharacterized protein (Fragment)		Rhipicephalus pulchellus	958										1 out of 5	Non-terminal residue (1)			signal transduction [GO:0007165]	phospholipid binding [GO:0005543]	intracellular [GO:0005622]														SIMILARITY: Contains Rho-GAP domain. {ECO:0000256|SAAS:SAAS00068040}.
UniRef90_B7P3F4	14.9214	8.62625	0.0469276	0.849031	B7P3F4	B7P3F4	B7P3F4_IXOSC	Secreted salivary gland peptide, putative (EC 3.4.21.4) (Fragment)	IscW_ISCW016466	Ixodes scapularis (Black-legged tick) (Deer tick)	200		3.4.21.4								1 out of 5	Non-terminal residue (1)	Complete proteome; Disulfide bond; Hydrolase; Reference proteome		serine-type endopeptidase activity [GO:0004252]	serine-type endopeptidase activity [GO:0004252]														Peptidase S1 family	SIMILARITY: Belongs to the peptidase S1 family. {ECO:0000256|RuleBase:RU000360}.			6945.ISCW016466-PA;
UniRef90_B7PDM2	14.8868	8.59175	0.0473187	0.849031	B7PDM2	B7PDM2	B7PDM2_IXOSC	Elongation of very long chain fatty acids protein (EC 2.3.1.199) (Very-long-chain 3-oxoacyl-CoA synthase)	IscW_ISCW002250	Ixodes scapularis (Black-legged tick) (Deer tick)	270		2.3.1.199	CATALYTIC ACTIVITY: A very-long-chain acyl-CoA + malonyl-CoA = CoA + a very-long-chain 3-oxoacyl-CoA + CO(2). {ECO:0000256|RuleBase:RU361115}.							2 out of 5	Transmembrane (7)	Complete proteome; Fatty acid biosynthesis; Fatty acid metabolism; Lipid biosynthesis; Lipid metabolism; Membrane; Reference proteome; Transferase; Transmembrane; Transmembrane helix		fatty acid biosynthetic process [GO:0006633]; transferase activity [GO:0016740]	transferase activity [GO:0016740]	integral component of membrane [GO:0016021]		TRANSMEM 27 47 Helical. {ECO:0000256|RuleBase:RU361115}.; TRANSMEM 68 87 Helical. {ECO:0000256|RuleBase:RU361115}.; TRANSMEM 107 124 Helical. {ECO:0000256|RuleBase:RU361115}.; TRANSMEM 144 163 Helical. {ECO:0000256|RuleBase:RU361115}.; TRANSMEM 169 191 Helical. {ECO:0000256|RuleBase:RU361115}.; TRANSMEM 211 229 Helical. {ECO:0000256|RuleBase:RU361115}.; TRANSMEM 235 257 Helical. {ECO:0000256|Rule…											ELO family	SIMILARITY: Belongs to the ELO family. {ECO:0000256|RuleBase:RU361115}.			6945.ISCW002250-PA;
UniRef90_G3MSF4	14.8862	8.59109	0.0473257	0.849031	G3MSF4	G3MSF4	G3MSF4_9ACAR	Putative uncharacterized protein		Amblyomma maculatum (Gulf Coast tick)	283										1 out of 5		Metal-binding; Zinc; Zinc-finger			zinc ion binding [GO:0008270]
UniRef90_G3MN18	-14.8694	8.57432	0.0475178	0.849031	G3MN18	G3MN18	G3MN18_9ACAR	Putative uncharacterized protein		Amblyomma maculatum (Gulf Coast tick)	120										1 out of 5				chitin metabolic process [GO:0006030]	chitin binding [GO:0008061]	extracellular region [GO:0005576]
UniRef90_E2J6X7	-14.8649	8.56974	0.0475706	0.849031	E2J6X7	E2J6X7	E2J6X7_9ACAR	60S ribosomal protein L10 (Fragment)		Hyalomma marginatum rufipes	162										1 out of 5	Non-terminal residue (1)	Ribonucleoprotein; Ribosomal protein		translation [GO:0006412]	structural constituent of ribosome [GO:0003735]	ribosome [GO:0005840]
UniRef90_A0A023G1U1	14.8512	8.55614	0.0477276	0.849031	A0A023G1U1	A0A023G1U1	A0A023G1U1_9ACAR	Putative lipocalin-7 1		Amblyomma triste	220										1 out of 5
UniRef90_L7MFI2	-14.8503	8.55518	0.0477373	0.849031	L7MFI2	L7MFI2	L7MFI2_9ACAR	Putative glycine rich protein (Fragment)		Rhipicephalus pulchellus	161										1 out of 5	Non-terminal residue (1)
UniRef90_B7PRE0	14.8222	8.52717	0.0480603	0.849031	B7PRE0	B7PRE0	B7PRE0_IXOSC	Elongation of very long chain fatty acids protein (EC 2.3.1.199) (Very-long-chain 3-oxoacyl-CoA synthase)	IscW_ISCW019368	Ixodes scapularis (Black-legged tick) (Deer tick)	296		2.3.1.199	CATALYTIC ACTIVITY: A very-long-chain acyl-CoA + malonyl-CoA = CoA + a very-long-chain 3-oxoacyl-CoA + CO(2). {ECO:0000256|RuleBase:RU361115}.							2 out of 5	Transmembrane (7)	Complete proteome; Fatty acid biosynthesis; Fatty acid metabolism; Lipid biosynthesis; Lipid metabolism; Membrane; Reference proteome; Transferase; Transmembrane; Transmembrane helix		fatty acid biosynthetic process [GO:0006633]; transferase activity [GO:0016740]	transferase activity [GO:0016740]	integral component of membrane [GO:0016021]		TRANSMEM 36 55 Helical. {ECO:0000256|RuleBase:RU361115}.; TRANSMEM 76 98 Helical. {ECO:0000256|RuleBase:RU361115}.; TRANSMEM 125 144 Helical. {ECO:0000256|RuleBase:RU361115}.; TRANSMEM 156 173 Helical. {ECO:0000256|RuleBase:RU361115}.; TRANSMEM 179 202 Helical. {ECO:0000256|RuleBase:RU361115}.; TRANSMEM 214 232 Helical. {ECO:0000256|RuleBase:RU361115}.; TRANSMEM 244 264 Helical. {ECO:0000256|Rule…											ELO family	SIMILARITY: Belongs to the ELO family. {ECO:0000256|RuleBase:RU361115}.
UniRef90_V5HTE2	14.7852	8.49022	0.0484899	0.849031	V5HTE2	V5HTE2	V5HTE2_IXORI	Putative ets proteinous factor (Fragment)		Ixodes ricinus (Common tick)	305										1 out of 5	Non-terminal residue (1)	DNA-binding; Nucleus		sequence-specific DNA binding transcription factor activity [GO:0003700]	sequence-specific DNA binding [GO:0043565]; sequence-specific DNA binding transcription factor activity [GO:0003700]	nucleus [GO:0005634]													ETS family	SIMILARITY: Belongs to the ETS family. {ECO:0000256|RuleBase:RU004019}.; SIMILARITY: Contains 1 ETS DNA-binding domain. {ECO:0000256|RuleBase:RU004019}.
UniRef90_V5HY35	14.6589	8.36408	0.0499845	0.849031	V5HY35	V5HY35	V5HY35_IXORI	Putative secreted protein		Ixodes ricinus (Common tick)	187										1 out of 5
UniRef90_K7N8D7	-14.6479	8.35304	0.0501161	0.849031	K7N8D7	K7N8D7	K7N8D7_HAELO	Cuticular protein (Fragment)		Haemaphysalis longicornis (Bush tick)	129										1 out of 5	Non-terminal residue (1)				structural constituent of cuticle [GO:0042302]
UniRef90_L7LRB8	14.6383	8.3435	0.0502313	0.849031	L7LRB8	L7LRB8	L7LRB8_9ACAR	Putative cathepsin f-like cysteine protease		Rhipicephalus pulchellus	475										1 out of 5		Hydrolase; Protease; Thiol protease		cysteine-type endopeptidase inhibitor activity [GO:0004869]; cysteine-type peptidase activity [GO:0008234]	cysteine-type endopeptidase inhibitor activity [GO:0004869]; cysteine-type peptidase activity [GO:0008234]														Peptidase C1 family	SIMILARITY: Belongs to the peptidase C1 family. {ECO:0000256|RuleBase:RU004043}.
UniRef90_L7MLR0	14.5905	8.29579	0.0508136	0.849031	L7MLR0	L7MLR0	L7MLR0_9ACAR	Annexin (Fragment)		Rhipicephalus pulchellus	549										1 out of 5	Non-terminal residue (1)	Annexin; Calcium; Calcium/phospholipid-binding; Repeat			calcium-dependent phospholipid binding [GO:0005544]; calcium ion binding [GO:0005509]														Annexin family	SIMILARITY: Belongs to the annexin family. {ECO:0000256|RuleBase:RU003540}.; SIMILARITY: Contains 4 annexin repeats. {ECO:0000256|RuleBase:RU003540}.	DOMAIN: A pair of annexin repeats may form one binding site for calcium and phospholipid. {ECO:0000256|RuleBase:RU003540}.
UniRef90_Q2WFX6	14.5851	8.29035	0.0508789	0.849031	Q2WFX6	Q2WFX6	Q2WFX6_HAELO	Aspartic protease	AP	Haemaphysalis longicornis (Bush tick)	391										1 out of 5		Aspartyl protease; Disulfide bond; Hydrolase; Protease		aspartic-type endopeptidase activity [GO:0004190]	aspartic-type endopeptidase activity [GO:0004190]												16360947		Peptidase A1 family	SIMILARITY: Belongs to the peptidase A1 family. {ECO:0000256|RuleBase:RU000454}.
UniRef90_A0A023FQ85	-14.5714	8.27667	0.0510452	0.849031	A0A023FQ85	A0A023FQ85	A0A023FQ85_9ACAR	Uncharacterized protein (Fragment)		Amblyomma cajennense (Cayenne tick)	1414										1 out of 5	Non-terminal residue (1)
UniRef90_A0A023FNR7	-14.5642	8.26942	0.0511339	0.849031	A0A023FNR7	A0A023FNR7	A0A023FNR7_9ACAR	Histidine ammonia-lyase (EC 4.3.1.3)		Amblyomma cajennense (Cayenne tick)	657		4.3.1.3	CATALYTIC ACTIVITY: L-histidine = urocanate + NH(3). {ECO:0000256|RuleBase:RU004479}.			PATHWAY: Amino-acid degradation; L-histidine degradation into L-glutamate; N-formimidoyl-L-glutamate from L-histidine: step 1/3. {ECO:0000256|RuleBase:RU004479}.				2 out of 5		Histidine metabolism; Lyase		biosynthetic process [GO:0009058]; histidine ammonia-lyase activity [GO:0004397]; histidine catabolic process to glutamate and formamide [GO:0019556]; histidine catabolic process to glutamate and formate [GO:0019557]	histidine ammonia-lyase activity [GO:0004397]	cytoplasm [GO:0005737]													PAL/histidase family	SIMILARITY: Belongs to the PAL/histidase family. {ECO:0000256|RuleBase:RU003954}.
UniRef90_L7M1T5	14.5562	8.26153	0.0512328	0.849031	L7M1T5	L7M1T5	L7M1T5_9ACAR	Uncharacterized protein		Rhipicephalus pulchellus	572										1 out of 5		Membrane; Transmembrane; Transmembrane helix				integral component of membrane [GO:0016021]
UniRef90_G3MHQ2	14.5263	8.23165	0.051603	0.849031	G3MHQ2	G3MHQ2	G3MHQ2_9ACAR	Putative uncharacterized protein (Fragment)		Amblyomma maculatum (Gulf Coast tick)	283										1 out of 5	Non-terminal residue (1)			protein secretion [GO:0009306]		endoplasmic reticulum lumen [GO:0005788]
UniRef90_L7ML13	14.5246	8.22997	0.0516228	0.849031	L7ML13	L7ML13	L7ML13_9ACAR	Putative animal-type fatty acid synthase (Fragment)		Rhipicephalus pulchellus	2051										1 out of 5	Non-terminal residue (1)	Transferase		oxidoreductase activity [GO:0016491]; transferase activity [GO:0016740]	oxidoreductase activity [GO:0016491]; transferase activity [GO:0016740]; zinc ion binding [GO:0008270]
UniRef90_L7M9U8	14.4955	8.20084	0.0519872	0.849031	L7M9U8	L7M9U8	L7M9U8_9ACAR	Putative basic tail protein		Rhipicephalus pulchellus	112										1 out of 5
UniRef90_B7Q7K3	14.4568	8.16224	0.0524703	0.849031	B7Q7K3	B7Q7K3	B7Q7K3_IXOSC	Flavin-containing monooxygenase, putative (EC 1.14.13.8)	IscW_ISCW011030	Ixodes scapularis (Black-legged tick) (Deer tick)	345		1.14.13.8								1 out of 5		Complete proteome; FAD; Flavoprotein; Monooxygenase; Oxidoreductase; Reference proteome		N,N-dimethylaniline monooxygenase activity [GO:0004499]	flavin adenine dinucleotide binding [GO:0050660]; N,N-dimethylaniline monooxygenase activity [GO:0004499]; NADP binding [GO:0050661]
UniRef90_G3MNH6	14.4399	8.1454	0.0526863	0.849031	G3MNH6	G3MNH6	G3MNH6_9ACAR	Putative uncharacterized protein		Amblyomma maculatum (Gulf Coast tick)	642										1 out of 5				catalytic activity [GO:0003824]	catalytic activity [GO:0003824]
UniRef90_B7Q9L7	-14.4043	8.10977	0.0531364	0.849031	B7Q9L7	B7Q9L7	B7Q9L7_IXOSC	Putative uncharacterized protein (Fragment)	IscW_ISCW011693	Ixodes scapularis (Black-legged tick) (Deer tick)	192										1 out of 5	Non-terminal residue (2)	Complete proteome; Reference proteome
UniRef90_L7MCZ6	14.387	8.09252	0.0533596	0.849031	L7MCZ6	L7MCZ6	L7MCZ6_9ACAR	Putative scinderin like a (Fragment)		Rhipicephalus pulchellus	781										1 out of 5	Non-terminal residue (1)			actin filament severing [GO:0051014]; actin nucleation [GO:0045010]; barbed-end actin filament capping [GO:0051016]	calcium ion binding [GO:0005509]
UniRef90_B7Q3E3	14.3862	8.09176	0.0533708	0.849031	B7Q3E3	B7Q3E3	B7Q3E3_IXOSC	Acyl-CoA reductase, putative (EC 1.2.1.31)	IscW_ISCW020491	Ixodes scapularis (Black-legged tick) (Deer tick)	377		1.2.1.31								1 out of 5		Complete proteome; Oxidoreductase; Reference proteome		fatty-acyl-CoA reductase (alcohol-forming) activity [GO:0080019]; L-aminoadipate-semialdehyde dehydrogenase activity [GO:0004043]	fatty-acyl-CoA reductase (alcohol-forming) activity [GO:0080019]; L-aminoadipate-semialdehyde dehydrogenase activity [GO:0004043]																		6945.ISCW020491-PA;
UniRef90_L7MHC2	-14.3571	8.06257	0.0537437	0.849031	L7MHC2	L7MHC2	L7MHC2_9ACAR	Putative ornithine decarboxylase antizyme odc-az (Fragment)		Rhipicephalus pulchellus	215										1 out of 5	Non-terminal residue (1)
UniRef90_B7PMT8	14.348	8.05361	0.0538637	0.849031	B7PMT8	B7PMT8	B7PMT8_IXOSC	Matrix metalloproteinase, putative (EC 3.4.24.7) (Fragment)	IscW_ISCW006136	Ixodes scapularis (Black-legged tick) (Deer tick)	550		3.4.24.7					ACT_SITE 195 195 {ECO:0000256|PIRSR:PIRSR001191-1}.			1 out of 5	Active site (1); Non-terminal residue (1)	Calcium; Complete proteome; Disulfide bond; Hydrolase; Metal-binding; Metalloprotease; Protease; Reference proteome; Repeat; Zinc		metalloendopeptidase activity [GO:0004222]	calcium ion binding [GO:0005509]; metalloendopeptidase activity [GO:0004222]; zinc ion binding [GO:0008270]	extracellular matrix [GO:0031012]														SIMILARITY: Contains hemopexin repeats. {ECO:0000256|SAAS:SAAS00027401}.			6945.ISCW006136-PA;
UniRef90_L7MA84	14.3356	8.04119	0.0540241	0.849031	L7MA84	L7MA84	L7MA84_9ACAR	Putative secreted peptide		Rhipicephalus pulchellus	127										1 out of 5
UniRef90_A0A034WTV5	12.7865	11.0194	0.0540703	0.849031	A0A034WTV5	A0A034WTV5	A0A034WTV5_RHIMP	Vitellogenin 1		Rhipicephalus microplus (Cattle tick) (Boophilus microplus)	1783										1 out of 5				lipid transporter activity [GO:0005319]	lipid transporter activity [GO:0005319]												24762651
UniRef90_B7PQW1	14.3122	8.01788	0.0543265	0.849031	B7PQW1	B7PQW1	B7PQW1_IXOSC	Antigen 5/SCP domain-containing protein, putative	IscW_ISCW018564	Ixodes scapularis (Black-legged tick) (Deer tick)	296										1 out of 5		Complete proteome; Reference proteome				extracellular region [GO:0005576]																	6945.ISCW018564-PA;
UniRef90_V5IG89	14.3029	8.00859	0.0544476	0.849031	V5IG89	V5IG89	V5IG89_IXORI	Putative conserved plasma membrane protein (Fragment)		Ixodes ricinus (Common tick)	483										1 out of 5	Non-terminal residue (1)			transferase activity, transferring acyl groups other than amino-acyl groups [GO:0016747]	transferase activity, transferring acyl groups other than amino-acyl groups [GO:0016747]
UniRef90_V5GL13	14.3007	8.00638	0.054476	0.849031	V5GL13	V5GL13	V5GL13_IXORI	Putative low-density lipoprotein receptor-related protein 1b		Ixodes ricinus (Common tick)	1269										1 out of 5		Disulfide bond; Lipoprotein; Receptor
UniRef90_B7QMG1	-14.2849	7.99054	0.0546849	0.849031	B7QMG1	B7QMG1	B7QMG1_IXOSC	Sidestep protein, putative	IscW_ISCW023036	Ixodes scapularis (Black-legged tick) (Deer tick)	435										1 out of 5		Complete proteome; Reference proteome; Repeat
UniRef90_B7PSW2	14.28	7.98566	0.054751	0.849031	B7PSW2	B7PSW2	B7PSW2_IXOSC	Cytochrome P450, putative (EC 1.14.14.1)	IscW_ISCW007349	Ixodes scapularis (Black-legged tick) (Deer tick)	507		1.14.14.1								1 out of 5		Complete proteome; Heme; Iron; Metal-binding; Monooxygenase; Oxidoreductase; Reference proteome		aromatase activity [GO:0070330]	aromatase activity [GO:0070330]; heme binding [GO:0020037]; iron ion binding [GO:0005506]														Cytochrome P450 family	SIMILARITY: Belongs to the cytochrome P450 family. {ECO:0000256|RuleBase:RU000461}.			6945.ISCW007349-PA;
UniRef90_L7M0C6	14.273	7.97873	0.0548425	0.849031	L7M0C6	L7M0C6	L7M0C6_9ACAR	Glucosylceramidase (EC 3.2.1.45)		Rhipicephalus pulchellus	525		3.2.1.45	CATALYTIC ACTIVITY: D-glucosyl-N-acylsphingosine + H(2)O = D-glucose + N-acylsphingosine. {ECO:0000256|RuleBase:RU361188}.							2 out of 5		Glycosidase; Hydrolase; Lipid metabolism; Sphingolipid metabolism		carbohydrate metabolic process [GO:0005975]; glucosylceramidase activity [GO:0004348]; sphingolipid metabolic process [GO:0006665]	glucosylceramidase activity [GO:0004348]														Glycosyl hydrolase 30 family	SIMILARITY: Belongs to the glycosyl hydrolase 30 family. {ECO:0000256|RuleBase:RU361188}.
UniRef90_G3MGS7	14.2441	7.94985	0.055223	0.849031	G3MGS7	G3MGS7	G3MGS7_9ACAR	Elongation of very long chain fatty acids protein (EC 2.3.1.199) (Very-long-chain 3-oxoacyl-CoA synthase) (Fragment)		Amblyomma maculatum (Gulf Coast tick)	309		2.3.1.199	CATALYTIC ACTIVITY: A very-long-chain acyl-CoA + malonyl-CoA = CoA + a very-long-chain 3-oxoacyl-CoA + CO(2). {ECO:0000256|RuleBase:RU361115}.							2 out of 5	Non-terminal residue (1); Transmembrane (7)	Fatty acid biosynthesis; Fatty acid metabolism; Lipid biosynthesis; Lipid metabolism; Membrane; Transferase; Transmembrane; Transmembrane helix		fatty acid biosynthetic process [GO:0006633]; transferase activity [GO:0016740]	transferase activity [GO:0016740]	integral component of membrane [GO:0016021]		TRANSMEM 56 78 Helical. {ECO:0000256|RuleBase:RU361115}.; TRANSMEM 99 119 Helical. {ECO:0000256|RuleBase:RU361115}.; TRANSMEM 151 170 Helical. {ECO:0000256|RuleBase:RU361115}.; TRANSMEM 177 198 Helical. {ECO:0000256|RuleBase:RU361115}.; TRANSMEM 204 224 Helical. {ECO:0000256|RuleBase:RU361115}.; TRANSMEM 244 262 Helical. {ECO:0000256|RuleBase:RU361115}.; TRANSMEM 268 289 Helical. {ECO:0000256|Rul…											ELO family	SIMILARITY: Belongs to the ELO family. {ECO:0000256|RuleBase:RU361115}.
UniRef90_G3MSH9	14.2378	7.94362	0.055309	0.849031	G3MSH9	G3MSH9	G3MSH9_9ACAR	Putative uncharacterized protein		Amblyomma maculatum (Gulf Coast tick)	554										1 out of 5		Hydrolase		cholinesterase activity [GO:0004104]	cholinesterase activity [GO:0004104]														Type-B carboxylesterase/lipase family	SIMILARITY: Belongs to the type-B carboxylesterase/lipase family. {ECO:0000256|RuleBase:RU361235}.
UniRef90_V5ICL7	14.2309	7.93669	0.0553998	0.849031	V5ICL7	V5ICL7	V5ICL7_IXORI	Putative cytochrome		Ixodes ricinus (Common tick)	521										1 out of 5		Heme; Iron; Metal-binding; Monooxygenase; Oxidoreductase		monooxygenase activity [GO:0004497]; oxidoreductase activity, acting on paired donors, with incorporation or reduction of molecular oxygen [GO:0016705]	heme binding [GO:0020037]; iron ion binding [GO:0005506]; monooxygenase activity [GO:0004497]; oxidoreductase activity, acting on paired donors, with incorporation or reduction of molecular oxygen [GO:0016705]														Cytochrome P450 family	SIMILARITY: Belongs to the cytochrome P450 family. {ECO:0000256|RuleBase:RU000461}.
UniRef90_A0A023FVU2	14.2036	7.90942	0.0557646	0.849031	A0A023FVU2	A0A023FVU2	A0A023FVU2_9ACAR	Elongation of very long chain fatty acids protein (EC 2.3.1.199) (Very-long-chain 3-oxoacyl-CoA synthase)		Amblyomma parvum	263		2.3.1.199	CATALYTIC ACTIVITY: A very-long-chain acyl-CoA + malonyl-CoA = CoA + a very-long-chain 3-oxoacyl-CoA + CO(2). {ECO:0000256|RuleBase:RU361115}.							2 out of 5	Transmembrane (6)	Fatty acid biosynthesis; Fatty acid metabolism; Lipid biosynthesis; Lipid metabolism; Membrane; Transferase; Transmembrane; Transmembrane helix		fatty acid biosynthetic process [GO:0006633]; transferase activity [GO:0016740]	transferase activity [GO:0016740]	integral component of membrane [GO:0016021]		TRANSMEM 26 46 Helical. {ECO:0000256|RuleBase:RU361115}.; TRANSMEM 67 91 Helical. {ECO:0000256|RuleBase:RU361115}.; TRANSMEM 117 135 Helical. {ECO:0000256|RuleBase:RU361115}.; TRANSMEM 177 197 Helical. {ECO:0000256|RuleBase:RU361115}.; TRANSMEM 209 228 Helical. {ECO:0000256|RuleBase:RU361115}.; TRANSMEM 234 255 Helical. {ECO:0000256|RuleBase:RU361115}.											ELO family	SIMILARITY: Belongs to the ELO family. {ECO:0000256|RuleBase:RU361115}.
UniRef90_A0A023FL98	14.1891	7.89491	0.0559573	0.849031	A0A023FL98	A0A023FL98	A0A023FL98_9ACAR	Putative conserved membrane protein		Amblyomma cajennense (Cayenne tick)	260										1 out of 5
UniRef90_V5HRN2	-14.1829	7.88866	0.0560432	0.849031	V5HRN2	V5HRN2	V5HRN2_IXORI	Uncharacterized protein (Fragment)		Ixodes ricinus (Common tick)	122										1 out of 5	Non-terminal residue (1)			acireductone dioxygenase [iron(II)-requiring] activity [GO:0010309]	acireductone dioxygenase [iron(II)-requiring] activity [GO:0010309]
UniRef90_L7LYX9	14.1773	7.88313	0.056116	0.849031	L7LYX9	L7LYX9	L7LYX9_9ACAR	Elongation of very long chain fatty acids protein (EC 2.3.1.199) (Very-long-chain 3-oxoacyl-CoA synthase)		Rhipicephalus pulchellus	267		2.3.1.199	CATALYTIC ACTIVITY: A very-long-chain acyl-CoA + malonyl-CoA = CoA + a very-long-chain 3-oxoacyl-CoA + CO(2). {ECO:0000256|RuleBase:RU361115}.							2 out of 5	Transmembrane (7)	Fatty acid biosynthesis; Fatty acid metabolism; Lipid biosynthesis; Lipid metabolism; Membrane; Transferase; Transmembrane; Transmembrane helix		fatty acid biosynthetic process [GO:0006633]; transferase activity [GO:0016740]	transferase activity [GO:0016740]	integral component of membrane [GO:0016021]		TRANSMEM 17 38 Helical. {ECO:0000256|RuleBase:RU361115}.; TRANSMEM 59 79 Helical. {ECO:0000256|RuleBase:RU361115}.; TRANSMEM 112 130 Helical. {ECO:0000256|RuleBase:RU361115}.; TRANSMEM 137 158 Helical. {ECO:0000256|RuleBase:RU361115}.; TRANSMEM 164 188 Helical. {ECO:0000256|RuleBase:RU361115}.; TRANSMEM 200 221 Helical. {ECO:0000256|RuleBase:RU361115}.; TRANSMEM 233 250 Helical. {ECO:0000256|Rule…											ELO family	SIMILARITY: Belongs to the ELO family. {ECO:0000256|RuleBase:RU361115}.
UniRef90_Q6JGX1	14.1626	7.86847	0.0563181	0.849031	Q6JGX1	Q6JGX1	Q6JGX1_RHIMP	Lipocalin-like protein		Rhipicephalus microplus (Cattle tick) (Boophilus microplus)	201										1 out of 5
UniRef90_B7Q6K7	14.1566	7.86256	0.0563969	0.849031	B7Q6K7	B7Q6K7	B7Q6K7_IXOSC	Stearoyl-CoA desaturase, putative (EC 1.14.19.1)	IscW_ISCW021570	Ixodes scapularis (Black-legged tick) (Deer tick)	335		1.14.19.1		COFACTOR: Name=Fe cation; Xref=ChEBI:CHEBI:24875; Evidence={ECO:0000256|RuleBase:RU000581};						2 out of 5		Complete proteome; Fatty acid biosynthesis; Fatty acid metabolism; Iron; Lipid biosynthesis; Lipid metabolism; Membrane; Oxidoreductase; Reference proteome; Transmembrane		fatty acid biosynthetic process [GO:0006633]; stearoyl-CoA 9-desaturase activity [GO:0004768]	iron ion binding [GO:0005506]; stearoyl-CoA 9-desaturase activity [GO:0004768]	endoplasmic reticulum [GO:0005783]; integral component of membrane [GO:0016021]													Fatty acid desaturase family	SIMILARITY: Belongs to the fatty acid desaturase family. {ECO:0000256|RuleBase:RU000581}.	DOMAIN: The histidine box domains may contain the active site and/or be involved in metal ion binding. {ECO:0000256|RuleBase:RU000581}.		6945.ISCW021570-PA;
UniRef90_L7LZK0	14.151	7.85693	0.0564715	0.849031	L7LZK0	L7LZK0	L7LZK0_9ACAR	Putative corticosteroid 11-beta-dehydrogenase		Rhipicephalus pulchellus	358										1 out of 5				oxidoreductase activity [GO:0016491]	oxidoreductase activity [GO:0016491]
UniRef90_F0JA28	14.1489	7.85488	0.0564996	0.849031	F0JA28	F0JA28	F0JA28_AMBVA	Hirudin-like protein		Amblyomma variegatum (Tropical bont tick)	212										1 out of 5																	21362191
UniRef90_B7QB75	14.1404	7.84636	0.0566171	0.849031	B7QB75	B7QB75	B7QB75_IXOSC	Putative uncharacterized protein	IscW_ISCW022506	Ixodes scapularis (Black-legged tick) (Deer tick)	395										1 out of 5		Complete proteome; Reference proteome		transporter activity [GO:0005215]	transporter activity [GO:0005215]	integral component of membrane [GO:0016021]; intracellular [GO:0005622]														SIMILARITY: Contains CRAL-TRIO domain. {ECO:0000256|SAAS:SAAS00170220}.
UniRef90_B7PSV1	14.1385	7.84442	0.0566408	0.849031	B7PSV1	B7PSV1	B7PSV1_IXOSC	Ornithine decarboxylase, putative (EC 4.1.1.17) (Fragment)	IscW_ISCW019683	Ixodes scapularis (Black-legged tick) (Deer tick)	319		4.1.1.17								1 out of 5	Non-terminal residue (2)	Complete proteome; Lyase; Reference proteome		ornithine decarboxylase activity [GO:0004586]; polyamine biosynthetic process [GO:0006596]	ornithine decarboxylase activity [GO:0004586]														Orn/Lys/Arg decarboxylase class-II family	SIMILARITY: Belongs to the Orn/Lys/Arg decarboxylase class-II family. {ECO:0000256|RuleBase:RU003737}.			6945.ISCW019683-PA;
UniRef90_G3MNE3	-14.1334	7.83922	0.0567119	0.849031	G3MNE3	G3MNE3	G3MNE3_9ACAR	Putative uncharacterized protein		Amblyomma maculatum (Gulf Coast tick)	717										1 out of 5				urocanate hydratase activity [GO:0016153]	urocanate hydratase activity [GO:0016153]
UniRef90_B7P2T4	14.1088	7.81483	0.0570483	0.849031	B7P2T4	B7P2T4	B7P2T4_IXOSC	Ribosomal protein S17, putative	IscW_ISCW001811	Ixodes scapularis (Black-legged tick) (Deer tick)	157										1 out of 5		Complete proteome; Reference proteome; Ribonucleoprotein; Ribosomal protein		translation [GO:0006412]	structural constituent of ribosome [GO:0003735]	ribosome [GO:0005840]
UniRef90_A0A034WZ07	14.0978	7.80387	0.0571998	0.849031	A0A034WZ07	A0A034WZ07	A0A034WZ07_RHIMP	Glycine-rich protein 2		Rhipicephalus microplus (Cattle tick) (Boophilus microplus)	328										1 out of 5																	24762651
UniRef90_B7QAW0	14.0941	7.80012	0.0572491	0.849031	B7QAW0	B7QAW0	B7QAW0_IXOSC	Glucose dehydrogenase, putative (EC 1.1.99.1) (Fragment)	IscW_ISCW012045	Ixodes scapularis (Black-legged tick) (Deer tick)	574		1.1.99.1								1 out of 5	Non-terminal residue (1)	Complete proteome; Oxidoreductase; Reference proteome		alcohol metabolic process [GO:0006066]; choline dehydrogenase activity [GO:0008812]	choline dehydrogenase activity [GO:0008812]; flavin adenine dinucleotide binding [GO:0050660]																		6945.ISCW012045-PA;
UniRef90_C9W1P1	14.0931	7.79919	0.0572638	0.849031	C9W1P1	C9W1P1	C9W1P1_RHISA	GGY rich salivary protein		Rhipicephalus sanguineus (Brown dog tick) (Ixodes sanguineus)	95										1 out of 5
UniRef90_A0A023GKZ0	14.0797	7.78579	0.0574475	0.849031	A0A023GKZ0	A0A023GKZ0	A0A023GKZ0_9ACAR	6-phosphogluconate dehydrogenase, decarboxylating (EC 1.1.1.44)		Amblyomma triste	495		1.1.1.44	CATALYTIC ACTIVITY: 6-phospho-D-gluconate + NADP(+) = D-ribulose 5-phosphate + CO(2) + NADPH. {ECO:0000256|PIRNR:PIRNR000109, ECO:0000256|RuleBase:RU000485}.		FUNCTION: Catalyzes the oxidative decarboxylation of 6-phosphogluconate to ribulose 5-phosphate and CO(2), with concomitant reduction of NADP to NADPH. {ECO:0000256|PIRNR:PIRNR000109}.	PATHWAY: Carbohydrate degradation; pentose phosphate pathway; D-ribulose 5-phosphate from D-glucose 6-phosphate (oxidative stage): step 3/3. {ECO:0000256|PIRNR:PIRNR000109, ECO:0000256|RuleBase:RU000485}.	ACT_SITE 197 197 Proton acceptor. {ECO:0000256|PIRSR:PIRSR000109-1}.; ACT_SITE 204 204 Proton donor. {ECO:0000256|PIRSR:PIRSR000109-1}.	BINDING 117 117 NADP. {ECO:0000256|PIRSR:PIRSR000109-3}.; BINDING 117 117 Substrate. {ECO:0000256|PIRSR:PIRSR000109-2}.; BINDING 205 205 Substrate. {ECO:0000256|PIRSR:PIRSR000109-2}.; BINDING 274 274 Substrate; via amide nitrogen. {ECO:0000256|PIRSR:PIRSR000109-2}.; BINDING 301 301 Substrate. {ECO:0000256|PIRSR:PIRSR000109-2}.; BINDING 459 459 Substrate; shared with dimeric partner. {ECO:0000256|…	NP_BIND 24 29 NADP. {ECO:0000256|PIRSR:PIRSR000109-3}.; NP_BIND 47 49 NADP. {ECO:0000256|PIRSR:PIRSR000109-3}.; NP_BIND 89 91 NADP. {ECO:0000256|PIRSR:PIRSR000109-3}.	3 out of 5	Active site (2); Binding site (7); Nucleotide binding (3); Region (2)	NADP; Oxidoreductase; Pentose shunt		pentose-phosphate shunt [GO:0006098]; phosphogluconate dehydrogenase (decarboxylating) activity [GO:0004616]	NADP binding [GO:0050661]; phosphogluconate dehydrogenase (decarboxylating) activity [GO:0004616]													REGION 143 145 Substrate binding. {ECO:0000256|PIRSR:PIRSR000109-2}.; REGION 200 201 Substrate binding. {ECO:0000256|PIRSR:PIRSR000109-2}.	6-phosphogluconate dehydrogenase family	SIMILARITY: Belongs to the 6-phosphogluconate dehydrogenase family. {ECO:0000256|PIRNR:PIRNR000109, ECO:0000256|RuleBase:RU000485}.
UniRef90_L7LQG4	14.0497	7.75577	0.057863	0.849031	L7LQG4	L7LQG4	L7LQG4_9ACAR	Putative similar to chymotrypsin-elastase inhibitor ixodidin		Rhipicephalus pulchellus	88										1 out of 5
UniRef90_L7LVU3	-14.0358	7.74186	0.0580595	0.849031	L7LVU3	L7LVU3	L7LVU3_9ACAR	Putative glycine rich protein		Rhipicephalus pulchellus	114										1 out of 5
UniRef90_L7MD70	14.0312	7.73733	0.0581221	0.849031	L7MD70	L7MD70	L7MD70_9ACAR	Uncharacterized protein (Fragment)		Rhipicephalus pulchellus	305										1 out of 5	Non-terminal residue (1)					integral component of membrane [GO:0016021]
UniRef90_B7Q9Z9	14.0227	7.72888	0.0582428	0.849031	B7Q9Z9	B7Q9Z9	B7Q9Z9_IXOSC	Putative uncharacterized protein	IscW_ISCW013181	Ixodes scapularis (Black-legged tick) (Deer tick)	665										1 out of 5		Complete proteome; Reference proteome			metal ion binding [GO:0046872]
UniRef90_L7M0U2	14.0146	7.7208	0.0583539	0.849031	L7M0U2	L7M0U2	L7M0U2_9ACAR	Putative myosin viia and rab		Rhipicephalus pulchellus	1364										1 out of 5		Metal-binding; Zinc; Zinc-finger		intracellular protein transport [GO:0006886]	metal ion binding [GO:0046872]
UniRef90_L7M502	14.0023	7.70853	0.0585247	0.849031	L7M502	L7M502	L7M502_9ACAR	Putative cytochrome b5 domain-containing protein		Rhipicephalus pulchellus	292										1 out of 5					heme binding [GO:0020037]
UniRef90_L7MMT8	13.9912	7.69746	0.0586867	0.849031	L7MMT8	L7MMT8	L7MMT8_9ACAR	Putative tick thioester protein (Fragment)		Rhipicephalus pulchellus	1532										1 out of 5	Non-terminal residue (1)			endopeptidase inhibitor activity [GO:0004866]	endopeptidase inhibitor activity [GO:0004866]	extracellular space [GO:0005615]
UniRef90_G3MJI6	13.9683	7.67453	0.0590103	0.849031	G3MJI6	G3MJI6	G3MJI6_9ACAR	Putative uncharacterized protein (Fragment)		Amblyomma maculatum (Gulf Coast tick)	207										1 out of 5	Non-terminal residue (2)
UniRef90_A0A034WWQ7	13.9599	7.6662	0.0591272	0.849031	A0A034WWQ7	A0A034WWQ7	A0A034WWQ7_RHIMP	Lipocalin 43 (Fragment)		Rhipicephalus microplus (Cattle tick) (Boophilus microplus)	165										1 out of 5	Non-terminal residue (1)																24762651
UniRef90_L7M8I4	13.9581	7.66435	0.0591552	0.849031	L7M8I4	L7M8I4	L7M8I4_9ACAR	Uncharacterized protein		Rhipicephalus pulchellus	237										1 out of 5
UniRef90_Q86LE5	13.9535	7.65978	0.0592169	0.849031	Q86LE5	Q86LE5	MPSIN_RHIMP	Antimicrobial peptide microplusin (Microplusin)		Rhipicephalus microplus (Cattle tick) (Boophilus microplus)	110	MASS SPECTROMETRY: Mass=10204; Method=Electrospray; Range=21-110; Evidence={ECO:0000269|PubMed:14642886};				FUNCTION: Has bacteriostatic activity against the Gram-positive bacterium M.luteus, but not against Gram-negative bacterium E.coli SBS363. Has fungistatic activity against C.neoformans, but not C.albicans. Binds and sequesters copper and iron ions. Copper-chelating is crucial for antimicrobial activity against M.luteus. {ECO:0000269|PubMed:14642886}.					5 out of 5	Chain (1); Disulfide bond (3); Helix (5); Mass spectrometry (1); Signal peptide (1); Turn (1)	3D-structure; Antibiotic; Antimicrobial; Copper; Direct protein sequencing; Disulfide bond; Fungicide; Immunity; Innate immunity; Metal-binding; Secreted; Signal	TISSUE SPECIFICITY: Expressed in the hemocytes, fat body and ovaries. {ECO:0000269|PubMed:14642886}.	defense response to fungus [GO:0050832]; defense response to Gram-positive bacterium [GO:0050830]; innate immune response [GO:0045087]; killing of cells of other organism [GO:0031640]	copper chaperone activity [GO:0016531]; iron ion binding [GO:0005506]; metal chelating activity [GO:0046911]	extracellular region [GO:0005576]	SUBCELLULAR LOCATION: Secreted {ECO:0000269|PubMed:14642886}.		SIGNAL 1 20 {ECO:0000269|PubMed:14642886}.			DISULFID 26 72 {ECO:0000269|PubMed:19828445}.; DISULFID 39 100 {ECO:0000269|PubMed:19828445}.; DISULFID 61 66 {ECO:0000269|PubMed:19828445}.	CHAIN 21 110 Antimicrobial peptide microplusin. {ECO:0000269|PubMed:14642886}. /FTId=PRO_0000392949.	TURN 102 104 {ECO:0000244|PDB:2KNJ}.	HELIX 29 41 {ECO:0000244|PDB:2KNJ}.; HELIX 48 58 {ECO:0000244|PDB:2KNJ}.; HELIX 64 74 {ECO:0000244|PDB:2KNJ}.; HELIX 78 84 {ECO:0000244|PDB:2KNJ}.; HELIX 87 99 {ECO:0000244|PDB:2KNJ}.		14642886; 19828445
UniRef90_V5GYK8	-13.9439	7.65005	0.0593524	0.849031	V5GYK8	V5GYK8	V5GYK8_IXORI	Putative spectrin beta chain		Ixodes ricinus (Common tick)	2363										1 out of 5		Actin-binding; Repeat			phospholipid binding [GO:0005543]; structural constituent of cytoskeleton [GO:0005200]	spectrin [GO:0008091]
UniRef90_G3MFH1	13.9427	7.64903	0.0593751	0.849031	G3MFH1	G3MFH1	G3MFH1_9ACAR	Putative uncharacterized protein (Fragment)		Amblyomma maculatum (Gulf Coast tick)	349										1 out of 5	Non-terminal residue (1)			oxidoreductase activity [GO:0016491]	oxidoreductase activity [GO:0016491]
UniRef90_B7P1P9	-13.9206	7.62696	0.0596906	0.849031	B7P1P9	B7P1P9	B7P1P9_IXOSC	Solute carrier, putative	IscW_ISCW001820	Ixodes scapularis (Black-legged tick) (Deer tick)	525										1 out of 5		Complete proteome; Reference proteome		transmembrane transport [GO:0055085]; transporter activity [GO:0005215]	transporter activity [GO:0005215]	integral component of membrane [GO:0016021]																	6945.ISCW001820-PA;
UniRef90_L7MBJ0	13.9201	7.62649	0.0596964	0.849031	L7MBJ0	L7MBJ0	L7MBJ0_9ACAR	Putative glutamate receptor ionotropic n-methyl d-aspartate-associated protein (Fragment)		Rhipicephalus pulchellus	632										1 out of 5	Non-terminal residue (1)	Receptor
UniRef90_G3MHG3	13.9202	7.62651	0.0596964	0.849031	G3MHG3	G3MHG3	G3MHG3_9ACAR	Putative uncharacterized protein (Fragment)		Amblyomma maculatum (Gulf Coast tick)	487										1 out of 5	Non-terminal residue (1)	Heme; Iron; Metal-binding; Monooxygenase; Oxidoreductase		monooxygenase activity [GO:0004497]; oxidoreductase activity, acting on paired donors, with incorporation or reduction of molecular oxygen [GO:0016705]	heme binding [GO:0020037]; iron ion binding [GO:0005506]; monooxygenase activity [GO:0004497]; oxidoreductase activity, acting on paired donors, with incorporation or reduction of molecular oxygen [GO:0016705]														Cytochrome P450 family	SIMILARITY: Belongs to the cytochrome P450 family. {ECO:0000256|RuleBase:RU000461}.
UniRef90_L7MD02	-13.9166	7.62288	0.0597487	0.849031	L7MD02	L7MD02	L7MD02_9ACAR	Putative glycine rich protein (Fragment)		Rhipicephalus pulchellus	263										1 out of 5	Non-terminal residue (2)
UniRef90_V5IB71	13.911	7.61735	0.0598246	0.849031	V5IB71	V5IB71	V5IB71_IXORI	Putative cytochrome p450 4w1		Ixodes ricinus (Common tick)	520										1 out of 5		Heme; Iron; Metal-binding; Monooxygenase; Oxidoreductase		monooxygenase activity [GO:0004497]; oxidoreductase activity, acting on paired donors, with incorporation or reduction of molecular oxygen [GO:0016705]	heme binding [GO:0020037]; iron ion binding [GO:0005506]; monooxygenase activity [GO:0004497]; oxidoreductase activity, acting on paired donors, with incorporation or reduction of molecular oxygen [GO:0016705]														Cytochrome P450 family	SIMILARITY: Belongs to the cytochrome P450 family. {ECO:0000256|RuleBase:RU000461}.
UniRef90_B7P194	-13.9027	7.60888	0.0599479	0.849031	B7P194	B7P194	B7P194_IXOSC	Prickle, putative (EC 2.7.11.1)	IscW_ISCW000275	Ixodes scapularis (Black-legged tick) (Deer tick)	652		2.7.11.1								1 out of 5		Complete proteome; LIM domain; Metal-binding; Reference proteome; Repeat; Transferase; Zinc		transferase activity [GO:0016740]	transferase activity [GO:0016740]; zinc ion binding [GO:0008270]															SIMILARITY: Contains 3 LIM zinc-binding domains. {ECO:0000256|RuleBase:RU000350}.; SIMILARITY: Contains PET domain. {ECO:0000256|SAAS:SAAS00062676}.			6945.ISCW000275-PA;
UniRef90_A0A023G4Q1	13.8849	7.59136	0.0602034	0.849031	A0A023G4Q1	A0A023G4Q1	A0A023G4Q1_9ACAR	Putative gypsy nogag		Amblyomma triste	1006										1 out of 5				DNA integration [GO:0015074]	nucleic acid binding [GO:0003676]															SIMILARITY: Contains 1 reverse transcriptase domain. {ECO:0000256|RuleBase:RU000322}.
UniRef90_A0A023FYP1	13.8792	7.58567	0.0602876	0.849031	A0A023FYP1	A0A023FYP1	A0A023FYP1_9ACAR	Putative secreted protein		Amblyomma parvum	162										1 out of 5
UniRef90_A0A023FZS1	13.8397	7.54624	0.0608583	0.849031	A0A023FZS1	A0A023FZS1	A0A023FZS1_9ACAR	Uncharacterized protein (Fragment)		Amblyomma parvum	456										1 out of 5	Non-terminal residue (1)			oxidoreductase activity [GO:0016491]	oxidoreductase activity [GO:0016491]
UniRef90_A0A023GA35	13.8253	7.53193	0.0610722	0.849031	A0A023GA35	A0A023GA35	A0A023GA35_9ACAR	Putative regulatory protein mlp		Amblyomma triste	133										1 out of 5		LIM domain; Metal-binding; Zinc			zinc ion binding [GO:0008270]															SIMILARITY: Contains 1 LIM zinc-binding domain. {ECO:0000256|RuleBase:RU000350}.
UniRef90_B7PQ34	13.8157	7.52231	0.0612123	0.849031	B7PQ34	B7PQ34	B7PQ34_IXOSC	Peroxinectin, putative (EC 1.11.1.7)	IscW_ISCW018821	Ixodes scapularis (Black-legged tick) (Deer tick)	564		1.11.1.7								1 out of 5		Complete proteome; Oxidoreductase; Peroxidase; Reference proteome		peroxidase activity [GO:0004601]; response to oxidative stress [GO:0006979]	heme binding [GO:0020037]; peroxidase activity [GO:0004601]
UniRef90_B7PB63	13.8138	7.5204	0.0612378	0.849031	B7PB63	B7PB63	B7PB63_IXOSC	Leucine-rich transmembrane protein, putative (EC 3.1.3.16)	IscW_ISCW002402	Ixodes scapularis (Black-legged tick) (Deer tick)	426		3.1.3.16								1 out of 5		Complete proteome; Hydrolase; Leucine-rich repeat; Membrane; Reference proteome; Repeat; Transmembrane		phosphoprotein phosphatase activity [GO:0004721]	phosphoprotein phosphatase activity [GO:0004721]	integral component of membrane [GO:0016021]																	6945.ISCW002402-PA;
UniRef90_L7LT58	-12.5926	8.75654	0.0612495	0.849031	L7LT58	L7LT58	L7LT58_9ACAR	Putative 23 kDa family member		Rhipicephalus pulchellus	236										1 out of 5
UniRef90_L7MBZ8	-13.8105	7.51696	0.0612892	0.849031	L7MBZ8	L7MBZ8	L7MBZ8_9ACAR	Putative basic tail protein		Rhipicephalus pulchellus	160										1 out of 5
UniRef90_A0A023FT81	13.809	7.5156	0.0613084	0.849031	A0A023FT81	A0A023FT81	A0A023FT81_9ACAR	Putative domon domain of stromal cell-derived receptor 2 (Fragment)		Amblyomma parvum	319										1 out of 5	Non-terminal residue (1)	Receptor
UniRef90_L7MK25	-13.8054	7.51194	0.0613664	0.849031	L7MK25	L7MK25	L7MK25_9ACAR	Putative group i salivary lipocalin (Fragment)		Rhipicephalus pulchellus	175										1 out of 5	Non-terminal residue (1)
UniRef90_B7PEK6	13.7943	7.50099	0.0615286	0.849031	B7PEK6	B7PEK6	B7PEK6_IXOSC	Innexin	inx IscW_ISCW005057	Ixodes scapularis (Black-legged tick) (Deer tick)	379					FUNCTION: Structural components of the gap junctions. {ECO:0000256|RuleBase:RU010713}.					2 out of 5	Transmembrane (3)	Cell junction; Complete proteome; Gap junction; Ion channel; Ion transport; Membrane; Reference proteome; Transmembrane; Transmembrane helix; Transport		ion transport [GO:0006811]		gap junction [GO:0005921]; integral component of membrane [GO:0016021]	SUBCELLULAR LOCATION: Cell junction, gap junction {ECO:0000256|RuleBase:RU010713}.	TRANSMEM 108 130 Helical. {ECO:0000256|RuleBase:RU010713}.; TRANSMEM 175 197 Helical. {ECO:0000256|RuleBase:RU010713}.; TRANSMEM 271 295 Helical. {ECO:0000256|RuleBase:RU010713}.											Pannexin family	SIMILARITY: Belongs to the pannexin family. {ECO:0000256|RuleBase:RU010713}.
UniRef90_L7MBM3	13.778	7.48468	0.0617718	0.849031	L7MBM3	L7MBM3	L7MBM3_9ACAR	Putative amblyomma 40-33 family member		Rhipicephalus pulchellus	240										1 out of 5
UniRef90_B7Q7P7	13.7656	7.47233	0.0619516	0.849031	B7Q7P7	B7Q7P7	B7Q7P7_IXOSC	Transcription factor MafB, putative	IscW_ISCW021323	Ixodes scapularis (Black-legged tick) (Deer tick)	376										1 out of 5		Complete proteome; DNA-binding; Reference proteome; Transcription; Transcription regulation		sequence-specific DNA binding transcription factor activity [GO:0003700]; transcription, DNA-templated [GO:0006351]	sequence-specific DNA binding [GO:0043565]; sequence-specific DNA binding transcription factor activity [GO:0003700]	nucleus [GO:0005634]																	6945.ISCW021323-PA;
UniRef90_L7MA76	13.7519	7.45863	0.0621606	0.849031	L7MA76	L7MA76	L7MA76_9ACAR	Putative tick transposon (Fragment)		Rhipicephalus pulchellus	1164										1 out of 5	Non-terminal residue (2)			aspartic-type endopeptidase activity [GO:0004190]; DNA integration [GO:0015074]	aspartic-type endopeptidase activity [GO:0004190]; nucleic acid binding [GO:0003676]															SIMILARITY: Contains 1 reverse transcriptase domain. {ECO:0000256|RuleBase:RU000322}.
UniRef90_L7MC54	-13.7404	7.44708	0.0623312	0.849031	L7MC54	L7MC54	L7MC54_9ACAR	Putative secreted peptide		Rhipicephalus pulchellus	121										1 out of 5
UniRef90_A0A034WWJ8	13.7353	7.44207	0.0624068	0.849031	A0A034WWJ8	A0A034WWJ8	A0A034WWJ8_RHIMP	Lipocalin 9		Rhipicephalus microplus (Cattle tick) (Boophilus microplus)	181										1 out of 5																	24762651
UniRef90_A0A023FNC2	13.7303	7.43707	0.0624828	0.849031	A0A023FNC2	A0A023FNC2	A0A023FNC2_9ACAR	Putative piopio		Amblyomma cajennense (Cayenne tick)	407										1 out of 5
UniRef90_L7MH44	13.7177	7.42446	0.0626708	0.849031	L7MH44	L7MH44	L7MH44_9ACAR	Acetyl-coenzyme A synthetase (EC 6.2.1.1) (Fragment)		Rhipicephalus pulchellus	713		6.2.1.1	CATALYTIC ACTIVITY: ATP + acetate + CoA = AMP + diphosphate + acetyl-CoA. {ECO:0000256|RuleBase:RU361147}.							2 out of 5	Non-terminal residue (1)	ATP-binding; Ligase; Nucleotide-binding		acetate-CoA ligase activity [GO:0003987]; acetyl-CoA biosynthetic process from acetate [GO:0019427]	acetate-CoA ligase activity [GO:0003987]; AMP binding [GO:0016208]; ATP binding [GO:0005524]														ATP-dependent AMP-binding enzyme family	SIMILARITY: Belongs to the ATP-dependent AMP-binding enzyme family. {ECO:0000256|RuleBase:RU361147}.
UniRef90_A0A023G7X9	13.6982	7.40508	0.0629677	0.849031	A0A023G7X9	A0A023G7X9	A0A023G7X9_9ACAR	Putative cell adhesion molecule ixodes scapularis cell adhesion molecule (Fragment)		Amblyomma triste	638										1 out of 5	Non-terminal residue (2)
UniRef90_L7LTS0	-13.6972	7.404	0.062982	0.849031	L7LTS0	L7LTS0	L7LTS0_9ACAR	Putative tick salivary metalloprotease		Rhipicephalus pulchellus	489										1 out of 5		Hydrolase; Metalloprotease; Protease		metalloendopeptidase activity [GO:0004222]	metalloendopeptidase activity [GO:0004222]															SIMILARITY: Contains peptidase M12B domain. {ECO:0000256|SAAS:SAAS00117044}.
UniRef90_L7MAM8	-13.6902	7.39685	0.0630895	0.849031	L7MAM8	L7MAM8	L7MAM8_9ACAR	Putative tick defensin		Rhipicephalus pulchellus	71										1 out of 5
UniRef90_A0A023FXJ7	13.6857	7.39261	0.0631543	0.849031	A0A023FXJ7	A0A023FXJ7	A0A023FXJ7_9ACAR	Putative glutathione s-transferase		Amblyomma parvum	216										1 out of 5		Transferase		transferase activity [GO:0016740]	transferase activity [GO:0016740]														GST superfamily	SIMILARITY: Belongs to the GST superfamily. {ECO:0000256|RuleBase:RU003494}.
UniRef90_A0A034WZ79	-12.0424	10.9793	0.0632376	0.849031	A0A034WZ79	A0A034WZ79	A0A034WZ79_RHIMP	Glycine-rich protein 3 (Fragment)		Rhipicephalus microplus (Cattle tick) (Boophilus microplus)	486										1 out of 5	Non-terminal residue (1)																24762651
UniRef90_L7LRB1	13.68	7.38699	0.0632411	0.849031	L7LRB1	L7LRB1	L7LRB1_9ACAR	Putative group ii salivary lipocalin		Rhipicephalus pulchellus	177										1 out of 5
UniRef90_V5H0D4	13.6455	7.35249	0.0637646	0.849031	V5H0D4	V5H0D4	V5H0D4_IXORI	Putative dosage compensation complex subunit mle		Ixodes ricinus (Common tick)	290										1 out of 5
UniRef90_A0A023GFJ4	12.0106	9.70632	0.0638035	0.849031	A0A023GFJ4	A0A023GFJ4	A0A023GFJ4_9ACAR	Putative acyl-coa synthetase (Fragment)		Amblyomma triste	590										1 out of 5	Non-terminal residue (2)			catalytic activity [GO:0003824]	catalytic activity [GO:0003824]
UniRef90_L7MLE0	13.6397	7.34673	0.0638547	0.849031	L7MLE0	L7MLE0	L7MLE0_9ACAR	Uncharacterized protein (Fragment)		Rhipicephalus pulchellus	125										1 out of 5	Non-terminal residue (1)
UniRef90_L7M3I9	13.6373	7.34429	0.0638924	0.849031	L7M3I9	L7M3I9	L7M3I9_9ACAR	Putative peptide exporter abc superfamily		Rhipicephalus pulchellus	1412										1 out of 5		ATP-binding; Nucleotide-binding; Repeat		ATPase activity, coupled to transmembrane movement of substances [GO:0042626]	ATPase activity, coupled to transmembrane movement of substances [GO:0042626]; ATP binding [GO:0005524]	integral component of membrane [GO:0016021]													ABC transporter superfamily	SIMILARITY: Belongs to the ABC transporter superfamily. {ECO:0000256|RuleBase:RU000684}.; SIMILARITY: Contains ABC transmembrane type-1 domains. {ECO:0000256|SAAS:SAAS00171016}.
UniRef90_I3VGB9	13.6357	7.34267	0.0639227	0.849031	I3VGB9	I3VGB9	I3VGB9_RHIMP	Vitellin-degrading cysteine endopeptidase	VTDCE	Rhipicephalus microplus (Cattle tick) (Boophilus microplus)	113										1 out of 5																	22584130
UniRef90_B7QF65	13.6271	7.33412	0.0640518	0.849031	B7QF65	B7QF65	B7QF65_IXOSC	Putative uncharacterized protein (Fragment)	IscW_ISCW011934	Ixodes scapularis (Black-legged tick) (Deer tick)	83										1 out of 5	Non-terminal residue (2)	Complete proteome; Reference proteome
UniRef90_L7MDD0	13.624	7.33101	0.0640976	0.849031	L7MDD0	L7MDD0	L7MDD0_9ACAR	Uncharacterized protein (Fragment)		Rhipicephalus pulchellus	466										1 out of 5	Non-terminal residue (2)
UniRef90_A0A023FQQ6	-13.623	7.3298	0.0641129	0.849031	A0A023FQQ6	A0A023FQQ6	A0A023FQQ6_9ACAR	Putative peritrophin		Amblyomma cajennense (Cayenne tick)	198										1 out of 5				chitin metabolic process [GO:0006030]	chitin binding [GO:0008061]	extracellular region [GO:0005576]
UniRef90_L7LYN0	13.6192	7.32623	0.0641742	0.849031	L7LYN0	L7LYN0	L7LYN0_9ACAR	Uncharacterized protein		Rhipicephalus pulchellus	615										1 out of 5				catalytic activity [GO:0003824]	catalytic activity [GO:0003824]
UniRef90_A0A023GKN6	13.6095	7.31658	0.0643208	0.849031	A0A023GKN6	A0A023GKN6	A0A023GKN6_9ACAR	Putative sulfotransferase domain protein (Fragment)		Amblyomma triste	321										1 out of 5	Non-terminal residue (1)	Transferase		sulfotransferase activity [GO:0008146]	sulfotransferase activity [GO:0008146]
UniRef90_L7M926	13.5961	7.30324	0.0645313	0.849031	L7M926	L7M926	L7M926_9ACAR	Putative metastriate insulin growth factor binding protein		Rhipicephalus pulchellus	115										1 out of 5				regulation of cell growth [GO:0001558]		extracellular region [GO:0005576]														SIMILARITY: Contains IGFBP N-terminal domain. {ECO:0000256|SAAS:SAAS00068413}.
UniRef90_B7QGT9	13.5863	7.2934	0.0646811	0.849031	B7QGT9	B7QGT9	B7QGT9_IXOSC	Phosphatidylcholine-sterol acyltransferase, putative (EC 2.3.1.43) (Fragment)	IscW_ISCW013787	Ixodes scapularis (Black-legged tick) (Deer tick)	348		2.3.1.43								1 out of 5	Non-terminal residue (1)	Acyltransferase; Complete proteome; Reference proteome; Transferase		lipid metabolic process [GO:0006629]; phosphatidylcholine-sterol O-acyltransferase activity [GO:0004607]	phosphatidylcholine-sterol O-acyltransferase activity [GO:0004607]																		6945.ISCW013787-PA;
UniRef90_V5ICJ5	13.5832	7.29029	0.0647287	0.849031	V5ICJ5	V5ICJ5	V5ICJ5_IXORI	Putative basic proline-rich protein		Ixodes ricinus (Common tick)	1022										1 out of 5				serine-type endopeptidase activity [GO:0004252]	serine-type endopeptidase activity [GO:0004252]														Peptidase S1 family	SIMILARITY: Belongs to the peptidase S1 family. {ECO:0000256|RuleBase:RU000360}.
UniRef90_L7LYT8	13.5639	7.27106	0.0650332	0.849031	L7LYT8	L7LYT8	L7LYT8_9ACAR	Uncharacterized protein		Rhipicephalus pulchellus	159										1 out of 5
UniRef90_B7PDR4	13.5639	7.27113	0.0650332	0.849031	B7PDR4	B7PDR4	B7PDR4_IXOSC	Putative uncharacterized protein (Fragment)	IscW_ISCW003390	Ixodes scapularis (Black-legged tick) (Deer tick)	146										1 out of 5	Non-terminal residue (1)	Complete proteome; Reference proteome
UniRef90_A0A034WWI5	13.5549	7.26208	0.0651713	0.849031	A0A034WWI5	A0A034WWI5	A0A034WWI5_RHIMP	Heme-binding aspartic peptidase		Rhipicephalus microplus (Cattle tick) (Boophilus microplus)	373										1 out of 5				aspartic-type endopeptidase activity [GO:0004190]	aspartic-type endopeptidase activity [GO:0004190]												24762651
UniRef90_L7MBV2	13.5524	7.25973	0.0652121	0.849031	L7MBV2	L7MBV2	L7MBV2_9ACAR	Putative group ii salivary lipocalin		Rhipicephalus pulchellus	211										1 out of 5
UniRef90_G3MMR9	13.5367	7.24403	0.0654591	0.849031	G3MMR9	G3MMR9	G3MMR9_9ACAR	Putative uncharacterized protein		Amblyomma maculatum (Gulf Coast tick)	167										1 out of 5				cytochrome-c oxidase activity [GO:0004129]	cytochrome-c oxidase activity [GO:0004129]	mitochondrial envelope [GO:0005740]
UniRef90_L7LZ09	13.5368	7.24407	0.0654591	0.849031	L7LZ09	L7LZ09	L7LZ09_9ACAR	Putative n-methyl-d-aspartate selective glutamate receptor complex		Rhipicephalus pulchellus	242										1 out of 5		Membrane; Receptor; Transmembrane				integral component of membrane [GO:0016021]
UniRef90_L7S6B3	13.5228	7.23007	0.0656762	0.849031	L7S6B3	L7S6B3	L7S6B3_HAELO	Glutathione peroxidase		Haemaphysalis longicornis (Bush tick)	223										1 out of 5	Non-standard residue (1)	Oxidoreductase; Peroxidase; Selenium; Selenocysteine		glutathione peroxidase activity [GO:0004602]; response to oxidative stress [GO:0006979]	glutathione peroxidase activity [GO:0004602]														Glutathione peroxidase family	SIMILARITY: Belongs to the glutathione peroxidase family. {ECO:0000256|RuleBase:RU000499}.
UniRef90_C9W1M6	-13.5218	7.22889	0.065693	0.849031	C9W1M6	C9W1M6	C9W1M6_RHISA	Cytochrome c oxidase polypeptide Vb		Rhipicephalus sanguineus (Brown dog tick) (Ixodes sanguineus)	125										1 out of 5				cytochrome-c oxidase activity [GO:0004129]	cytochrome-c oxidase activity [GO:0004129]	mitochondrial envelope [GO:0005740]
UniRef90_B7PVW8	13.5126	7.22	0.0658366	0.849031	B7PVW8	B7PVW8	B7PVW8_IXOSC	Cytochrome P450, putative (EC 1.14.13.67)	IscW_ISCW007954	Ixodes scapularis (Black-legged tick) (Deer tick)	419		1.14.13.67								1 out of 5		Complete proteome; Heme; Iron; Metal-binding; Monooxygenase; Oxidoreductase; Reference proteome		quinine 3-monooxygenase activity [GO:0050591]	heme binding [GO:0020037]; iron ion binding [GO:0005506]; quinine 3-monooxygenase activity [GO:0050591]														Cytochrome P450 family	SIMILARITY: Belongs to the cytochrome P450 family. {ECO:0000256|RuleBase:RU000461}.
UniRef90_L7MDL9	13.5017	7.20911	0.0660071	0.849031	L7MDL9	L7MDL9	L7MDL9_9ACAR	Putative amino acid transmembrane transport (Fragment)		Rhipicephalus pulchellus	390										1 out of 5	Non-terminal residue (1)	Membrane; Transmembrane				integral component of membrane [GO:0016021]
UniRef90_A0A023GCS4	13.497	7.20434	0.0660844	0.849031	A0A023GCS4	A0A023GCS4	A0A023GCS4_9ACAR	Putative receptor-mediated endocytosis		Amblyomma triste	497										1 out of 5		Receptor		transferase activity, transferring acyl groups other than amino-acyl groups [GO:0016747]	transferase activity, transferring acyl groups other than amino-acyl groups [GO:0016747]
UniRef90_L7M6X8	13.4877	7.19514	0.0662314	0.849031	L7M6X8	L7M6X8	L7M6X8_9ACAR	Uncharacterized protein		Rhipicephalus pulchellus	255										1 out of 5		Disulfide bond
UniRef90_A0A023GPA7	13.4844	7.1918	0.0662835	0.849031	A0A023GPA7	A0A023GPA7	A0A023GPA7_9ACAR	Putative cuticular protein (Fragment)		Amblyomma triste	503										1 out of 5	Non-terminal residue (2)
UniRef90_L7M5T8	13.478	7.1854	0.0663884	0.849031	L7M5T8	L7M5T8	L7M5T8_9ACAR	Putative dna damage-regulated autophagy modulator protein 1		Rhipicephalus pulchellus	266										1 out of 5
UniRef90_L7LRD1	13.4709	7.17839	0.0665026	0.849031	L7LRD1	L7LRD1	L7LRD1_9ACAR	Putative tick salivary metalloprotease		Rhipicephalus pulchellus	551										1 out of 5		Hydrolase; Metalloprotease; Protease		metalloendopeptidase activity [GO:0004222]	metalloendopeptidase activity [GO:0004222]															SIMILARITY: Contains peptidase M12B domain. {ECO:0000256|SAAS:SAAS00117044}.
UniRef90_L7M3S4	13.4677	7.17517	0.0665557	0.849031	L7M3S4	L7M3S4	L7M3S4_9ACAR	Putative cytochrome p450 4v2		Rhipicephalus pulchellus	522										1 out of 5		Heme; Iron; Metal-binding; Monooxygenase; Oxidoreductase		monooxygenase activity [GO:0004497]; oxidoreductase activity, acting on paired donors, with incorporation or reduction of molecular oxygen [GO:0016705]	heme binding [GO:0020037]; iron ion binding [GO:0005506]; monooxygenase activity [GO:0004497]; oxidoreductase activity, acting on paired donors, with incorporation or reduction of molecular oxygen [GO:0016705]														Cytochrome P450 family	SIMILARITY: Belongs to the cytochrome P450 family. {ECO:0000256|RuleBase:RU000461}.
UniRef90_L7M0H3	13.4616	7.16907	0.0666533	0.849031	L7M0H3	L7M0H3	L7M0H3_9ACAR	Putative phosphatidylinositol transfer protein pdr16		Rhipicephalus pulchellus	272										1 out of 5																				SIMILARITY: Contains CRAL-TRIO domain. {ECO:0000256|SAAS:SAAS00170220}.
UniRef90_B7PPR2	13.4382	7.1457	0.067022	0.849031	B7PPR2	B7PPR2	B7PPR2_IXOSC	Cytochrome P450, putative (EC 1.14.14.1)	IscW_ISCW006560	Ixodes scapularis (Black-legged tick) (Deer tick)	537		1.14.14.1								1 out of 5		Complete proteome; Heme; Iron; Metal-binding; Monooxygenase; Oxidoreductase; Reference proteome		aromatase activity [GO:0070330]	aromatase activity [GO:0070330]; heme binding [GO:0020037]; iron ion binding [GO:0005506]														Cytochrome P450 family	SIMILARITY: Belongs to the cytochrome P450 family. {ECO:0000256|RuleBase:RU000461}.
UniRef90_A0A023G5S0	13.4314	7.1389	0.0671315	0.849031	A0A023G5S0	A0A023G5S0	A0A023G5S0_9ACAR	Putative mitochondrial/plastidial beta-ketoacyl-acp reductase (Fragment)		Amblyomma triste	239										1 out of 5	Non-terminal residue (1)			oxidoreductase activity [GO:0016491]	oxidoreductase activity [GO:0016491]
UniRef90_B7PRN4	13.4128	7.12043	0.0674361	0.849031	B7PRN4	B7PRN4	B7PRN4_IXOSC	Heparan sulfate sulfotransferase, putative (EC 2.8.2.23)	IscW_ISCW007669	Ixodes scapularis (Black-legged tick) (Deer tick)	361		2.8.2.23								1 out of 5		Complete proteome; Reference proteome; Transferase		[heparan sulfate]-glucosamine 3-sulfotransferase 1 activity [GO:0008467]	[heparan sulfate]-glucosamine 3-sulfotransferase 1 activity [GO:0008467]																		6945.ISCW007669-PA;
UniRef90_B7Q030	-13.3919	7.09944	0.0677746	0.849031	B7Q030	B7Q030	B7Q030_IXOSC	Dimeric dihydrodiol dehydrogenase, putative (EC 1.1.1.18)	IscW_ISCW009997	Ixodes scapularis (Black-legged tick) (Deer tick)	219		1.1.1.18								1 out of 5		Complete proteome; Oxidoreductase; Reference proteome		inositol 2-dehydrogenase activity [GO:0050112]	inositol 2-dehydrogenase activity [GO:0050112]																		6945.ISCW009997-PA;
UniRef90_L7MII5	13.3898	7.09751	0.0678126	0.849031	L7MII5	L7MII5	L7MII5_9ACAR	Uncharacterized protein (Fragment)		Rhipicephalus pulchellus	227										1 out of 5	Non-terminal residue (1)
UniRef90_L7LTN9	13.3856	7.09334	0.0678793	0.849031	L7LTN9	L7LTN9	L7LTN9_9ACAR	Putative group ii salivary lipocalin		Rhipicephalus pulchellus	179										1 out of 5
UniRef90_V5H7Q8	13.3645	7.07225	0.0682266	0.849031	V5H7Q8	V5H7Q8	V5H7Q8_IXORI	Putative chondroitin sulfate synthase 1-like isoform 1 (Fragment)		Ixodes ricinus (Common tick)	284										1 out of 5	Non-terminal residue (1)			acetylgalactosaminyltransferase activity [GO:0008376]	acetylgalactosaminyltransferase activity [GO:0008376]	Golgi cisterna membrane [GO:0032580]
UniRef90_A0A023FL39	13.3635	7.07128	0.0682363	0.849031	A0A023FL39	A0A023FL39	A0A023FL39_9ACAR	Putative dolichyl-diphosphooligosaccharide--protein glycosyltransferase subunit stt3a		Amblyomma cajennense (Cayenne tick)	710										1 out of 5		Transferase		oligosaccharyl transferase activity [GO:0004576]; protein glycosylation [GO:0006486]	oligosaccharyl transferase activity [GO:0004576]	membrane [GO:0016020]
UniRef90_B7PC21	13.3596	7.06737	0.0683047	0.849031	B7PC21	B7PC21	B7PC21_IXOSC	Secreted salivary gland peptide, putative (EC 3.4.21.4)	IscW_ISCW002695	Ixodes scapularis (Black-legged tick) (Deer tick)	595		3.4.21.4								1 out of 5		Complete proteome; Disulfide bond; Hydrolase; Protease; Reference proteome; Serine protease		serine-type endopeptidase activity [GO:0004252]	serine-type endopeptidase activity [GO:0004252]														Peptidase S1 family	SIMILARITY: Belongs to the peptidase S1 family. {ECO:0000256|RuleBase:RU000360}.
UniRef90_A0A023FT40	13.3571	7.06489	0.0683439	0.849031	A0A023FT40	A0A023FT40	A0A023FT40_9ACAR	Putative secreted protein		Amblyomma cajennense (Cayenne tick)	141										1 out of 5
UniRef90_A0A023FQB1	13.3567	7.06443	0.0683537	0.849031	A0A023FQB1	A0A023FQB1	A0A023FQB1_9ACAR	Putative monocarboxylate transporter ixodes scapularis monocarboxylate transporter (Fragment)		Amblyomma cajennense (Cayenne tick)	290										1 out of 5	Non-terminal residue (1)			transmembrane transport [GO:0055085]		integral component of membrane [GO:0016021]
UniRef90_L7MK75	13.3374	7.04523	0.0686706	0.849031	L7MK75	L7MK75	L7MK75_9ACAR	Putative organic anion transporter (Fragment)		Rhipicephalus pulchellus	734										1 out of 5	Non-terminal residue (1)			transporter activity [GO:0005215]	transporter activity [GO:0005215]	membrane [GO:0016020]
UniRef90_A0A034WXQ2	13.332	7.03982	0.0687607	0.849031	A0A034WXQ2	A0A034WXQ2	A0A034WXQ2_RHIMP	TIL domain-containing protein 3		Rhipicephalus microplus (Cattle tick) (Boophilus microplus)	165										1 out of 5																	24762651
UniRef90_B7PZ40	13.3298	7.03768	0.0687909	0.849031	B7PZ40	B7PZ40	B7PZ40_IXOSC	Phosphatidylinositol transfer protein SEC14, putative (EC 3.4.21.68)	IscW_ISCW009306	Ixodes scapularis (Black-legged tick) (Deer tick)	315		3.4.21.68								1 out of 5		Complete proteome; Hydrolase; Reference proteome		hydrolase activity [GO:0016787]; transporter activity [GO:0005215]	hydrolase activity [GO:0016787]; transporter activity [GO:0005215]	intracellular [GO:0005622]														SIMILARITY: Contains CRAL-TRIO domain. {ECO:0000256|SAAS:SAAS00170220}.
UniRef90_L7LQT9	13.3195	7.02742	0.0689627	0.849031	L7LQT9	L7LQT9	L7LQT9_9ACAR	Putative tick adams		Rhipicephalus pulchellus	1156										1 out of 5		Disulfide bond		metalloendopeptidase activity [GO:0004222]	metalloendopeptidase activity [GO:0004222]; zinc ion binding [GO:0008270]															SIMILARITY: Contains 1 peptidase M12B domain. {ECO:0000256|RuleBase:RU004141}.
UniRef90_L7MAA7	13.3037	7.01166	0.0692288	0.849031	L7MAA7	L7MAA7	L7MAA7_9ACAR	Putative syntaxin-binding protein 2 (Fragment)		Rhipicephalus pulchellus	175										1 out of 5	Non-terminal residue (2)
UniRef90_L7ME53	13.2918	6.99972	0.0694258	0.849031	L7ME53	L7ME53	L7ME53_9ACAR	Putative 3-hydroxyacyl-coa dehydratase 2 (Fragment)		Rhipicephalus pulchellus	257										1 out of 5	Non-terminal residue (1)
UniRef90_V5HEE5	13.2883	6.99636	0.0694884	0.849031	V5HEE5	V5HEE5	V5HEE5_IXORI	Putative heparan sulfate proteoglycan 2 (Fragment)		Ixodes ricinus (Common tick)	3124										1 out of 5	Non-terminal residue (1)	Disulfide bond; Repeat			calcium ion binding [GO:0005509]
UniRef90_L7MBC5	13.2529	6.96099	0.070084	0.849031	L7MBC5	L7MBC5	L7MBC5_9ACAR	Putative secreted peptide		Rhipicephalus pulchellus	586										1 out of 5
UniRef90_B7PTZ4	13.2442	6.95229	0.0702252	0.849031	B7PTZ4	B7PTZ4	B7PTZ4_IXOSC	Sugar kinase, putative (EC 2.7.1.23)	IscW_ISCW019567	Ixodes scapularis (Black-legged tick) (Deer tick)	351		2.7.1.23								1 out of 5		Complete proteome; Kinase; Reference proteome; Transferase		NAD+ kinase activity [GO:0003951]; NAD metabolic process [GO:0019674]; NADP biosynthetic process [GO:0006741]	NAD+ kinase activity [GO:0003951]																		6945.ISCW019567-PA;
UniRef90_A0A023GMR9	13.2344	6.9425	0.0703894	0.849031	A0A023GMR9	A0A023GMR9	A0A023GMR9_9ACAR	Putative niemann-pick type c1 protein		Amblyomma triste	258										1 out of 5
UniRef90_L7M0A3	13.2331	6.94126	0.0704114	0.849031	L7M0A3	L7M0A3	L7M0A3_9ACAR	Uncharacterized protein		Rhipicephalus pulchellus	521										1 out of 5				transmembrane transport [GO:0055085]		integral component of membrane [GO:0016021]
UniRef90_A0A023FZ13	-13.2283	6.93612	0.0704997	0.849031	A0A023FZ13	A0A023FZ13	A0A023FZ13_9ACAR	Putative ribosomal protein (Fragment)		Amblyomma parvum	343										1 out of 5	Non-terminal residue (1)	Ribonucleoprotein; Ribosomal protein		translation [GO:0006412]	structural constituent of ribosome [GO:0003735]	ribosome [GO:0005840]
UniRef90_G3MG19	12.1381	8.15688	0.0707552	0.849031	G3MG19	G3MG19	G3MG19_9ACAR	Putative uncharacterized protein (Fragment)		Amblyomma maculatum (Gulf Coast tick)	301										1 out of 5	Non-terminal residue (1)			transporter activity [GO:0005215]	transporter activity [GO:0005215]	intracellular [GO:0005622]														SIMILARITY: Contains CRAL-TRIO domain. {ECO:0000256|SAAS:SAAS00170220}.
UniRef90_A0A023FX57	-13.2106	6.91865	0.0707897	0.849031	A0A023FX57	A0A023FX57	A0A023FX57_9ACAR	Annexin (Fragment)		Amblyomma parvum	391										1 out of 5	Non-terminal residue (1)	Annexin; Calcium; Calcium/phospholipid-binding; Repeat			calcium-dependent phospholipid binding [GO:0005544]; calcium ion binding [GO:0005509]														Annexin family	SIMILARITY: Belongs to the annexin family. {ECO:0000256|RuleBase:RU003540}.; SIMILARITY: Contains 4 annexin repeats. {ECO:0000256|RuleBase:RU003540}.	DOMAIN: A pair of annexin repeats may form one binding site for calcium and phospholipid. {ECO:0000256|RuleBase:RU003540}.
UniRef90_A0A023GDZ0	13.207	6.91529	0.0708573	0.849031	A0A023GDZ0	A0A023GDZ0	A0A023GDZ0_9ACAR	Putative conserved membrane protein (Fragment)		Amblyomma triste	286										1 out of 5	Non-terminal residue (1)
UniRef90_A0A023G4J1	13.2057	6.91401	0.0708799	0.849031	A0A023G4J1	A0A023G4J1	A0A023G4J1_9ACAR	Putative multiple coagulation factor deficiency 2 (Fragment)		Amblyomma triste	222										1 out of 5	Non-terminal residue (1)
UniRef90_L7LU34	13.197	6.90526	0.0710274	0.849031	L7LU34	L7LU34	L7LU34_9ACAR	Putative ribulose kinase		Rhipicephalus pulchellus	612										1 out of 5		Kinase; Transferase		carbohydrate metabolic process [GO:0005975]; kinase activity [GO:0016301]; phosphotransferase activity, alcohol group as acceptor [GO:0016773]	kinase activity [GO:0016301]; phosphotransferase activity, alcohol group as acceptor [GO:0016773]														FGGY kinase family	SIMILARITY: Belongs to the FGGY kinase family. {ECO:0000256|RuleBase:RU003733}.
UniRef90_B7Q7S9	13.1861	6.89437	0.0712105	0.849031	B7Q7S9	B7Q7S9	B7Q7S9_IXOSC	Monocarboxylate transporter, putative	IscW_ISCW020909	Ixodes scapularis (Black-legged tick) (Deer tick)	472										1 out of 5		Complete proteome; Reference proteome		transmembrane transport [GO:0055085]		integral component of membrane [GO:0016021]
UniRef90_L7MFC2	13.1851	6.89347	0.0712336	0.849031	L7MFC2	L7MFC2	L7MFC2_9ACAR	Putative alpha-d-galactosidase melibiase (Fragment)		Rhipicephalus pulchellus	625										1 out of 5	Non-terminal residue (1)	Disulfide bond; Glycosidase; Hydrolase		carbohydrate metabolic process [GO:0005975]; hydrolase activity, hydrolyzing O-glycosyl compounds [GO:0004553]	hydrolase activity, hydrolyzing O-glycosyl compounds [GO:0004553]														Glycosyl hydrolase 27 family	SIMILARITY: Belongs to the glycosyl hydrolase 27 family. {ECO:0000256|RuleBase:RU361168}.
UniRef90_V9VP22	13.1755	6.88388	0.0713955	0.849031	V9VP22	V9VP22	V9VP22_RHIMP	Serine protease inhibitor 15 RmS15	RmS-15	Rhipicephalus microplus (Cattle tick) (Boophilus microplus)	403										1 out of 5		Hydrolase; Protease		peptidase activity [GO:0008233]	peptidase activity [GO:0008233]	extracellular space [GO:0005615]											24333790		Serpin family	SIMILARITY: Belongs to the serpin family. {ECO:0000256|RuleBase:RU000411}.
UniRef90_A0A023FQ94	13.1714	6.87976	0.0714654	0.849031	A0A023FQ94	A0A023FQ94	A0A023FQ94_9ACAR	Putative phosphatidylinositol transfer protein pdr16		Amblyomma cajennense (Cayenne tick)	263										1 out of 5
UniRef90_L7LTU0	13.1647	6.87316	0.0715824	0.849031	L7LTU0	L7LTU0	L7LTU0_9ACAR	Uncharacterized protein		Rhipicephalus pulchellus	480										1 out of 5
UniRef90_A0A023G3B7	13.1623	6.87061	0.0716177	0.849031	A0A023G3B7	A0A023G3B7	A0A023G3B7_9ACAR	Putative abc transporter aedes aegypti abc transporter		Amblyomma triste	662										1 out of 5		ATP-binding; Nucleotide-binding		ATPase activity [GO:0016887]; transport [GO:0006810]	ATPase activity [GO:0016887]; ATP binding [GO:0005524]	membrane [GO:0016020]													ABC transporter superfamily	SIMILARITY: Belongs to the ABC transporter superfamily. {ECO:0000256|RuleBase:RU000684}.
UniRef90_B7QGG3	13.1466	6.85504	0.0718902	0.849031	B7QGG3	B7QGG3	B7QGG3_IXOSC	BIGH3, putative	IscW_ISCW012691	Ixodes scapularis (Black-legged tick) (Deer tick)	413										1 out of 5		Complete proteome; Reference proteome																					6945.ISCW012691-PA;
UniRef90_G3MGG3	-13.1463	6.85455	0.0719022	0.849031	G3MGG3	G3MGG3	G3MGG3_9ACAR	Putative uncharacterized protein (Fragment)		Amblyomma maculatum (Gulf Coast tick)	534										1 out of 5	Non-terminal residue (1)	Oxidoreductase		oxidoreductase activity, acting on the aldehyde or oxo group of donors, NAD or NADP as acceptor [GO:0016620]	oxidoreductase activity, acting on the aldehyde or oxo group of donors, NAD or NADP as acceptor [GO:0016620]														Aldehyde dehydrogenase family	SIMILARITY: Belongs to the aldehyde dehydrogenase family. {ECO:0000256|RuleBase:RU003345}.
UniRef90_V5GYB1	13.1316	6.84005	0.0721547	0.849031	V5GYB1	V5GYB1	V5GYB1_IXORI	Putative sidekick protein 2 chicken		Ixodes ricinus (Common tick)	772										1 out of 5
UniRef90_L7M1E8	13.1309	6.83943	0.0721668	0.849031	L7M1E8	L7M1E8	L7M1E8_9ACAR	Putative copper-transporting atp		Rhipicephalus pulchellus	1228										1 out of 5		ATP-binding; Hydrolase; Membrane; Nucleotide-binding; Transmembrane		cation-transporting ATPase activity [GO:0019829]; metal ion transport [GO:0030001]	ATP binding [GO:0005524]; cation-transporting ATPase activity [GO:0019829]; copper ion binding [GO:0005507]	integral component of membrane [GO:0016021]													Cation transport ATPase (P-type) (TC 3.A.3) family	SIMILARITY: Belongs to the cation transport ATPase (P-type) (TC 3.A.3) family. {ECO:0000256|RuleBase:RU000653}.
UniRef90_A0A023FB24	13.1303	6.83879	0.072179	0.849031	A0A023FB24	A0A023FB24	A0A023FB24_9ACAR	Putative secreted protein		Amblyomma cajennense (Cayenne tick)	66										1 out of 5
UniRef90_A0A023GBK7	13.1232	6.83174	0.0723006	0.849031	A0A023GBK7	A0A023GBK7	A0A023GBK7_9ACAR	Putative juvenile hormone acid methyltransferase		Amblyomma triste	296										1 out of 5		Methyltransferase; Transferase		methyltransferase activity [GO:0008168]	methyltransferase activity [GO:0008168]
UniRef90_L7LVL4	13.1151	6.82366	0.0724353	0.849031	L7LVL4	L7LVL4	L7LVL4_9ACAR	Uncharacterized protein		Rhipicephalus pulchellus	128										1 out of 5
UniRef90_B7PIA5	13.112	6.82054	0.0724969	0.849031	B7PIA5	B7PIA5	B7PIA5_IXOSC	ABC transporter, putative (EC 3.6.3.28)	IscW_ISCW004600	Ixodes scapularis (Black-legged tick) (Deer tick)	606		3.6.3.28								1 out of 5		ATP-binding; Complete proteome; Hydrolase; Nucleotide-binding; Reference proteome		organic phosphonate transmembrane-transporting ATPase activity [GO:0015416]	ATP binding [GO:0005524]; organic phosphonate transmembrane-transporting ATPase activity [GO:0015416]	membrane [GO:0016020]													ABC transporter superfamily	SIMILARITY: Belongs to the ABC transporter superfamily. {ECO:0000256|RuleBase:RU000684}.
UniRef90_L7LTK1	-13.0981	6.8065	0.0727327	0.849031	L7LTK1	L7LTK1	L7LTK1_9ACAR	Putative salivary lipocalin		Rhipicephalus pulchellus	195										1 out of 5
UniRef90_B7P8D6	13.0968	6.8054	0.0727577	0.849031	B7P8D6	B7P8D6	B7P8D6_IXOSC	Salivary sulfotransferase, putative (EC 2.8.2.2)	IscW_ISCW016685	Ixodes scapularis (Black-legged tick) (Deer tick)	301		2.8.2.2								1 out of 5		Complete proteome; Reference proteome; Transferase		alcohol sulfotransferase activity [GO:0004027]	alcohol sulfotransferase activity [GO:0004027]
UniRef90_L7M4D5	13.0957	6.80429	0.0727828	0.849031	L7M4D5	L7M4D5	L7M4D5_9ACAR	Elongation of very long chain fatty acids protein (EC 2.3.1.199) (Very-long-chain 3-oxoacyl-CoA synthase)		Rhipicephalus pulchellus	281		2.3.1.199	CATALYTIC ACTIVITY: A very-long-chain acyl-CoA + malonyl-CoA = CoA + a very-long-chain 3-oxoacyl-CoA + CO(2). {ECO:0000256|RuleBase:RU361115}.							2 out of 5	Transmembrane (7)	Fatty acid biosynthesis; Fatty acid metabolism; Lipid biosynthesis; Lipid metabolism; Membrane; Transferase; Transmembrane; Transmembrane helix		fatty acid biosynthetic process [GO:0006633]; transferase activity [GO:0016740]	transferase activity [GO:0016740]	integral component of membrane [GO:0016021]		TRANSMEM 45 63 Helical. {ECO:0000256|RuleBase:RU361115}.; TRANSMEM 75 95 Helical. {ECO:0000256|RuleBase:RU361115}.; TRANSMEM 124 145 Helical. {ECO:0000256|RuleBase:RU361115}.; TRANSMEM 152 170 Helical. {ECO:0000256|RuleBase:RU361115}.; TRANSMEM 176 194 Helical. {ECO:0000256|RuleBase:RU361115}.; TRANSMEM 206 225 Helical. {ECO:0000256|RuleBase:RU361115}.; TRANSMEM 245 269 Helical. {ECO:0000256|Rule…											ELO family	SIMILARITY: Belongs to the ELO family. {ECO:0000256|RuleBase:RU361115}.
UniRef90_B7P403	13.0947	6.80326	0.0727953	0.849031	B7P403	B7P403	B7P403_IXOSC	Type II transmembrane protein, putative (EC 2.7.10.1)	IscW_ISCW016480	Ixodes scapularis (Black-legged tick) (Deer tick)	2870		2.7.10.1								1 out of 5		Complete proteome; Disulfide bond; EGF-like domain; Membrane; Reference proteome; Repeat; Transferase; Transmembrane		transmembrane receptor protein tyrosine kinase activity [GO:0004714]	transmembrane receptor protein tyrosine kinase activity [GO:0004714]	integral component of membrane [GO:0016021]																	6945.ISCW016480-PA;
UniRef90_L7LYS3	13.0897	6.79843	0.0728832	0.849031	L7LYS3	L7LYS3	L7LYS3_9ACAR	Alkaline phosphatase (EC 3.1.3.1)		Rhipicephalus pulchellus	535		3.1.3.1	CATALYTIC ACTIVITY: A phosphate monoester + H(2)O = an alcohol + phosphate. {ECO:0000256|RuleBase:RU003947}.							1 out of 5		Hydrolase; Magnesium; Phosphoprotein; Zinc		alkaline phosphatase activity [GO:0004035]	alkaline phosphatase activity [GO:0004035]														Alkaline phosphatase family	SIMILARITY: Belongs to the alkaline phosphatase family. {ECO:0000256|RuleBase:RU003946}.
UniRef90_A0A023GGY8	13.0871	6.79578	0.072921	0.849031	A0A023GGY8	A0A023GGY8	A0A023GGY8_9ACAR	Uncharacterized protein		Amblyomma triste	257										1 out of 5
UniRef90_L7LZQ1	13.0868	6.79554	0.0729336	0.849031	L7LZQ1	L7LZQ1	L7LZQ1_9ACAR	Putative polyprenyl synthetase		Rhipicephalus pulchellus	414										1 out of 5		Isoprene biosynthesis; Transferase		isoprenoid biosynthetic process [GO:0008299]; transferase activity [GO:0016740]	transferase activity [GO:0016740]														FPP/GGPP synthase family	SIMILARITY: Belongs to the FPP/GGPP synthase family. {ECO:0000256|RuleBase:RU004466}.
UniRef90_L7LR57	-13.0803	6.78876	0.0730476	0.849031	L7LR57	L7LR57	L7LR57_9ACAR	Putative 23 kDa family member		Rhipicephalus pulchellus	236										1 out of 5
UniRef90_L7MC83	13.079	6.78775	0.073073	0.849031	L7MC83	L7MC83	L7MC83_9ACAR	Putative evasin		Rhipicephalus pulchellus	121										1 out of 5
UniRef90_L7MK60	13.0678	6.77651	0.0732648	0.849031	L7MK60	L7MK60	L7MK60_9ACAR	Uncharacterized protein (Fragment)		Rhipicephalus pulchellus	441										1 out of 5	Non-terminal residue (1)
UniRef90_A0A023G4G2	13.0675	6.77619	0.0732776	0.849031	A0A023G4G2	A0A023G4G2	A0A023G4G2_9ACAR	Putative cuticular protein 76bd		Amblyomma triste	986										1 out of 5
UniRef90_V5HQM5	13.0657	6.77437	0.0733034	0.849031	V5HQM5	V5HQM5	V5HQM5_IXORI	Putative zinc transporter zip12 (Fragment)		Ixodes ricinus (Common tick)	265										1 out of 5	Non-terminal residue (1)			metal ion transmembrane transporter activity [GO:0046873]	metal ion transmembrane transporter activity [GO:0046873]	membrane [GO:0016020]
UniRef90_L7ME73	13.0625	6.7713	0.0733549	0.849031	L7ME73	L7ME73	L7ME73_9ACAR	Uncharacterized protein (Fragment)		Rhipicephalus pulchellus	200										1 out of 5	Non-terminal residue (1)
UniRef90_L7MGZ3	13.0615	6.77033	0.0733808	0.849031	L7MGZ3	L7MGZ3	L7MGZ3_9ACAR	Putative glycine-rich cell wall structural protein (Fragment)		Rhipicephalus pulchellus	716										1 out of 5	Non-terminal residue (1)
UniRef90_L7M3N6	13.0592	6.76798	0.0734196	0.849031	L7M3N6	L7M3N6	L7M3N6_9ACAR	Putative steroid 5 alpha-reductase 3		Rhipicephalus pulchellus	309										1 out of 5		Membrane; Transmembrane; Transmembrane helix		lipid metabolic process [GO:0006629]; oxidoreductase activity, acting on the CH-CH group of donors [GO:0016627]	oxidoreductase activity, acting on the CH-CH group of donors [GO:0016627]	cytoplasm [GO:0005737]; integral component of membrane [GO:0016021]
UniRef90_A0A090XDM7	-13.0552	6.76386	0.0734845	0.849031	A0A090XDM7	A0A090XDM7	A0A090XDM7_IXORI	Putative conserved plasma membrane protein (Fragment)		Ixodes ricinus (Common tick)	146										1 out of 5	Non-terminal residue (1)
UniRef90_A0A023G434	13.0492	6.75796	0.0736018	0.849031	A0A023G434	A0A023G434	A0A023G434_9ACAR	Putative secreted salivary gland peptide ixodes scapularis secreted salivary gland peptide		Amblyomma triste	345										1 out of 5
UniRef90_L7MKE1	13.0461	6.75483	0.0736542	0.849031	L7MKE1	L7MKE1	L7MKE1_9ACAR	Putative tick transposon (Fragment)		Rhipicephalus pulchellus	926										1 out of 5	Non-terminal residue (1)			DNA integration [GO:0015074]	nucleic acid binding [GO:0003676]															SIMILARITY: Contains 1 reverse transcriptase domain. {ECO:0000256|RuleBase:RU000322}.
UniRef90_L7MHZ0	13.0396	6.74842	0.0737595	0.849031	L7MHZ0	L7MHZ0	L7MHZ0_9ACAR	Putative acyl-coa synthetase (Fragment)		Rhipicephalus pulchellus	595										1 out of 5	Non-terminal residue (1)			catalytic activity [GO:0003824]	catalytic activity [GO:0003824]
UniRef90_G3MJE4	13.038	6.74684	0.0737859	0.849031	G3MJE4	G3MJE4	G3MJE4_9ACAR	Putative uncharacterized protein (Fragment)		Amblyomma maculatum (Gulf Coast tick)	352										1 out of 5	Non-terminal residue (2)			sulfotransferase activity [GO:0008146]	sulfotransferase activity [GO:0008146]
UniRef90_B7PMC1	-13.017	6.72569	0.0741728	0.849031	B7PMC1	B7PMC1	B7PMC1_IXOSC	Solute carrier, putative (Fragment)	IscW_ISCW006463	Ixodes scapularis (Black-legged tick) (Deer tick)	446										1 out of 5	Non-terminal residue (1)	Complete proteome; Reference proteome		cation transmembrane transporter activity [GO:0008324]	cation transmembrane transporter activity [GO:0008324]																		6945.ISCW006463-PA;
UniRef90_A0A023FXV4	13.0156	6.72455	0.0741863	0.849031	A0A023FXV4	A0A023FXV4	A0A023FXV4_9ACAR	Putative degradation arginine-rich protein for mis-folding		Amblyomma parvum	180										1 out of 5
UniRef90_L7LQS6	-13.0053	6.71406	0.074376	0.849031	L7LQS6	L7LQS6	L7LQS6_9ACAR	Putative salivary lipocalin		Rhipicephalus pulchellus	182										1 out of 5
UniRef90_B7QN73	13.0012	6.71011	0.0744443	0.849031	B7QN73	B7QN73	B7QN73_IXOSC	Elongation of very long chain fatty acids protein (EC 2.3.1.199) (Very-long-chain 3-oxoacyl-CoA synthase)	IscW_ISCW015230	Ixodes scapularis (Black-legged tick) (Deer tick)	290		2.3.1.199	CATALYTIC ACTIVITY: A very-long-chain acyl-CoA + malonyl-CoA = CoA + a very-long-chain 3-oxoacyl-CoA + CO(2). {ECO:0000256|RuleBase:RU361115}.							2 out of 5	Transmembrane (5)	Complete proteome; Fatty acid biosynthesis; Fatty acid metabolism; Lipid biosynthesis; Lipid metabolism; Membrane; Reference proteome; Transferase; Transmembrane; Transmembrane helix		fatty acid biosynthetic process [GO:0006633]; transferase activity [GO:0016740]	transferase activity [GO:0016740]	integral component of membrane [GO:0016021]		TRANSMEM 28 47 Helical. {ECO:0000256|RuleBase:RU361115}.; TRANSMEM 68 87 Helical. {ECO:0000256|RuleBase:RU361115}.; TRANSMEM 169 191 Helical. {ECO:0000256|RuleBase:RU361115}.; TRANSMEM 211 229 Helical. {ECO:0000256|RuleBase:RU361115}.; TRANSMEM 236 257 Helical. {ECO:0000256|RuleBase:RU361115}.											ELO family	SIMILARITY: Belongs to the ELO family. {ECO:0000256|RuleBase:RU361115}.			6945.ISCW015230-PA;
UniRef90_Q27437	12.9775	6.68657	0.0748728	0.849031	Q27437	Q27437	Q27437_AMBAM	Stearoyl-CoA desaturase (EC 1.14.99.5)		Amblyomma americanum (Lone star tick)	317		1.14.99.5		COFACTOR: Name=Fe cation; Xref=ChEBI:CHEBI:24875; Evidence={ECO:0000256|RuleBase:RU000581};						1 out of 5		Fatty acid biosynthesis; Fatty acid metabolism; Iron; Lipid biosynthesis; Lipid metabolism; Membrane; Oxidoreductase; Transmembrane		fatty acid biosynthetic process [GO:0006633]; stearoyl-CoA 9-desaturase activity [GO:0004768]	iron ion binding [GO:0005506]; stearoyl-CoA 9-desaturase activity [GO:0004768]	endoplasmic reticulum [GO:0005783]; integral component of membrane [GO:0016021]											9272444		Fatty acid desaturase family	SIMILARITY: Belongs to the fatty acid desaturase family. {ECO:0000256|RuleBase:RU000581}.	DOMAIN: The histidine box domains may contain the active site and/or be involved in metal ion binding. {ECO:0000256|RuleBase:RU000581}.
UniRef90_A0A023FP54	12.9733	6.68248	0.0749569	0.849031	A0A023FP54	A0A023FP54	A0A023FP54_9ACAR	Uncharacterized protein (Fragment)		Amblyomma cajennense (Cayenne tick)	74										1 out of 5	Non-terminal residue (1)
UniRef90_L7LUF2	12.9669	6.67615	0.0750695	0.849031	L7LUF2	L7LUF2	L7LUF2_9ACAR	Elongation of very long chain fatty acids protein (EC 2.3.1.199) (Very-long-chain 3-oxoacyl-CoA synthase)		Rhipicephalus pulchellus	347		2.3.1.199	CATALYTIC ACTIVITY: A very-long-chain acyl-CoA + malonyl-CoA = CoA + a very-long-chain 3-oxoacyl-CoA + CO(2). {ECO:0000256|RuleBase:RU361115}.							2 out of 5	Transmembrane (7)	Fatty acid biosynthesis; Fatty acid metabolism; Lipid biosynthesis; Lipid metabolism; Membrane; Transferase; Transmembrane; Transmembrane helix		fatty acid biosynthetic process [GO:0006633]; transferase activity [GO:0016740]	transferase activity [GO:0016740]	integral component of membrane [GO:0016021]		TRANSMEM 26 46 Helical. {ECO:0000256|RuleBase:RU361115}.; TRANSMEM 67 90 Helical. {ECO:0000256|RuleBase:RU361115}.; TRANSMEM 116 134 Helical. {ECO:0000256|RuleBase:RU361115}.; TRANSMEM 141 160 Helical. {ECO:0000256|RuleBase:RU361115}.; TRANSMEM 166 186 Helical. {ECO:0000256|RuleBase:RU361115}.; TRANSMEM 207 225 Helical. {ECO:0000256|RuleBase:RU361115}.; TRANSMEM 237 254 Helical. {ECO:0000256|Rule…											ELO family	SIMILARITY: Belongs to the ELO family. {ECO:0000256|RuleBase:RU361115}.
UniRef90_L7MEN3	-11.3647	11.8853	0.0750756	0.849031	L7MEN3	L7MEN3	L7MEN3_9ACAR	Putative glycine rich protein (Fragment)		Rhipicephalus pulchellus	161										1 out of 5	Non-terminal residue (1)
UniRef90_L7LZ00	12.9613	6.67043	0.0751686	0.849031	L7LZ00	L7LZ00	L7LZ00_9ACAR	Uncharacterized protein		Rhipicephalus pulchellus	67										1 out of 5
UniRef90_B7P7B7	12.9545	6.66368	0.0752825	0.849031	B7P7B7	B7P7B7	B7P7B7_IXOSC	Inducible metalloproteinase, putative (Fragment)	IscW_ISCW000520	Ixodes scapularis (Black-legged tick) (Deer tick)	242										1 out of 5	Non-terminal residue (1)	Complete proteome; Reference proteome																					6945.ISCW000520-PA;
UniRef90_L7LTX6	-12.9524	6.66142	0.0753254	0.849031	L7LTX6	L7LTX6	L7LTX6_9ACAR	Putative tick salivary metalloprotease		Rhipicephalus pulchellus	487										1 out of 5		Hydrolase; Metalloprotease; Protease		metalloendopeptidase activity [GO:0004222]	metalloendopeptidase activity [GO:0004222]															SIMILARITY: Contains peptidase M12B domain. {ECO:0000256|SAAS:SAAS00117044}.
UniRef90_A0A023G4Y3	12.9485	6.65775	0.0753971	0.849031	A0A023G4Y3	A0A023G4Y3	A0A023G4Y3_9ACAR	Putative secreted salivary gland peptide ixodes scapularis secreted salivary gland peptide		Amblyomma triste	418										1 out of 5
UniRef90_L7M087	12.9459	6.65509	0.0754402	0.849031	L7M087	L7M087	L7M087_9ACAR	Uncharacterized protein		Rhipicephalus pulchellus	447										1 out of 5
UniRef90_L7M455	12.9317	6.64094	0.0757011	0.849031	L7M455	L7M455	L7M455_9ACAR	Uncharacterized protein		Rhipicephalus pulchellus	158										1 out of 5
UniRef90_L7LZ27	12.9274	6.63674	0.0757742	0.849031	L7LZ27	L7LZ27	L7LZ27_9ACAR	Uncharacterized protein		Rhipicephalus pulchellus	170										1 out of 5
UniRef90_A0A023FZL4	12.9254	6.63466	0.0758182	0.849031	A0A023FZL4	A0A023FZL4	A0A023FZL4_9ACAR	Putative secreted protein		Amblyomma triste	66										1 out of 5
UniRef90_V5I282	-12.9245	6.63364	0.0758328	0.849031	V5I282	V5I282	V5I282_IXORI	Putative abc transporter c family member		Ixodes ricinus (Common tick)	1375										1 out of 5		ATP-binding; Nucleotide-binding; Repeat		ATPase activity, coupled to transmembrane movement of substances [GO:0042626]	ATPase activity, coupled to transmembrane movement of substances [GO:0042626]; ATP binding [GO:0005524]	integral component of membrane [GO:0016021]													ABC transporter superfamily	SIMILARITY: Belongs to the ABC transporter superfamily. {ECO:0000256|RuleBase:RU000684}.; SIMILARITY: Contains ABC transmembrane type-1 domains. {ECO:0000256|SAAS:SAAS00171016}.
UniRef90_L7MLK7	12.9163	6.62557	0.0759803	0.849031	L7MLK7	L7MLK7	L7MLK7_9ACAR	Putative alkaline phosphatase protein (Fragment)		Rhipicephalus pulchellus	554										1 out of 5	Non-terminal residue (1)			phosphatase activity [GO:0016791]	phosphatase activity [GO:0016791]														Alkaline phosphatase family	SIMILARITY: Belongs to the alkaline phosphatase family. {ECO:0000256|RuleBase:RU003946}.
UniRef90_A0A023FMW0	-12.9047	6.61382	0.0761886	0.849031	A0A023FMW0	A0A023FMW0	A0A023FMW0_9ACAR	Putative organic cation/carnitine transporter ixodes scapularis organic cation/carnitine transporter (Fragment)		Amblyomma cajennense (Cayenne tick)	433										1 out of 5	Non-terminal residue (1)			transmembrane transport [GO:0055085]		integral component of membrane [GO:0016021]
UniRef90_A0A034WYT5	12.8965	6.60586	0.0763538	0.849031	A0A034WYT5	A0A034WYT5	A0A034WYT5_RHIMP	BmSEI-like 1		Rhipicephalus microplus (Cattle tick) (Boophilus microplus)	104										1 out of 5																	24762651
UniRef90_C9W1U2	12.8901	6.59964	0.0764597	0.849031	C9W1U2	C9W1U2	C9W1U2_RHISA	Putative salivary protein (Fragment)		Rhipicephalus sanguineus (Brown dog tick) (Ixodes sanguineus)	141										1 out of 5	Non-terminal residue (1)			serine-type endopeptidase inhibitor activity [GO:0004867]	serine-type endopeptidase inhibitor activity [GO:0004867]															SIMILARITY: Contains 2 BPTI/Kunitz inhibitor domains. {ECO:0000256|RuleBase:RU000413}.
UniRef90_L7MGP0	-12.8882	6.59755	0.0765052	0.849031	L7MGP0	L7MGP0	L7MGP0_9ACAR	Putative tick transposon (Fragment)		Rhipicephalus pulchellus	962										1 out of 5	Non-terminal residue (1)																			SIMILARITY: Contains 1 reverse transcriptase domain. {ECO:0000256|RuleBase:RU000322}.
UniRef90_L7M684	12.8854	6.59485	0.0765509	0.849031	L7M684	L7M684	L7M684_9ACAR	Uncharacterized protein		Rhipicephalus pulchellus	309										1 out of 5																				SIMILARITY: Contains 2 PDZ (DHR) domains. {ECO:0000256|RuleBase:RU003354}.
UniRef90_E5S309	12.8783	6.58783	0.0766885	0.849031	E5S309	E5S309	E5S309_TRISP	Calmodulin-1	Tsp_03217	Trichinella spiralis (Trichina worm)	241										1 out of 5		Calcium; Complete proteome; Reference proteome			calcium ion binding [GO:0005509]												21336279
UniRef90_L7M9J8	12.8607	6.57029	0.0770134	0.849031	L7M9J8	L7M9J8	L7M9J8_9ACAR	Uncharacterized protein (Fragment)		Rhipicephalus pulchellus	873										1 out of 5	Non-terminal residue (2)
UniRef90_A0A023G7Q7	12.8577	6.56729	0.0770602	0.849031	A0A023G7Q7	A0A023G7Q7	A0A023G7Q7_9ACAR	Putative knickkopf (Fragment)		Amblyomma triste	522										1 out of 5	Non-terminal residue (2)
UniRef90_A0A023FE56	12.852	6.56158	0.0771699	0.849031	A0A023FE56	A0A023FE56	A0A023FE56_9ACAR	Putative secreted protein		Amblyomma cajennense (Cayenne tick)	143										1 out of 5
UniRef90_V5HS13	12.8406	6.55032	0.0773754	0.849031	V5HS13	V5HS13	V5HS13_IXORI	Putative regulation of sequence-specific dna binding transcription factor (Fragment)		Ixodes ricinus (Common tick)	390										1 out of 5	Non-terminal residue (1)	DNA-binding		sequence-specific DNA binding transcription factor activity [GO:0003700]	sequence-specific DNA binding [GO:0043565]; sequence-specific DNA binding transcription factor activity [GO:0003700]															SIMILARITY: Contains fork-head DNA-binding domain. {ECO:0000256|SAAS:SAAS00112367}.
UniRef90_A0A023FT86	-11.23	10.6663	0.0777543	0.849031	A0A023FT86	A0A023FT86	A0A023FT86_9ACAR	Putative cytochrome c1 (Fragment)		Amblyomma parvum	321										1 out of 5	Non-terminal residue (1)
UniRef90_U3PXI4	12.8114	6.52109	0.0779228	0.849031	U3PXI4	U3PXI4	U3PXI4_RHIMP	Cystatin 2a	cys2a	Rhipicephalus microplus (Cattle tick) (Boophilus microplus)	140										1 out of 5		Protease inhibitor; Thiol protease inhibitor		cysteine-type endopeptidase inhibitor activity [GO:0004869]	cysteine-type endopeptidase inhibitor activity [GO:0004869]												24035585
UniRef90_G3MR13	12.8048	6.51454	0.0780539	0.849031	G3MR13	G3MR13	G3MR13_9ACAR	Putative uncharacterized protein		Amblyomma maculatum (Gulf Coast tick)	141										1 out of 5
UniRef90_G3MRF2	-12.8015	6.51107	0.0781032	0.849031	G3MRF2	G3MRF2	G3MRF2_9ACAR	Putative uncharacterized protein		Amblyomma maculatum (Gulf Coast tick)	283										1 out of 5				serine-type endopeptidase activity [GO:0004252]	serine-type endopeptidase activity [GO:0004252]														Peptidase S1 family	SIMILARITY: Belongs to the peptidase S1 family. {ECO:0000256|RuleBase:RU000360}.
UniRef90_A0A023FR81	-12.7961	6.50563	0.0782189	0.849031	A0A023FR81	A0A023FR81	A0A023FR81_9ACAR	Uncharacterized protein		Amblyomma cajennense (Cayenne tick)	234										1 out of 5
UniRef90_B7PZE9	12.7874	6.49728	0.0783685	0.849031	B7PZE9	B7PZE9	B7PZE9_IXOSC	Putative uncharacterized protein (Fragment)	IscW_ISCW009102	Ixodes scapularis (Black-legged tick) (Deer tick)	370										1 out of 5	Non-terminal residue (1)	Complete proteome; Reference proteome		transferase activity, transferring acyl groups other than amino-acyl groups [GO:0016747]	transferase activity, transferring acyl groups other than amino-acyl groups [GO:0016747]
UniRef90_A0A023GMS9	12.783	6.4929	0.0784521	0.849031	A0A023GMS9	A0A023GMS9	A0A023GMS9_9ACAR	Putative sugar transporter (Fragment)		Amblyomma triste	478										1 out of 5	Non-terminal residue (1)	Sugar transport; Transport		carbohydrate transport [GO:0008643]; transmembrane transport [GO:0055085]		integral component of membrane [GO:0016021]
UniRef90_V9VMN6	12.7788	6.48871	0.0785361	0.849031	V9VMN6	V9VMN6	V9VMN6_RHIMP	Serine protease inhibitor 13 RmS13	RmS-13	Rhipicephalus microplus (Cattle tick) (Boophilus microplus)	409										1 out of 5		Hydrolase; Protease		peptidase activity [GO:0008233]	peptidase activity [GO:0008233]	extracellular space [GO:0005615]											24333790		Serpin family	SIMILARITY: Belongs to the serpin family. {ECO:0000256|RuleBase:RU000411}.
UniRef90_L7LZ50	12.7669	6.47683	0.0787561	0.849031	L7LZ50	L7LZ50	L7LZ50_9ACAR	Putative cholesterol transport protein		Rhipicephalus pulchellus	1250										1 out of 5				cholesterol transport [GO:0030301]; hedgehog receptor activity [GO:0008158]	hedgehog receptor activity [GO:0008158]	integral component of membrane [GO:0016021]
UniRef90_U3Q0G2	12.7675	6.47744	0.0787561	0.849031	U3Q0G2	U3Q0G2	U3Q0G2_RHIMP	Cystatin 2b	cys2b	Rhipicephalus microplus (Cattle tick) (Boophilus microplus)	140										1 out of 5		Protease inhibitor; Thiol protease inhibitor		cysteine-type endopeptidase inhibitor activity [GO:0004869]	cysteine-type endopeptidase inhibitor activity [GO:0004869]												24035585
UniRef90_L7M9Y1	12.7666	6.47648	0.0787731	0.849031	L7M9Y1	L7M9Y1	L7M9Y1_9ACAR	Putative secreted peptide		Rhipicephalus pulchellus	100										1 out of 5
UniRef90_L7M2N9	12.7651	6.475	0.0787901	0.849031	L7M2N9	L7M2N9	L7M2N9_9ACAR	Putative acyl-coa synthetase family member 2		Rhipicephalus pulchellus	594										1 out of 5				catalytic activity [GO:0003824]	catalytic activity [GO:0003824]
UniRef90_A0A023G6L5	12.758	6.46794	0.0789269	0.849031	A0A023G6L5	A0A023G6L5	A0A023G6L5_9ACAR	Putative sulfotransferase ixodes scapularis sulfotransferase		Amblyomma triste	347										1 out of 5		Transferase		sulfotransferase activity [GO:0008146]	sulfotransferase activity [GO:0008146]
UniRef90_L7MJN0	12.7414	6.45141	0.0792381	0.849031	L7MJN0	L7MJN0	L7MJN0_9ACAR	Putative syntaxin-binding protein 2 (Fragment)		Rhipicephalus pulchellus	173										1 out of 5	Non-terminal residue (1)
UniRef90_B7P3X5	12.7421	6.45222	0.0792381	0.849031	B7P3X5	B7P3X5	B7P3X5_IXOSC	Ribosomal protein	IscW_ISCW015602	Ixodes scapularis (Black-legged tick) (Deer tick)	217										1 out of 5		Complete proteome; Reference proteome; Ribonucleoprotein; Ribosomal protein		translation [GO:0006412]	RNA binding [GO:0003723]; structural constituent of ribosome [GO:0003735]	large ribosomal subunit [GO:0015934]													Ribosomal protein L1P family	SIMILARITY: Belongs to the ribosomal protein L1P family. {ECO:0000256|RuleBase:RU000659}.
UniRef90_A0A023GK58	-12.7368	6.44641	0.0793254	0.849031	A0A023GK58	A0A023GK58	A0A023GK58_9ACAR	Putative plasminogen activator inhibitor 1 rna-binding protein		Amblyomma triste	445										1 out of 5
UniRef90_L7LZE6	12.7309	6.44106	0.0794482	0.849031	L7LZE6	L7LZE6	L7LZE6_9ACAR	Putative nuclear factor erythroid 2-related factor 1		Rhipicephalus pulchellus	791										1 out of 5		DNA-binding		cellular response to oxidative stress [GO:0034599]; positive regulation of transcription from RNA polymerase II promoter [GO:0045944]; sequence-specific DNA binding transcription factor activity [GO:0003700]	sequence-specific DNA binding [GO:0043565]; sequence-specific DNA binding transcription factor activity [GO:0003700]	nucleus [GO:0005634]
UniRef90_G3MNR8	12.7289	6.43897	0.0794835	0.849031	G3MNR8	G3MNR8	G3MNR8_9ACAR	Putative uncharacterized protein		Amblyomma maculatum (Gulf Coast tick)	267										1 out of 5				oxidoreductase activity [GO:0016491]	oxidoreductase activity [GO:0016491]														Short-chain dehydrogenases/reductases (SDR) family	SIMILARITY: Belongs to the short-chain dehydrogenases/reductases (SDR) family. {ECO:0000256|RuleBase:RU000363}.
UniRef90_B7PPE9	12.7276	6.43767	0.0795011	0.849031	B7PPE9	B7PPE9	B7PPE9_IXOSC	Metalloprotease, putative (EC 3.4.24.82)	IscW_ISCW006692	Ixodes scapularis (Black-legged tick) (Deer tick)	467		3.4.24.82								1 out of 5		Complete proteome; Hydrolase; Metalloprotease; Protease; Reference proteome		metalloendopeptidase activity [GO:0004222]	metalloendopeptidase activity [GO:0004222]															SIMILARITY: Contains peptidase M12B domain. {ECO:0000256|SAAS:SAAS00117044}.
UniRef90_V5HLS8	12.7238	6.43392	0.0795895	0.849031	V5HLS8	V5HLS8	V5HLS8_IXORI	Putative acetylcholinesterase/butyrylcholinesterase (Fragment)		Ixodes ricinus (Common tick)	543										1 out of 5	Non-terminal residue (1)	Hydrolase		hydrolase activity [GO:0016787]	hydrolase activity [GO:0016787]														Type-B carboxylesterase/lipase family	SIMILARITY: Belongs to the type-B carboxylesterase/lipase family. {ECO:0000256|RuleBase:RU361235}.
UniRef90_L7MM34	-12.7221	6.43212	0.079625	0.849031	L7MM34	L7MM34	L7MM34_9ACAR	Uncharacterized protein (Fragment)		Rhipicephalus pulchellus	91										1 out of 5	Non-terminal residue (1)
UniRef90_L7MKN4	12.7148	6.42501	0.0797497	0.849031	L7MKN4	L7MKN4	L7MKN4_9ACAR	Putative hydroxysteroid dehydrogenase-like protein 2 (Fragment)		Rhipicephalus pulchellus	466										1 out of 5	Non-terminal residue (1)			oxidoreductase activity [GO:0016491]	oxidoreductase activity [GO:0016491]
UniRef90_A0A023G787	12.7094	6.41962	0.0798571	0.849031	A0A023G787	A0A023G787	A0A023G787_9ACAR	Putative dna-binding protein (Fragment)		Amblyomma triste	169										1 out of 5	Non-terminal residue (1)	DNA-binding		negative regulation of transcription, DNA-templated [GO:0045892]	DNA binding [GO:0003677]	cytoplasm [GO:0005737]; nucleus [GO:0005634]														SIMILARITY: Contains 1 basic helix-loop-helix (bHLH) domain. {ECO:0000256|RuleBase:RU000367}.
UniRef90_L7MJ41	12.7044	6.41464	0.0799471	0.849031	L7MJ41	L7MJ41	L7MJ41_9ACAR	Uncharacterized protein (Fragment)		Rhipicephalus pulchellus	439										1 out of 5	Non-terminal residue (1)
UniRef90_B7Q619	12.6972	6.40755	0.0800919	0.849031	B7Q619	B7Q619	B7Q619_IXOSC	Muscle myosin heavy chain, putative (EC 3.4.21.72)	IscW_ISCW011555	Ixodes scapularis (Black-legged tick) (Deer tick)	542		3.4.21.72								1 out of 5		Complete proteome; Hydrolase; Reference proteome		hydrolase activity [GO:0016787]	hydrolase activity [GO:0016787]																		6945.ISCW011555-PA;
UniRef90_A0A023FEA3	12.6951	6.40532	0.0801282	0.849031	A0A023FEA3	A0A023FEA3	A0A023FEA3_9ACAR	Putative secreted protein (Fragment)		Amblyomma cajennense (Cayenne tick)	362										1 out of 5	Non-terminal residue (2)
UniRef90_B7PBP2	12.6936	6.40389	0.0801647	0.849031	B7PBP2	B7PBP2	B7PBP2_IXOSC	Glucose-methanol-choline (GMC) oxidoreductase, putative (Fragment)	IscW_ISCW024135	Ixodes scapularis (Black-legged tick) (Deer tick)	234										1 out of 5	Non-terminal residue (1)	Complete proteome; FAD; Flavoprotein; Reference proteome		oxidoreductase activity, acting on CH-OH group of donors [GO:0016614]	flavin adenine dinucleotide binding [GO:0050660]; oxidoreductase activity, acting on CH-OH group of donors [GO:0016614]														GMC oxidoreductase family	SIMILARITY: Belongs to the GMC oxidoreductase family. {ECO:0000256|RuleBase:RU003968}.			6945.ISCW024135-PA;
UniRef90_L7M0U0	12.6901	6.40033	0.0802377	0.849031	L7M0U0	L7M0U0	L7M0U0_9ACAR	Uncharacterized protein		Rhipicephalus pulchellus	145										1 out of 5
UniRef90_B7QA69	12.6826	6.39289	0.0803661	0.849031	B7QA69	B7QA69	B7QA69_IXOSC	tRNA-splicing endonuclease subunit Sen2, putative (EC 3.1.27.9)	IscW_ISCW013300	Ixodes scapularis (Black-legged tick) (Deer tick)	540		3.1.27.9								1 out of 5		Complete proteome; Endonuclease; Hydrolase; Nuclease; Reference proteome		tRNA-intron endonuclease activity [GO:0000213]; tRNA splicing, via endonucleolytic cleavage and ligation [GO:0006388]	nucleic acid binding [GO:0003676]; tRNA-intron endonuclease activity [GO:0000213]	tRNA-intron endonuclease complex [GO:0000214]																	6945.ISCW013300-PA;
UniRef90_B7QDV8	12.6803	6.39064	0.0804214	0.849031	B7QDV8	B7QDV8	B7QDV8_IXOSC	Putative uncharacterized protein (Fragment)	IscW_ISCW024746	Ixodes scapularis (Black-legged tick) (Deer tick)	187										1 out of 5	Non-terminal residue (1)	Complete proteome; Reference proteome
UniRef90_A0A023G7K6	12.6796	6.39009	0.0804399	0.849031	A0A023G7K6	A0A023G7K6	A0A023G7K6_9ACAR	Putative dihydrolipoamide transacylase alpha-keto acid dehydrogenase e2 subunit (Fragment)		Amblyomma triste	382										1 out of 5	Non-terminal residue (2)	Acyltransferase; Lipoyl; Transferase		transferase activity, transferring acyl groups [GO:0016746]	transferase activity, transferring acyl groups [GO:0016746]														2-oxoacid dehydrogenase family	SIMILARITY: Belongs to the 2-oxoacid dehydrogenase family. {ECO:0000256|RuleBase:RU003423}.; SIMILARITY: Contains 1 lipoyl-binding domain. {ECO:0000256|RuleBase:RU000447}.
UniRef90_L7LXS3	12.6714	6.38175	0.0805882	0.849031	L7LXS3	L7LXS3	L7LXS3_9ACAR	Putative acyl-coa-binding domain-containing protein		Rhipicephalus pulchellus	307										1 out of 5					fatty-acyl-CoA binding [GO:0000062]															SIMILARITY: Contains ACB (acyl-CoA-binding) domain. {ECO:0000256|SAAS:SAAS00044333}.
UniRef90_L7LTT1	-12.6695	6.37978	0.0806254	0.849031	L7LTT1	L7LTT1	L7LTT1_9ACAR	Putative tick salivary metalloprotease		Rhipicephalus pulchellus	475										1 out of 5		Hydrolase; Metalloprotease; Protease		metalloendopeptidase activity [GO:0004222]	metalloendopeptidase activity [GO:0004222]															SIMILARITY: Contains peptidase M12B domain. {ECO:0000256|SAAS:SAAS00117044}.
UniRef90_B7PCK8	12.6527	6.36309	0.0809447	0.849031	B7PCK8	B7PCK8	B7PCK8_IXOSC	Putative uncharacterized protein	IscW_ISCW002951	Ixodes scapularis (Black-legged tick) (Deer tick)	205										1 out of 5		Complete proteome; Reference proteome
UniRef90_A0A023G5V9	12.6473	6.35786	0.0810585	0.849031	A0A023G5V9	A0A023G5V9	A0A023G5V9_9ACAR	Putative secreted protein (Fragment)		Amblyomma triste	276										1 out of 5	Non-terminal residue (1)
UniRef90_A0A034WWG5	12.6474	6.35787	0.0810585	0.849031	A0A034WWG5	A0A034WWG5	A0A034WWG5_RHIMP	Secreted protein 25		Rhipicephalus microplus (Cattle tick) (Boophilus microplus)	153										1 out of 5																	24762651
UniRef90_L7LYK0	12.6435	6.35412	0.0811348	0.849031	L7LYK0	L7LYK0	L7LYK0_9ACAR	Uncharacterized protein		Rhipicephalus pulchellus	228										1 out of 5						integral component of membrane [GO:0016021]
UniRef90_A0A023G023	-12.6415	6.35157	0.081173	0.849031	A0A023G023	A0A023G023	A0A023G023_9ACAR	Putative transcriptional coactivator (Fragment)		Amblyomma parvum	552										1 out of 5	Non-terminal residue (1)
UniRef90_L7M8N7	12.6336	6.34415	0.0813266	0.849031	L7M8N7	L7M8N7	L7M8N7_9ACAR	Putative dsrna-activated protein kinase inhibitor p58		Rhipicephalus pulchellus	452										1 out of 5		Chaperone; Kinase; Repeat; TPR repeat; Transferase		kinase activity [GO:0016301]	kinase activity [GO:0016301]
UniRef90_L7LS58	12.6296	6.34025	0.0814038	0.849031	L7LS58	L7LS58	L7LS58_9ACAR	Putative metastriate one of each protein family		Rhipicephalus pulchellus	254										1 out of 5
UniRef90_A0A034WYV5	12.6276	6.33819	0.0814426	0.849031	A0A034WYV5	A0A034WYV5	A0A034WYV5_RHIMP	Lipocalin 23		Rhipicephalus microplus (Cattle tick) (Boophilus microplus)	186										1 out of 5																	24762651
UniRef90_G3MQ64	12.6279	6.3385	0.0814426	0.849031	G3MQ64	G3MQ64	G3MQ64_9ACAR	Putative uncharacterized protein		Amblyomma maculatum (Gulf Coast tick)	186										1 out of 5
UniRef90_A0A023G908	12.6246	6.33517	0.0815008	0.849031	A0A023G908	A0A023G908	A0A023G908_9ACAR	Putative cuticle protein		Amblyomma triste	222										1 out of 5					structural constituent of cuticle [GO:0042302]
UniRef90_B7P9L7	12.6125	6.32313	0.0817353	0.849031	B7P9L7	B7P9L7	B7P9L7_IXOSC	Preprodefensin, putative	IscW_ISCW016747	Ixodes scapularis (Black-legged tick) (Deer tick)	76										1 out of 5		Complete proteome; Reference proteome		defense response [GO:0006952]
UniRef90_L7MA94	12.606	6.31679	0.0818733	0.849031	L7MA94	L7MA94	L7MA94_9ACAR	Uncharacterized protein (Fragment)		Rhipicephalus pulchellus	95										1 out of 5	Non-terminal residue (2)
UniRef90_L7M0B1	12.5987	6.30937	0.0820123	0.849031	L7M0B1	L7M0B1	L7M0B1_9ACAR	Uncharacterized protein		Rhipicephalus pulchellus	315										1 out of 5
UniRef90_A0A023G5N4	-12.5948	6.30508	0.0820921	0.849031	A0A023G5N4	A0A023G5N4	A0A023G5N4_9ACAR	Putative mucin peritrophin salivary protein (Fragment)		Amblyomma triste	238										1 out of 5	Non-terminal residue (1)			chitin metabolic process [GO:0006030]	chitin binding [GO:0008061]	extracellular region [GO:0005576]
UniRef90_L7LYL4	12.5912	6.30191	0.0821521	0.849031	L7LYL4	L7LYL4	L7LYL4_9ACAR	Uncharacterized protein		Rhipicephalus pulchellus	86										1 out of 5
UniRef90_L7MK84	12.589	6.29987	0.0822123	0.849031	L7MK84	L7MK84	L7MK84_9ACAR	Uncharacterized protein (Fragment)		Rhipicephalus pulchellus	1583										1 out of 5	Non-terminal residue (1)
UniRef90_B7QGW1	12.5861	6.29705	0.0822526	0.849031	B7QGW1	B7QGW1	B7QGW1_IXOSC	Putative uncharacterized protein	IscW_ISCW023746	Ixodes scapularis (Black-legged tick) (Deer tick)	203										1 out of 5		Complete proteome; Reference proteome
UniRef90_L7M4N3	12.5851	6.29597	0.0822727	0.849031	L7M4N3	L7M4N3	L7M4N3_9ACAR	Putative lysophosphatidic acid acyltransferase lpaat		Rhipicephalus pulchellus	424										1 out of 5		Acyltransferase; Transferase		transferase activity, transferring acyl groups [GO:0016746]	transferase activity, transferring acyl groups [GO:0016746]
UniRef90_A0A023GHC7	12.5842	6.29497	0.0822929	0.849031	A0A023GHC7	A0A023GHC7	A0A023GHC7_9ACAR	Putative acetylcholinesterase/butyrylcholinesterase (Fragment)		Amblyomma triste	548										1 out of 5	Non-terminal residue (1)	Hydrolase		cholinesterase activity [GO:0004104]	cholinesterase activity [GO:0004104]														Type-B carboxylesterase/lipase family	SIMILARITY: Belongs to the type-B carboxylesterase/lipase family. {ECO:0000256|RuleBase:RU361235}.
UniRef90_B7QN00	12.5741	6.28491	0.0824956	0.849031	B7QN00	B7QN00	B7QN00_IXOSC	Secreted salivary gland peptide, putative	IscW_ISCW015249	Ixodes scapularis (Black-legged tick) (Deer tick)	196										1 out of 5		Complete proteome; Reference proteome
UniRef90_L7MIX6	-12.5666	6.27706	0.0826387	0.849031	L7MIX6	L7MIX6	L7MIX6_9ACAR	Putative integrin beta-like 1 (Fragment)		Rhipicephalus pulchellus	93										1 out of 5	Non-terminal residue (1)	Integrin		integrin-mediated signaling pathway [GO:0007229]
UniRef90_L7LYK4	12.5599	6.27091	0.0827828	0.849031	L7LYK4	L7LYK4	L7LYK4_9ACAR	Uncharacterized protein		Rhipicephalus pulchellus	83										1 out of 5
UniRef90_A0A023G1C5	12.5539	6.26486	0.082907	0.849031	A0A023G1C5	A0A023G1C5	A0A023G1C5_9ACAR	Putative secreted protein		Amblyomma triste	95										1 out of 5
UniRef90_A0A023GGV6	12.5495	6.26043	0.0829903	0.849031	A0A023GGV6	A0A023GGV6	A0A023GGV6_9ACAR	Putative 15-hydroxyprostaglandin dehydrogenase		Amblyomma triste	254										1 out of 5				oxidoreductase activity [GO:0016491]	oxidoreductase activity [GO:0016491]														Short-chain dehydrogenases/reductases (SDR) family	SIMILARITY: Belongs to the short-chain dehydrogenases/reductases (SDR) family. {ECO:0000256|RuleBase:RU000363}.
UniRef90_A0A023FUK0	12.5485	6.25951	0.0830111	0.849031	A0A023FUK0	A0A023FUK0	A0A023FUK0_9ACAR	Putative glutathione s-transferase ixodes scapularis glutathione s-transferase		Amblyomma parvum	217										1 out of 5		Transferase		transferase activity [GO:0016740]	transferase activity [GO:0016740]														GST superfamily	SIMILARITY: Belongs to the GST superfamily. {ECO:0000256|RuleBase:RU003494}.
UniRef90_A0A023FZU0	-12.5448	6.2553	0.0830738	0.849031	A0A023FZU0	A0A023FZU0	A0A023FZU0_9ACAR	Putative k+-dependent na+:ca2+ antiporter		Amblyomma parvum	433										1 out of 5		Membrane; Transmembrane; Transmembrane helix		transmembrane transport [GO:0055085]		integral component of membrane [GO:0016021]
UniRef90_A0A023FPY6	12.5376	6.24858	0.0832209	0.849031	A0A023FPY6	A0A023FPY6	A0A023FPY6_9ACAR	Putative glycine-rich cell wall structural protein (Fragment)		Amblyomma cajennense (Cayenne tick)	376										1 out of 5	Non-terminal residue (1)
UniRef90_L7MD92	12.5356	6.24676	0.0832631	0.849031	L7MD92	L7MD92	L7MD92_9ACAR	Putative tick transposon (Fragment)		Rhipicephalus pulchellus	481										1 out of 5	Non-terminal residue (2)				DNA binding [GO:0003677]
UniRef90_L7M1V1	12.5334	6.24443	0.0833053	0.849031	L7M1V1	L7M1V1	L7M1V1_9ACAR	Putative microtubule-associated protein jupiter		Rhipicephalus pulchellus	187										1 out of 5
UniRef90_L7MEP7	12.5196	6.23089	0.0835822	0.849031	L7MEP7	L7MEP7	L7MEP7_9ACAR	Putative salivary lipocalin (Fragment)		Rhipicephalus pulchellus	246										1 out of 5	Non-terminal residue (1)
UniRef90_V5HSI0	12.5182	6.22936	0.0836036	0.849031	V5HSI0	V5HSI0	V5HSI0_IXORI	Putative farnesoic acid o-methyltransferase (Fragment)		Ixodes ricinus (Common tick)	155										1 out of 5	Non-terminal residue (1)	Methyltransferase; Transferase		methyltransferase activity [GO:0008168]	methyltransferase activity [GO:0008168]
UniRef90_A0A023GKS1	12.5117	6.223	0.0837544	0.849031	A0A023GKS1	A0A023GKS1	A0A023GKS1_9ACAR	Putative aldehyde dehydrogenase		Amblyomma triste	491										1 out of 5		Oxidoreductase		oxidoreductase activity, acting on the aldehyde or oxo group of donors, NAD or NADP as acceptor [GO:0016620]	oxidoreductase activity, acting on the aldehyde or oxo group of donors, NAD or NADP as acceptor [GO:0016620]														Aldehyde dehydrogenase family	SIMILARITY: Belongs to the aldehyde dehydrogenase family. {ECO:0000256|RuleBase:RU003345}.
UniRef90_L7M1Y0	10.8743	8.57124	0.0838346	0.849031	L7M1Y0	L7M1Y0	L7M1Y0_9ACAR	Putative neverland		Rhipicephalus pulchellus	415										1 out of 5		2Fe-2S; Iron; Iron-sulfur; Metal-binding		oxidoreductase activity [GO:0016491]	2 iron, 2 sulfur cluster binding [GO:0051537]; metal ion binding [GO:0046872]; oxidoreductase activity [GO:0016491]															SIMILARITY: Contains 1 Rieske domain. {ECO:0000256|RuleBase:RU004493}.
UniRef90_G3MLG1	-12.4993	6.21033	0.0839933	0.849031	G3MLG1	G3MLG1	G3MLG1_9ACAR	Putative uncharacterized protein		Amblyomma maculatum (Gulf Coast tick)	201										1 out of 5																				SIMILARITY: Contains SCP domain. {ECO:0000256|SAAS:SAAS00150755}.
UniRef90_L7M250	11.283	8.10382	0.0840939	0.849031	L7M250	L7M250	L7M250_9ACAR	Putative mannose-6-phosphate/insulin receptor type ii		Rhipicephalus pulchellus	2367										1 out of 5		Receptor		transporter activity [GO:0005215]	transporter activity [GO:0005215]	cytoplasm [GO:0005737]; integral component of membrane [GO:0016021]
UniRef90_L7M077	12.4943	6.2057	0.0841029	0.849031	L7M077	L7M077	L7M077_9ACAR	Putative na+/dicarboxylate na+/tricarboxylate and phosphate transporter		Rhipicephalus pulchellus	594										1 out of 5				sodium ion transport [GO:0006814]; transmembrane transport [GO:0055085]; transporter activity [GO:0005215]	transporter activity [GO:0005215]	membrane [GO:0016020]
UniRef90_A0A023FS31	-12.483	6.19404	0.0843236	0.849031	A0A023FS31	A0A023FS31	A0A023FS31_9ACAR	Putative glutathione s-transferase b (Fragment)		Amblyomma cajennense (Cayenne tick)	254										1 out of 5	Non-terminal residue (1)	Transferase		transferase activity [GO:0016740]	transferase activity [GO:0016740]														GST superfamily	SIMILARITY: Belongs to the GST superfamily. {ECO:0000256|RuleBase:RU003494}.
UniRef90_A0A023G4E5	12.4827	6.19415	0.0843236	0.849031	A0A023G4E5	A0A023G4E5	A0A023G4E5_9ACAR	Putative thimet oligopeptidase ixodes scapularis thimet oligopeptidase		Amblyomma triste	745				COFACTOR: Name=Zn(2+); Xref=ChEBI:CHEBI:29105; Evidence={ECO:0000256|RuleBase:RU003435}; ; Note=Binds 1 zinc ion. {ECO:0000256|RuleBase:RU003435};						1 out of 5		Hydrolase; Metal-binding; Metalloprotease; Protease; Zinc		metalloendopeptidase activity [GO:0004222]	metal ion binding [GO:0046872]; metalloendopeptidase activity [GO:0004222]														Peptidase M3 family	SIMILARITY: Belongs to the peptidase M3 family. {ECO:0000256|RuleBase:RU003435}.
UniRef90_B7PZ94	12.4829	6.19441	0.0843236	0.849031	B7PZ94	B7PZ94	B7PZ94_IXOSC	Threonine dehydrogenase, putative (EC 5.1.3.2)	IscW_ISCW020011	Ixodes scapularis (Black-legged tick) (Deer tick)	283		5.1.3.2								1 out of 5		Complete proteome; Isomerase; Reference proteome		UDP-glucose 4-epimerase activity [GO:0003978]	coenzyme binding [GO:0050662]; UDP-glucose 4-epimerase activity [GO:0003978]																		6945.ISCW020011-PA;
UniRef90_G3MKH1	12.4787	6.1902	0.0844125	0.849031	G3MKH1	G3MKH1	G3MKH1_9ACAR	Putative uncharacterized protein		Amblyomma maculatum (Gulf Coast tick)	214										1 out of 5
UniRef90_L7LZH1	10.8134	9.59868	0.0844732	0.849031	L7LZH1	L7LZH1	L7LZH1_9ACAR	Uncharacterized protein		Rhipicephalus pulchellus	465										1 out of 5																				SIMILARITY: Contains 2 PDZ (DHR) domains. {ECO:0000256|RuleBase:RU003354}.
UniRef90_V5HCS3	-12.4743	6.18558	0.0845017	0.849031	V5HCS3	V5HCS3	V5HCS3_IXORI	Putative rabconnectin-3b (Fragment)		Ixodes ricinus (Common tick)	770										1 out of 5	Non-terminal residue (1)
UniRef90_A0A023GME4	12.4664	6.17788	0.0846589	0.849031	A0A023GME4	A0A023GME4	A0A023GME4_9ACAR	Putative animal-type fatty acid synthase (Fragment)		Amblyomma triste	1441										2 out of 5	Non-terminal residue (1)			[acyl-carrier-protein] S-acetyltransferase activity [GO:0004313]; [acyl-carrier-protein] S-malonyltransferase activity [GO:0004314]; 3-hydroxypalmitoyl-[acyl-carrier-protein] dehydratase activity [GO:0004317]; 3-oxoacyl-[acyl-carrier-protein] reductase (NADPH) activity [GO:0004316]; 3-oxoacyl-[acyl-carrier-protein] synthase activity [GO:0004315]; biosynthetic process [GO:0009058]; enoyl-[acyl-car…	[acyl-carrier-protein] S-acetyltransferase activity [GO:0004313]; [acyl-carrier-protein] S-malonyltransferase activity [GO:0004314]; 3-hydroxypalmitoyl-[acyl-carrier-protein] dehydratase activity [GO:0004317]; 3-oxoacyl-[acyl-carrier-protein] reductase (NADPH) activity [GO:0004316]; 3-oxoacyl-[acyl-carrier-protein] synthase activity [GO:0004315]; enoyl-[acyl-carrier-protein] reductase (NADPH, B-s…
UniRef90_A0A023FIN0	12.4629	6.17439	0.0847265	0.849031	A0A023FIN0	A0A023FIN0	A0A023FIN0_9ACAR	Putative mitochondrial carrier protein		Amblyomma cajennense (Cayenne tick)	314										1 out of 5		Membrane; Transmembrane; Transmembrane helix; Transport		transport [GO:0006810]		integral component of membrane [GO:0016021]													Mitochondrial carrier (TC 2.A.29) family	SIMILARITY: Belongs to the mitochondrial carrier (TC 2.A.29) family. {ECO:0000256|RuleBase:RU000488}.
UniRef90_G3MTV1	12.4595	6.17097	0.0847944	0.849031	G3MTV1	G3MTV1	G3MTV1_9ACAR	Putative uncharacterized protein		Amblyomma maculatum (Gulf Coast tick)	291										1 out of 5		Disulfide bond																		SIMILARITY: Contains fibrinogen C-terminal domain. {ECO:0000256|SAAS:SAAS00105499}.
UniRef90_L7LTM6	12.4522	6.1638	0.0849537	0.849031	L7LTM6	L7LTM6	L7LTM6_9ACAR	Putative nogo-b receptor		Rhipicephalus pulchellus	292										1 out of 5		Receptor		transferase activity, transferring alkyl or aryl (other than methyl) groups [GO:0016765]	transferase activity, transferring alkyl or aryl (other than methyl) groups [GO:0016765]
UniRef90_A0A023GBG2	12.4445	6.15599	0.0851141	0.849031	A0A023GBG2	A0A023GBG2	A0A023GBG2_9ACAR	Putative creatine kinase		Amblyomma triste	356										1 out of 5		ATP-binding; Kinase; Nucleotide-binding; Transferase		kinase activity [GO:0016301]	ATP binding [GO:0005524]; kinase activity [GO:0016301]														ATP:guanido phosphotransferase family	SIMILARITY: Belongs to the ATP:guanido phosphotransferase family. {ECO:0000256|RuleBase:RU000505}.
UniRef90_L7MAG2	12.4436	6.15529	0.0851371	0.849031	L7MAG2	L7MAG2	L7MAG2_9ACAR	Fascin		Rhipicephalus pulchellus	501										1 out of 5		Actin-binding; Cytoplasm; Cytoskeleton		actin filament organization [GO:0007015]		cytoplasm [GO:0005737]; cytoskeleton [GO:0005856]	SUBCELLULAR LOCATION: Cytoplasm, cytoskeleton {ECO:0000256|PIRNR:PIRNR005682}.												Fascin family	SIMILARITY: Belongs to the fascin family. {ECO:0000256|PIRNR:PIRNR005682}.
UniRef90_G3MSS1	12.442	6.15351	0.0851602	0.849031	G3MSS1	G3MSS1	G3MSS1_9ACAR	Elongation of very long chain fatty acids protein (EC 2.3.1.199) (Very-long-chain 3-oxoacyl-CoA synthase)		Amblyomma maculatum (Gulf Coast tick)	280		2.3.1.199	CATALYTIC ACTIVITY: A very-long-chain acyl-CoA + malonyl-CoA = CoA + a very-long-chain 3-oxoacyl-CoA + CO(2). {ECO:0000256|RuleBase:RU361115}.							2 out of 5	Transmembrane (7)	Fatty acid biosynthesis; Fatty acid metabolism; Lipid biosynthesis; Lipid metabolism; Membrane; Transferase; Transmembrane; Transmembrane helix		fatty acid biosynthetic process [GO:0006633]; transferase activity [GO:0016740]	transferase activity [GO:0016740]	integral component of membrane [GO:0016021]		TRANSMEM 26 45 Helical. {ECO:0000256|RuleBase:RU361115}.; TRANSMEM 66 87 Helical. {ECO:0000256|RuleBase:RU361115}.; TRANSMEM 119 137 Helical. {ECO:0000256|RuleBase:RU361115}.; TRANSMEM 144 165 Helical. {ECO:0000256|RuleBase:RU361115}.; TRANSMEM 171 191 Helical. {ECO:0000256|RuleBase:RU361115}.; TRANSMEM 211 229 Helical. {ECO:0000256|RuleBase:RU361115}.; TRANSMEM 235 257 Helical. {ECO:0000256|Rule…											ELO family	SIMILARITY: Belongs to the ELO family. {ECO:0000256|RuleBase:RU361115}.
UniRef90_A0A023GLZ8	12.4368	6.14843	0.0852757	0.849031	A0A023GLZ8	A0A023GLZ8	A0A023GLZ8_9ACAR	Putative mitogen inducible protein product		Amblyomma triste	717										1 out of 5
UniRef90_A0A023G832	12.4296	6.1412	0.0854152	0.849031	A0A023G832	A0A023G832	A0A023G832_9ACAR	Putative secreted salivary gland peptide ixodes scapularis secreted salivary gland peptide		Amblyomma triste	419										1 out of 5
UniRef90_L7MJB4	12.4248	6.13653	0.0855087	0.849031	L7MJB4	L7MJB4	L7MJB4_9ACAR	Putative draper (Fragment)		Rhipicephalus pulchellus	972										1 out of 5	Non-terminal residue (1)	Disulfide bond; Repeat
UniRef90_G3MGI4	12.4199	6.13158	0.0856025	0.849031	G3MGI4	G3MGI4	G3MGI4_9ACAR	Putative uncharacterized protein (Fragment)		Amblyomma maculatum (Gulf Coast tick)	385										1 out of 5	Non-terminal residue (1)			hydrolase activity [GO:0016787]	hydrolase activity [GO:0016787]
UniRef90_C9W1Q3	12.4209	6.1327	0.0856025	0.849031	C9W1Q3	C9W1Q3	C9W1Q3_RHISA	Putative salivary protein		Rhipicephalus sanguineus (Brown dog tick) (Ixodes sanguineus)	176										1 out of 5				serine-type endopeptidase inhibitor activity [GO:0004867]	serine-type endopeptidase inhibitor activity [GO:0004867]
UniRef90_L7MGP4	12.411	6.12271	0.0857915	0.849031	L7MGP4	L7MGP4	L7MGP4_9ACAR	Putative ankyrin (Fragment)		Rhipicephalus pulchellus	1036										1 out of 5	Non-terminal residue (1)	ANK repeat; Repeat																		SIMILARITY: Contains 15 ANK repeats. {ECO:0000256|RuleBase:RU003321}.
UniRef90_L7M6P6	12.4117	6.12351	0.0857915	0.849031	L7M6P6	L7M6P6	L7M6P6_9ACAR	Putative extracellular protein tem7		Rhipicephalus pulchellus	595										1 out of 5				multicellular organismal development [GO:0007275]	receptor activity [GO:0004872]	membrane [GO:0016020]
UniRef90_A0A023FEZ3	-12.4103	6.12173	0.0858152	0.849031	A0A023FEZ3	A0A023FEZ3	A0A023FEZ3_9ACAR	Putative secreted protein (Fragment)		Amblyomma cajennense (Cayenne tick)	126										1 out of 5	Non-terminal residue (1)
UniRef90_Q4VRW1	12.4038	6.11556	0.0859343	0.849031	Q4VRW1	Q4VRW1	Q4VRW1_IXOSC	Nucleotidase 4F8		Ixodes scapularis (Black-legged tick) (Deer tick)	316										1 out of 5				phosphatidylinositol phosphorylation [GO:0046854]													12615446; 15824899						6945.ISCW002395-PA;
UniRef90_L7LSF8	12.4048	6.11667	0.0859343	0.849031	L7LSF8	L7LSF8	L7LSF8_9ACAR	Uncharacterized protein		Rhipicephalus pulchellus	94										1 out of 5
UniRef90_B7PST0	12.4007	6.11242	0.086006	0.849031	B7PST0	B7PST0	B7PST0_IXOSC	Putative uncharacterized protein (Fragment)	IscW_ISCW024493	Ixodes scapularis (Black-legged tick) (Deer tick)	95										1 out of 5	Non-terminal residue (1)	Complete proteome; Reference proteome
UniRef90_A0A023GNI5	-12.399	6.11063	0.0860539	0.849031	A0A023GNI5	A0A023GNI5	A0A023GNI5_9ACAR	Putative latency-associated nuclear antigen (Fragment)		Amblyomma triste	837										1 out of 5	Non-terminal residue (1)			chitin metabolic process [GO:0006030]	chitin binding [GO:0008061]	extracellular region [GO:0005576]
UniRef90_A0A023GCV6	12.3926	6.10458	0.0861743	0.849031	A0A023GCV6	A0A023GCV6	A0A023GCV6_9ACAR	Polypeptide N-acetylgalactosaminyltransferase (EC 2.4.1.-) (Protein-UDP acetylgalactosaminyltransferase)		Amblyomma triste	584		2.4.1.-		COFACTOR: Name=Mn(2+); Xref=ChEBI:CHEBI:29035; Evidence={ECO:0000256|RuleBase:RU361242, ECO:0000256|SAAS:SAAS00177676};		PATHWAY: Protein modification; protein glycosylation. {ECO:0000256|RuleBase:RU361242}.; PATHWAY: Protein modification; protein glycosylation. {ECO:0000256|SAAS:SAAS00130909}.				2 out of 5	Transmembrane (1)	Disulfide bond; Glycosyltransferase; Golgi apparatus; Lectin; Manganese; Membrane; Metal-binding; Transferase; Transmembrane; Transmembrane helix		protein glycosylation [GO:0006486]; transferase activity, transferring glycosyl groups [GO:0016757]	carbohydrate binding [GO:0030246]; metal ion binding [GO:0046872]; transferase activity, transferring glycosyl groups [GO:0016757]	Golgi membrane [GO:0000139]; integral component of membrane [GO:0016021]	SUBCELLULAR LOCATION: Golgi apparatus membrane {ECO:0000256|RuleBase:RU361242}; Single-pass type II membrane protein {ECO:0000256|RuleBase:RU361242}.	TRANSMEM 12 33 Helical. {ECO:0000256|RuleBase:RU361242}.											Glycosyltransferase 2 family, GalNAc-T subfamily	SIMILARITY: Belongs to the glycosyltransferase 2 family. GalNAc-T subfamily. {ECO:0000256|RuleBase:RU361242}.; SIMILARITY: Contains 1 ricin B-type lectin domain. {ECO:0000256|RuleBase:RU361242}.
UniRef90_L7M9I8	12.3858	6.09781	0.0863196	0.849031	L7M9I8	L7M9I8	L7M9I8_9ACAR	Uncharacterized protein		Rhipicephalus pulchellus	947										1 out of 5						ER membrane protein complex [GO:0072546]
UniRef90_Q6QA65	12.3759	6.08799	0.0865148	0.849031	Q6QA65	Q6QA65	Q6QA65_9ACAR	Putative uncharacterized protein		Rhipicephalus haemaphysaloides haemaphysaloides	506										1 out of 5																	16802136
UniRef90_L7LZT8	12.3668	6.0789	0.0867117	0.849031	L7LZT8	L7LZT8	L7LZT8_9ACAR	Putative amino acid transporter		Rhipicephalus pulchellus	461										1 out of 5		Membrane; Transmembrane; Transmembrane helix				integral component of membrane [GO:0016021]
UniRef90_L7LX95	12.3627	6.07471	0.086786	0.849031	L7LX95	L7LX95	L7LX95_9ACAR	Uncharacterized protein		Rhipicephalus pulchellus	699										1 out of 5				transferase activity, transferring acyl groups other than amino-acyl groups [GO:0016747]	transferase activity, transferring acyl groups other than amino-acyl groups [GO:0016747]
UniRef90_G3MJ71	12.3594	6.07139	0.0868605	0.849031	G3MJ71	G3MJ71	G3MJ71_9ACAR	Putative uncharacterized protein (Fragment)		Amblyomma maculatum (Gulf Coast tick)	242										1 out of 5	Non-terminal residue (1)	Metal-binding; Zinc; Zinc-finger			zinc ion binding [GO:0008270]
UniRef90_L7M1R4	12.3539	6.06608	0.0869853	0.849031	L7M1R4	L7M1R4	L7M1R4_9ACAR	Putative lung seven transmembrane receptor		Rhipicephalus pulchellus	536										1 out of 5		Membrane; Receptor; Transmembrane				integral component of membrane [GO:0016021]
UniRef90_L7M2X4	12.3471	6.05933	0.087136	0.849031	L7M2X4	L7M2X4	L7M2X4_9ACAR	Putative ca2+ calmodulin dependent protein kinase ef-hand protein superfamily		Rhipicephalus pulchellus	148										1 out of 5		Calcium; Kinase; Transferase		kinase activity [GO:0016301]	calcium ion binding [GO:0005509]; kinase activity [GO:0016301]
UniRef90_A0A090XDC2	12.3437	6.05581	0.0871864	0.849031	A0A090XDC2	A0A090XDC2	A0A090XDC2_IXORI	Uncharacterized protein (Fragment)		Ixodes ricinus (Common tick)	94										1 out of 5	Non-terminal residue (2)
UniRef90_L7M8U8	12.3391	6.05141	0.0872877	0.849031	L7M8U8	L7M8U8	L7M8U8_9ACAR	Putative tick adams		Rhipicephalus pulchellus	517										1 out of 5		Disulfide bond; Secreted		metalloendopeptidase activity [GO:0004222]	metalloendopeptidase activity [GO:0004222]; zinc ion binding [GO:0008270]	proteinaceous extracellular matrix [GO:0005578]														SIMILARITY: Contains NTR domain. {ECO:0000256|SAAS:SAAS00066121}.
UniRef90_B7QB76	12.3396	6.05178	0.0872877	0.849031	B7QB76	B7QB76	B7QB76_IXOSC	Putative uncharacterized protein	IscW_ISCW022507	Ixodes scapularis (Black-legged tick) (Deer tick)	390										1 out of 5		Complete proteome; Reference proteome		transporter activity [GO:0005215]	transporter activity [GO:0005215]	integral component of membrane [GO:0016021]; intracellular [GO:0005622]														SIMILARITY: Contains CRAL-TRIO domain. {ECO:0000256|SAAS:SAAS00170220}.
UniRef90_B7P2S7	12.3377	6.04983	0.0873131	0.849031	B7P2S7	B7P2S7	B7P2S7_IXOSC	Transmembrane receptor, putative	IscW_ISCW016122	Ixodes scapularis (Black-legged tick) (Deer tick)	574										1 out of 5		Complete proteome; Developmental protein; Disulfide bond; Membrane; Receptor; Reference proteome; Transmembrane; Transmembrane helix; Wnt signaling pathway		multicellular organismal development [GO:0007275]; Wnt-activated receptor activity [GO:0042813]; Wnt signaling pathway [GO:0016055]	Wnt-activated receptor activity [GO:0042813]	integral component of membrane [GO:0016021]														SIMILARITY: Contains FZ (frizzled) domain. {ECO:0000256|SAAS:SAAS00022721}.			6945.ISCW016122-PA;
UniRef90_G3MR16	12.3368	6.04899	0.0873385	0.849031	G3MR16	G3MR16	G3MR16_9ACAR	Elongation of very long chain fatty acids protein (EC 2.3.1.199) (Very-long-chain 3-oxoacyl-CoA synthase)		Amblyomma maculatum (Gulf Coast tick)	281		2.3.1.199	CATALYTIC ACTIVITY: A very-long-chain acyl-CoA + malonyl-CoA = CoA + a very-long-chain 3-oxoacyl-CoA + CO(2). {ECO:0000256|RuleBase:RU361115}.							2 out of 5	Transmembrane (7)	Fatty acid biosynthesis; Fatty acid metabolism; Lipid biosynthesis; Lipid metabolism; Membrane; Transferase; Transmembrane; Transmembrane helix		fatty acid biosynthetic process [GO:0006633]; transferase activity [GO:0016740]	transferase activity [GO:0016740]	integral component of membrane [GO:0016021]		TRANSMEM 31 50 Helical. {ECO:0000256|RuleBase:RU361115}.; TRANSMEM 71 90 Helical. {ECO:0000256|RuleBase:RU361115}.; TRANSMEM 122 141 Helical. {ECO:0000256|RuleBase:RU361115}.; TRANSMEM 148 169 Helical. {ECO:0000256|RuleBase:RU361115}.; TRANSMEM 175 199 Helical. {ECO:0000256|RuleBase:RU361115}.; TRANSMEM 211 231 Helical. {ECO:0000256|RuleBase:RU361115}.; TRANSMEM 237 261 Helical. {ECO:0000256|Rule…											ELO family	SIMILARITY: Belongs to the ELO family. {ECO:0000256|RuleBase:RU361115}.
UniRef90_L7MD44	12.3355	6.04768	0.0873639	0.849031	L7MD44	L7MD44	L7MD44_9ACAR	Putative tick transposon (Fragment)		Rhipicephalus pulchellus	939										1 out of 5	Non-terminal residue (2)																			SIMILARITY: Contains 1 reverse transcriptase domain. {ECO:0000256|RuleBase:RU000322}.
UniRef90_B7PN24	12.3309	6.04315	0.087466	0.849031	B7PN24	B7PN24	B7PN24_IXOSC	Cell fate determining protein mab21l2, putative	IscW_ISCW018523	Ixodes scapularis (Black-legged tick) (Deer tick)	365										1 out of 5		Complete proteome; Reference proteome																					6945.ISCW018523-PA;
UniRef90_L7M5S8	12.326	6.03828	0.0875685	0.849031	L7M5S8	L7M5S8	L7M5S8_9ACAR	Putative hydrogen-transporting atp synthase g-subunit hydrogen-transporting atp synthase g-subunit		Rhipicephalus pulchellus	96										1 out of 5				ATP synthesis coupled proton transport [GO:0015986]; hydrogen ion transmembrane transporter activity [GO:0015078]	hydrogen ion transmembrane transporter activity [GO:0015078]	mitochondrial proton-transporting ATP synthase complex, coupling factor F(o) [GO:0000276]
UniRef90_B7Q137	12.3225	6.03486	0.0876457	0.849031	B7Q137	B7Q137	B7Q137_IXOSC	Putative uncharacterized protein	IscW_ISCW020451	Ixodes scapularis (Black-legged tick) (Deer tick)	112										1 out of 5		Complete proteome; Reference proteome
UniRef90_A0A090X7T7	12.3183	6.03054	0.0877231	0.849031	A0A090X7T7	A0A090X7T7	A0A090X7T7_IXORI	Putative steryl-sulfatase		Ixodes ricinus (Common tick)	653										1 out of 5				sulfuric ester hydrolase activity [GO:0008484]	sulfuric ester hydrolase activity [GO:0008484]
UniRef90_A0A023GDQ3	12.3172	6.02953	0.087749	0.849031	A0A023GDQ3	A0A023GDQ3	A0A023GDQ3_9ACAR	Putative conserved secreted protein		Amblyomma triste	443										1 out of 5				cell redox homeostasis [GO:0045454]																SIMILARITY: Contains 1 thioredoxin domain. {ECO:0000256|RuleBase:RU004207}.
UniRef90_V5GGX5	12.3149	6.02735	0.0878008	0.849031	V5GGX5	V5GGX5	V5GGX5_IXORI	Putative triacylglycerol lipase		Ixodes ricinus (Common tick)	515							ACT_SITE 197 197 Nucleophile. {ECO:0000256|PIRSR:PIRSR000865-1}.; ACT_SITE 220 220 Charge relay system. {ECO:0000256|PIRSR:PIRSR000865-1}.; ACT_SITE 311 311 Charge relay system. {ECO:0000256|PIRSR:PIRSR000865-1}.			1 out of 5	Active site (3)	Hydrolase; Secreted		lipid metabolic process [GO:0006629]; triglyceride lipase activity [GO:0004806]	triglyceride lipase activity [GO:0004806]	extracellular region [GO:0005576]													AB hydrolase superfamily, Lipase family	SIMILARITY: Belongs to the AB hydrolase superfamily. Lipase family. {ECO:0000256|RuleBase:RU004262}.
UniRef90_A0A023GGU2	12.3132	6.02551	0.0878268	0.849031	A0A023GGU2	A0A023GGU2	A0A023GGU2_9ACAR	Putative plasma glutamate carboxypeptidase-like isoform 1 (Fragment)		Amblyomma triste	250										1 out of 5	Non-terminal residue (2)	Carboxypeptidase; Hydrolase; Protease		carboxypeptidase activity [GO:0004180]	carboxypeptidase activity [GO:0004180]
UniRef90_L7MBR7	12.3082	6.02077	0.087931	0.849031	L7MBR7	L7MBR7	L7MBR7_9ACAR	Putative group iv salivary lipocalin		Rhipicephalus pulchellus	212										1 out of 5
UniRef90_L7MAH3	12.3055	6.01806	0.0880094	0.849031	L7MAH3	L7MAH3	L7MAH3_9ACAR	Putative septin 7		Rhipicephalus pulchellus	493										1 out of 5		GTP-binding; Nucleotide-binding		cell cycle [GO:0007049]	GTP binding [GO:0005525]														Septin family	SIMILARITY: Belongs to the septin family. {ECO:0000256|RuleBase:RU004560}.; SIMILARITY: Contains septin-type G (guanine nucleotide-binding) domain. {ECO:0000256|SAAS:SAAS00164912}.
UniRef90_L7M002	12.3022	6.01471	0.0880619	0.849031	L7M002	L7M002	L7M002_9ACAR	Putative prolyl 4-hydroxylase subunit alpha-1		Rhipicephalus pulchellus	548										1 out of 5				oxidoreductase activity, acting on single donors with incorporation of molecular oxygen, incorporation of two atoms of oxygen [GO:0016702]; procollagen-proline 4-dioxygenase activity [GO:0004656]	iron ion binding [GO:0005506]; L-ascorbic acid binding [GO:0031418]; oxidoreductase activity, acting on single donors with incorporation of molecular oxygen, incorporation of two atoms of oxygen [GO:0016702]; procollagen-proline 4-dioxygenase activity [GO:0004656]	endoplasmic reticulum [GO:0005783]
UniRef90_L7M3M3	12.3006	6.01301	0.0881144	0.849031	L7M3M3	L7M3M3	L7M3M3_9ACAR	Putative puromycin-sensitive aminopeptidase		Rhipicephalus pulchellus	773										1 out of 5		Aminopeptidase; Hydrolase; Protease		aminopeptidase activity [GO:0004177]; metallopeptidase activity [GO:0008237]	aminopeptidase activity [GO:0004177]; metallopeptidase activity [GO:0008237]; zinc ion binding [GO:0008270]
UniRef90_L7LS17	-12.297	6.00914	0.0881671	0.849031	L7LS17	L7LS17	L7LS17_9ACAR	Putative similar to chymotrypsin-elastase inhibitor ixodidin		Rhipicephalus pulchellus	124										1 out of 5
UniRef90_A0A023FNP5	12.2961	6.0085	0.0881935	0.849031	A0A023FNP5	A0A023FNP5	A0A023FNP5_9ACAR	Putative microplusin 1		Amblyomma cajennense (Cayenne tick)	108										1 out of 5
UniRef90_L7LSV0	-12.2949	6.00706	0.0882199	0.849031	L7LSV0	L7LSV0	L7LSV0_9ACAR	Putative microplusin-like antibacteral peptide		Rhipicephalus pulchellus	127										1 out of 5
UniRef90_A0A023G327	12.286	5.99867	0.0884057	0.849031	A0A023G327	A0A023G327	A0A023G327_9ACAR	Putative secreted protein		Amblyomma parvum	425										1 out of 5
UniRef90_L7M1L7	12.2864	5.99889	0.0884057	0.849031	L7M1L7	L7M1L7	L7M1L7_9ACAR	Putative heat shock-related protein		Rhipicephalus pulchellus	176										1 out of 5		Stress response																	Small heat shock protein (HSP20) family	SIMILARITY: Belongs to the small heat shock protein (HSP20) family. {ECO:0000256|RuleBase:RU003616}.
UniRef90_L7LZP0	12.2782	5.99088	0.0885931	0.849031	L7LZP0	L7LZP0	L7LZP0_9ACAR	Uncharacterized protein		Rhipicephalus pulchellus	483										1 out of 5				cysteine-type peptidase activity [GO:0008234]; immune response [GO:0006955]; scavenger receptor activity [GO:0005044]	cysteine-type peptidase activity [GO:0008234]; polysaccharide binding [GO:0030247]; scavenger receptor activity [GO:0005044]														Peptidase C1 family	SIMILARITY: Belongs to the peptidase C1 family. {ECO:0000256|RuleBase:RU004043}.
UniRef90_L7MGQ3	12.2665	5.97923	0.0888362	0.849031	L7MGQ3	L7MGQ3	L7MGQ3_9ACAR	Putative maltase glucoamylase (Fragment)		Rhipicephalus pulchellus	974										1 out of 5	Non-terminal residue (1)	Glycosidase; Hydrolase		carbohydrate metabolic process [GO:0005975]; hydrolase activity, hydrolyzing O-glycosyl compounds [GO:0004553]	carbohydrate binding [GO:0030246]; hydrolase activity, hydrolyzing O-glycosyl compounds [GO:0004553]														Glycosyl hydrolase 31 family	SIMILARITY: Belongs to the glycosyl hydrolase 31 family. {ECO:0000256|RuleBase:RU361185}.
UniRef90_G3MJY5	12.2668	5.9794	0.0888362	0.849031	G3MJY5	G3MJY5	G3MJY5_9ACAR	Putative uncharacterized protein		Amblyomma maculatum (Gulf Coast tick)	239										1 out of 5				glutathione transferase activity [GO:0004364]	glutathione transferase activity [GO:0004364]	cytoplasm [GO:0005737]
UniRef90_L7M2I0	12.2623	5.97501	0.0889179	0.849031	L7M2I0	L7M2I0	L7M2I0_9ACAR	Putative rho guanine nucleotide exchange factor cdep		Rhipicephalus pulchellus	563										1 out of 5						cytoplasm [GO:0005737]; cytoskeleton [GO:0005856]; extrinsic component of membrane [GO:0019898]														SIMILARITY: Contains FERM domain. {ECO:0000256|SAAS:SAAS00167537}.
UniRef90_A0A034WXM8	12.2508	5.96347	0.0891645	0.849031	A0A034WXM8	A0A034WXM8	A0A034WXM8_RHIMP	Secreted protein 29 (Fragment)		Rhipicephalus microplus (Cattle tick) (Boophilus microplus)	339										1 out of 5	Non-terminal residue (1)																24762651
UniRef90_L7MGR2	12.2493	5.9622	0.0891921	0.849031	L7MGR2	L7MGR2	L7MGR2_9ACAR	Putative low-density lipoprotein receptor (Fragment)		Rhipicephalus pulchellus	1079										1 out of 5	Non-terminal residue (1)	Disulfide bond; Lipoprotein; Receptor
UniRef90_G3MIB8	12.2437	5.95644	0.0893027	0.849031	G3MIB8	G3MIB8	G3MIB8_9ACAR	Putative uncharacterized protein (Fragment)		Amblyomma maculatum (Gulf Coast tick)	482										1 out of 5	Non-terminal residue (1)			catalytic activity [GO:0003824]	catalytic activity [GO:0003824]
UniRef90_L7MMR2	12.2351	5.94808	0.0894976	0.849031	L7MMR2	L7MMR2	L7MMR2_9ACAR	Putative secreted salivary gland peptide (Fragment)		Rhipicephalus pulchellus	235										1 out of 5	Non-terminal residue (1)
UniRef90_L7M5N5	12.2352	5.94797	0.0894976	0.849031	L7M5N5	L7M5N5	L7M5N5_9ACAR	Uncharacterized protein		Rhipicephalus pulchellus	277										1 out of 5
UniRef90_G3MQL0	12.2199	5.93285	0.0898355	0.849031	G3MQL0	G3MQL0	G3MQL0_9ACAR	Kynureninase (EC 3.7.1.3) (L-kynurenine hydrolase)		Amblyomma maculatum (Gulf Coast tick)	471		3.7.1.3	CATALYTIC ACTIVITY: L-3-hydroxykynurenine + H(2)O = 3-hydroxyanthranilate + L-alanine. {ECO:0000256|HAMAP-Rule:MF_03017, ECO:0000256|PIRNR:PIRNR038800}.; CATALYTIC ACTIVITY: L-kynurenine + H(2)O = anthranilate + L-alanine. {ECO:0000256|HAMAP-Rule:MF_03017, ECO:0000256|PIRNR:PIRNR038800}.	COFACTOR: Name=pyridoxal 5'-phosphate; Xref=ChEBI:CHEBI:597326; Evidence={ECO:0000256|HAMAP-Rule:MF_03017, ECO:0000256|PIRNR:PIRNR038800};	FUNCTION: Catalyzes the cleavage of L-kynurenine (L-Kyn) and L-3-hydroxykynurenine (L-3OHKyn) into anthranilic acid (AA) and 3-hydroxyanthranilic acid (3-OHAA), respectively. {ECO:0000256|HAMAP-Rule:MF_03017, ECO:0000256|PIRNR:PIRNR038800}.	PATHWAY: Amino-acid degradation; L-kynurenine degradation; L-alanine and anthranilate from L-kynurenine: step 1/1. {ECO:0000256|HAMAP-Rule:MF_03017, ECO:0000256|PIRNR:PIRNR038800}.; PATHWAY: Cofactor biosynthesis; NAD(+) biosynthesis; quinolinate from L-kynurenine: step 2/3. {ECO:0000256|HAMAP-Rule:MF_03017, ECO:0000256|PIRNR:PIRNR038800}.		BINDING 134 134 Pyridoxal phosphate; via amide nitrogen. {ECO:0000256|HAMAP-Rule:MF_03017}.; BINDING 135 135 Pyridoxal phosphate. {ECO:0000256|HAMAP-Rule:MF_03017}.; BINDING 247 247 Pyridoxal phosphate. {ECO:0000256|HAMAP-Rule:MF_03017}.; BINDING 250 250 Pyridoxal phosphate. {ECO:0000256|HAMAP-Rule:MF_03017}.; BINDING 272 272 Pyridoxal phosphate. {ECO:0000256|HAMAP-Rule:MF_03017}.; BINDING 304 30…		3 out of 5	Binding site (7); Modified residue (1); Region (1)	Cytoplasm; Hydrolase; Pyridine nucleotide biosynthesis; Pyridoxal phosphate		'de novo' NAD biosynthetic process from tryptophan [GO:0034354]; anthranilate metabolic process [GO:0043420]; kynureninase activity [GO:0030429]; quinolinate biosynthetic process [GO:0019805]; tryptophan catabolic process [GO:0006569]	kynureninase activity [GO:0030429]; pyridoxal phosphate binding [GO:0030170]	cytoplasm [GO:0005737]	SUBCELLULAR LOCATION: Cytoplasm {ECO:0000256|HAMAP-Rule:MF_03017, ECO:0000256|PIRNR:PIRNR038800}.			MOD_RES 273 273 N6-(pyridoxal phosphate)lysine. {ECO:0000256|HAMAP-Rule:MF_03017}.								REGION 162 165 Pyridoxal phosphate binding. {ECO:0000256|HAMAP-Rule:MF_03017}.	Kynureninase family	SIMILARITY: Belongs to the kynureninase family. {ECO:0000256|HAMAP-Rule:MF_03017, ECO:0000256|PIRNR:PIRNR038800}.
UniRef90_L7LQL8	-12.2155	5.92819	0.0899207	0.849031	L7LQL8	L7LQL8	L7LQL8_9ACAR	Putative group i salivary lipocalin		Rhipicephalus pulchellus	243										1 out of 5
UniRef90_L7LVG9	12.2159	5.92883	0.0899207	0.849031	L7LVG9	L7LVG9	L7LVG9_9ACAR	Putative aspartyl protease		Rhipicephalus pulchellus	459										1 out of 5		Hydrolase; Protease		aspartic-type endopeptidase activity [GO:0004190]	aspartic-type endopeptidase activity [GO:0004190]
UniRef90_L7M8W7	12.2092	5.92233	0.0900635	0.849031	L7M8W7	L7M8W7	L7M8W7_9ACAR	Putative serine carboxypeptidase		Rhipicephalus pulchellus	450										1 out of 5		Carboxypeptidase; Hydrolase; Protease		serine-type carboxypeptidase activity [GO:0004185]	serine-type carboxypeptidase activity [GO:0004185]
UniRef90_G3MMK0	12.2079	5.92105	0.0900922	0.849031	G3MMK0	G3MMK0	G3MMK0_9ACAR	Putative uncharacterized protein		Amblyomma maculatum (Gulf Coast tick)	220										1 out of 5				glutathione transferase activity [GO:0004364]	glutathione transferase activity [GO:0004364]														GST superfamily	SIMILARITY: Belongs to the GST superfamily. {ECO:0000256|RuleBase:RU003494}.
UniRef90_B7QKA3	12.2081	5.92106	0.0900922	0.849031	B7QKA3	B7QKA3	B7QKA3_IXOSC	Flavonol reductase/cinnamoyl-CoA reductase, putative (EC 1.1.1.219)	IscW_ISCW013826	Ixodes scapularis (Black-legged tick) (Deer tick)	361		1.1.1.219								1 out of 5		Complete proteome; Oxidoreductase; Reference proteome		dihydrokaempferol 4-reductase activity [GO:0045552]	coenzyme binding [GO:0050662]; dihydrokaempferol 4-reductase activity [GO:0045552]
UniRef90_A0A023GDS3	12.2052	5.91822	0.0901496	0.849031	A0A023GDS3	A0A023GDS3	A0A023GDS3_9ACAR	Putative fasciclin		Amblyomma triste	699										1 out of 5
UniRef90_A0A023FWA5	12.2039	5.91708	0.0901784	0.849031	A0A023FWA5	A0A023FWA5	A0A023FWA5_9ACAR	Putative glycine rich protein (Fragment)		Amblyomma parvum	315										1 out of 5	Non-terminal residue (1)
UniRef90_B7P797	12.202	5.91517	0.0902072	0.849031	B7P797	B7P797	B7P797_IXOSC	ADP ribosylation factor 79F, putative	IscW_ISCW000919	Ixodes scapularis (Black-legged tick) (Deer tick)	180										1 out of 5		Complete proteome; GTP-binding; Nucleotide-binding; Reference proteome		small GTPase mediated signal transduction [GO:0007264]	GTP binding [GO:0005525]	intracellular [GO:0005622]													Small GTPase superfamily, Arf family	SIMILARITY: Belongs to the small GTPase superfamily. Arf family. {ECO:0000256|RuleBase:RU003925}.			6945.ISCW000919-PA;
UniRef90_L7MHL5	12.1932	5.90631	0.0904099	0.849031	L7MHL5	L7MHL5	L7MHL5_9ACAR	Uncharacterized protein (Fragment)		Rhipicephalus pulchellus	125										1 out of 5	Non-terminal residue (1)
UniRef90_A0A023GFR8	12.1866	5.89972	0.0905557	0.849031	A0A023GFR8	A0A023GFR8	A0A023GFR8_9ACAR	Putative glutathione s-transferase		Amblyomma triste	216										1 out of 5		Transferase		transferase activity [GO:0016740]	transferase activity [GO:0016740]														GST superfamily	SIMILARITY: Belongs to the GST superfamily. {ECO:0000256|RuleBase:RU003494}.
UniRef90_G3MPZ7	12.1846	5.89794	0.090585	0.849031	G3MPZ7	G3MPZ7	G3MPZ7_9ACAR	Putative uncharacterized protein		Amblyomma maculatum (Gulf Coast tick)	313										1 out of 5				phospholipid metabolic process [GO:0006644]; transferase activity, transferring acyl groups [GO:0016746]	transferase activity, transferring acyl groups [GO:0016746]
UniRef90_L7MIM0	12.1831	5.89641	0.0906143	0.849031	L7MIM0	L7MIM0	L7MIM0_9ACAR	Putative vacuolar assembly/sorting protein vps9 (Fragment)		Rhipicephalus pulchellus	563										1 out of 5	Non-terminal residue (1)
UniRef90_L7LRA1	12.1813	5.89464	0.0906731	0.849031	L7LRA1	L7LRA1	L7LRA1_9ACAR	Putative da-p36 protein		Rhipicephalus pulchellus	224										1 out of 5
UniRef90_B7QHN4	12.1752	5.88842	0.090791	0.849031	B7QHN4	B7QHN4	B7QHN4_IXOSC	Retinal-binding protein, putative (EC 3.4.21.68)	IscW_ISCW023769	Ixodes scapularis (Black-legged tick) (Deer tick)	396		3.4.21.68								1 out of 5		Complete proteome; Hydrolase; Reference proteome		hydrolase activity [GO:0016787]; transport [GO:0006810]	hydrolase activity [GO:0016787]	integral component of membrane [GO:0016021]														SIMILARITY: Contains CRAL-TRIO domain. {ECO:0000256|SAAS:SAAS00170220}.
UniRef90_A0A023G7C5	12.1711	5.88427	0.0908798	0.849031	A0A023G7C5	A0A023G7C5	A0A023G7C5_9ACAR	Putative sulfotransferase ixodes scapularis sulfotransferase (Fragment)		Amblyomma triste	316										1 out of 5	Non-terminal residue (1)	Transferase		sulfotransferase activity [GO:0008146]	sulfotransferase activity [GO:0008146]
UniRef90_L7M796	12.1673	5.8807	0.090969	0.849031	L7M796	L7M796	L7M796_9ACAR	Putative aldehyde dehydrogenase		Rhipicephalus pulchellus	492										1 out of 5		Oxidoreductase		oxidoreductase activity, acting on the aldehyde or oxo group of donors, NAD or NADP as acceptor [GO:0016620]	oxidoreductase activity, acting on the aldehyde or oxo group of donors, NAD or NADP as acceptor [GO:0016620]														Aldehyde dehydrogenase family	SIMILARITY: Belongs to the aldehyde dehydrogenase family. {ECO:0000256|RuleBase:RU003345}.
UniRef90_L7LRX7	-12.166	5.87903	0.0909988	0.849031	L7LRX7	L7LRX7	L7LRX7_9ACAR	Putative tick salivary metalloprotease		Rhipicephalus pulchellus	478										1 out of 5		Hydrolase; Metalloprotease; Protease		metalloendopeptidase activity [GO:0004222]	metalloendopeptidase activity [GO:0004222]															SIMILARITY: Contains peptidase M12B domain. {ECO:0000256|SAAS:SAAS00117044}.
UniRef90_V5I3G0	12.1643	5.87775	0.0910287	0.849031	V5I3G0	V5I3G0	V5I3G0_IXORI	Putative alpha-macroglobulin (Fragment)		Ixodes ricinus (Common tick)	329										1 out of 5	Non-terminal residue (1)			endopeptidase inhibitor activity [GO:0004866]	endopeptidase inhibitor activity [GO:0004866]
UniRef90_B7PSV5	12.1634	5.8767	0.0910585	0.849031	B7PSV5	B7PSV5	B7PSV5_IXOSC	Potassium channel, putative (Fragment)	IscW_ISCW024462	Ixodes scapularis (Black-legged tick) (Deer tick)	365										1 out of 5	Non-terminal residue (1)	Complete proteome; Ion channel; Ion transport; Reference proteome; Transport																					6945.ISCW024462-PA;
UniRef90_G3MKX8	12.1468	5.86027	0.0914201	0.849031	G3MKX8	G3MKX8	G3MKX8_9ACAR	Putative uncharacterized protein		Amblyomma maculatum (Gulf Coast tick)	187										1 out of 5																			Small heat shock protein (HSP20) family	SIMILARITY: Belongs to the small heat shock protein (HSP20) family. {ECO:0000256|RuleBase:RU003616}.
UniRef90_L7MEZ0	-12.1433	5.85607	0.0915113	0.849031	L7MEZ0	L7MEZ0	L7MEZ0_9ACAR	T-complex protein 1 subunit delta (Fragment)		Rhipicephalus pulchellus	530										1 out of 5	Non-terminal residue (1)	ATP-binding; Chaperone; Nucleotide-binding		protein folding [GO:0006457]	ATP binding [GO:0005524]														TCP-1 chaperonin family	SIMILARITY: Belongs to the TCP-1 chaperonin family. {ECO:0000256|RuleBase:RU004187}.
UniRef90_L7MD01	12.1425	5.85604	0.0915113	0.849031	L7MD01	L7MD01	L7MD01_9ACAR	Putative ribonuclease iii family (Fragment)		Rhipicephalus pulchellus	331										1 out of 5	Non-terminal residue (1)			ribonuclease III activity [GO:0004525]; RNA processing [GO:0006396]; rRNA catabolic process [GO:0016075]	ribonuclease III activity [GO:0004525]; RNA binding [GO:0003723]
UniRef90_L7M1V6	12.1379	5.85145	0.0916336	0.849031	L7M1V6	L7M1V6	L7M1V6_9ACAR	Uncharacterized protein		Rhipicephalus pulchellus	408										1 out of 5				hydrolase activity [GO:0016787]	hydrolase activity [GO:0016787]
UniRef90_L7M4T6	12.1221	5.83579	0.091973	0.849031	L7M4T6	L7M4T6	L7M4T6_9ACAR	Putative papillote		Rhipicephalus pulchellus	995										1 out of 5
UniRef90_L7LUM9	12.1184	5.83219	0.0920352	0.849031	L7LUM9	L7LUM9	L7LUM9_9ACAR	Uncharacterized protein		Rhipicephalus pulchellus	334										1 out of 5
UniRef90_G3MLX3	12.1192	5.83283	0.0920352	0.849031	G3MLX3	G3MLX3	G3MLX3_9ACAR	Putative uncharacterized protein		Amblyomma maculatum (Gulf Coast tick)	418										1 out of 5
UniRef90_B7P4S8	12.1151	5.82876	0.0921289	0.849031	B7P4S8	B7P4S8	B7P4S8_IXOSC	Fatty acid coenzyme A ligase, putative (EC 6.2.1.3)	IscW_ISCW016147	Ixodes scapularis (Black-legged tick) (Deer tick)	682		6.2.1.3								1 out of 5		Complete proteome; Ligase; Reference proteome		long-chain fatty acid-CoA ligase activity [GO:0004467]	long-chain fatty acid-CoA ligase activity [GO:0004467]																		6945.ISCW016147-PA;
UniRef90_C9W1L9	-12.1015	5.81492	0.0924122	0.849031	C9W1L9	C9W1L9	C9W1L9_RHISA	Mucin-like protein		Rhipicephalus sanguineus (Brown dog tick) (Ixodes sanguineus)	123										1 out of 5				chitin metabolic process [GO:0006030]	chitin binding [GO:0008061]	extracellular region [GO:0005576]
UniRef90_L7MI28	12.0972	5.81112	0.0925073	0.849031	L7MI28	L7MI28	L7MI28_9ACAR	Ribonucleoside-diphosphate reductase (EC 1.17.4.1) (Fragment)		Rhipicephalus pulchellus	802		1.17.4.1	CATALYTIC ACTIVITY: 2'-deoxyribonucleoside diphosphate + thioredoxin disulfide + H(2)O = ribonucleoside diphosphate + thioredoxin. {ECO:0000256|RuleBase:RU003410}.		FUNCTION: Provides the precursors necessary for DNA synthesis. Catalyzes the biosynthesis of deoxyribonucleotides from the corresponding ribonucleotides. {ECO:0000256|RuleBase:RU003410}.	PATHWAY: Genetic information processing; DNA replication. {ECO:0000256|RuleBase:RU003410}.				2 out of 5	Non-terminal residue (1)	DNA replication; Oxidoreductase		DNA replication [GO:0006260]; ribonucleoside-diphosphate reductase activity, thioredoxin disulfide as acceptor [GO:0004748]	ATP binding [GO:0005524]; ribonucleoside-diphosphate reductase activity, thioredoxin disulfide as acceptor [GO:0004748]														Ribonucleoside diphosphate reductase large chain family	SIMILARITY: Belongs to the ribonucleoside diphosphate reductase large chain family. {ECO:0000256|RuleBase:RU003410}.
UniRef90_L7LXI4	12.0898	5.80361	0.0926668	0.849031	L7LXI4	L7LXI4	L7LXI4_9ACAR	Uncharacterized protein		Rhipicephalus pulchellus	251										1 out of 5
UniRef90_B7QE55	12.0909	5.80483	0.0926668	0.849031	B7QE55	B7QE55	B7QE55_IXOSC	Alpha catenin, putative (Fragment)	IscW_ISCW022677	Ixodes scapularis (Black-legged tick) (Deer tick)	917										1 out of 5	Non-terminal residue (1)	Complete proteome; Reference proteome		cell adhesion [GO:0007155]																			6945.ISCW022677-PA;
UniRef90_L7M933	12.0896	5.80346	0.0926988	0.849031	L7M933	L7M933	L7M933_9ACAR	Putative alpha-parvin		Rhipicephalus pulchellus	364										1 out of 5				actin cytoskeleton reorganization [GO:0031532]; cell adhesion [GO:0007155]
UniRef90_B7PZL2	12.0897	5.80362	0.0926988	0.849031	B7PZL2	B7PZL2	B7PZL2_IXOSC	Protein BANP, putative	IscW_ISCW009947	Ixodes scapularis (Black-legged tick) (Deer tick)	372										1 out of 5		Complete proteome; Reference proteome																					6945.ISCW009947-PA;
UniRef90_C9W1E9	12.0882	5.80227	0.0927309	0.849031	C9W1E9	C9W1E9	C9W1E9_RHISA	Serine proteinase inhibitor		Rhipicephalus sanguineus (Brown dog tick) (Ixodes sanguineus)	155										1 out of 5				serine-type endopeptidase inhibitor activity [GO:0004867]	serine-type endopeptidase inhibitor activity [GO:0004867]															SIMILARITY: Contains 1 BPTI/Kunitz inhibitor domain. {ECO:0000256|RuleBase:RU000413}.
UniRef90_A0A023G1W6	12.0831	5.79702	0.0928273	0.849031	A0A023G1W6	A0A023G1W6	A0A023G1W6_9ACAR	Putative secreted protein		Amblyomma triste	228										1 out of 5
UniRef90_L7LW70	12.0798	5.79385	0.0928919	0.849031	L7LW70	L7LW70	L7LW70_9ACAR	Putative m13 family peptidase		Rhipicephalus pulchellus	722										1 out of 5				metalloendopeptidase activity [GO:0004222]	metalloendopeptidase activity [GO:0004222]
UniRef90_V5HIJ7	10.4398	13.0625	0.0929526	0.849031	V5HIJ7	V5HIJ7	V5HIJ7_IXORI	Uncharacterized protein (Fragment)		Ixodes ricinus (Common tick)	121										1 out of 5	Non-terminal residue (1)
UniRef90_L7MBI5	12.077	5.79116	0.0929566	0.849031	L7MBI5	L7MBI5	L7MBI5_9ACAR	Uncharacterized protein (Fragment)		Rhipicephalus pulchellus	106										1 out of 5	Non-terminal residue (1)
UniRef90_L7MA49	-12.072	5.78557	0.0930865	0.849031	L7MA49	L7MA49	L7MA49_9ACAR	Putative secreted peptide		Rhipicephalus pulchellus	75										1 out of 5
UniRef90_L7M6I0	12.0692	5.78341	0.0931517	0.849031	L7M6I0	L7M6I0	L7M6I0_9ACAR	Uncharacterized protein		Rhipicephalus pulchellus	311										1 out of 5						nucleus [GO:0005634]
UniRef90_V5H736	12.0676	5.78153	0.0931844	0.849031	V5H736	V5H736	V5H736_IXORI	Putative heme binding protein (Fragment)		Ixodes ricinus (Common tick)	483										1 out of 5	Non-terminal residue (1)	Heme; Iron; Metal-binding; Monooxygenase; Oxidoreductase		intein-mediated protein splicing [GO:0016539]; monooxygenase activity [GO:0004497]; oxidoreductase activity, acting on paired donors, with incorporation or reduction of molecular oxygen [GO:0016705]	heme binding [GO:0020037]; iron ion binding [GO:0005506]; monooxygenase activity [GO:0004497]; oxidoreductase activity, acting on paired donors, with incorporation or reduction of molecular oxygen [GO:0016705]														Cytochrome P450 family	SIMILARITY: Belongs to the cytochrome P450 family. {ECO:0000256|RuleBase:RU000461}.
UniRef90_A0A023FQN6	12.0535	5.76779	0.0934805	0.849031	A0A023FQN6	A0A023FQN6	A0A023FQN6_9ACAR	Uncharacterized protein		Amblyomma cajennense (Cayenne tick)	190										1 out of 5
UniRef90_V5HCG6	12.0549	5.7691	0.0934805	0.849031	V5HCG6	V5HCG6	V5HCG6_IXORI	Uncharacterized protein (Fragment)		Ixodes ricinus (Common tick)	69										1 out of 5	Non-terminal residue (2)
UniRef90_A0A023FZ75	-12.0468	5.76066	0.0936466	0.849031	A0A023FZ75	A0A023FZ75	A0A023FZ75_9ACAR	Putative secreted protein		Amblyomma parvum	121										1 out of 5
UniRef90_A0A023G8R7	12.0418	5.75603	0.0937468	0.849031	A0A023G8R7	A0A023G8R7	A0A023G8R7_9ACAR	Putative secreted protein (Fragment)		Amblyomma triste	349										1 out of 5	Non-terminal residue (1)					membrane [GO:0016020]
UniRef90_L7M3N1	12.0409	5.75528	0.0937803	0.849031	L7M3N1	L7M3N1	L7M3N1_9ACAR	Uncharacterized protein		Rhipicephalus pulchellus	213										1 out of 5
UniRef90_V5IDU1	12.0373	5.75144	0.0938474	0.849031	V5IDU1	V5IDU1	V5IDU1_IXORI	Putative retinitis pigmentosa 9 (Fragment)		Ixodes ricinus (Common tick)	243										1 out of 5	Non-terminal residue (1)				nucleic acid binding [GO:0003676]; zinc ion binding [GO:0008270]
UniRef90_L7M0V9	12.0321	5.74629	0.0939823	0.849031	L7M0V9	L7M0V9	L7M0V9_9ACAR	Uncharacterized protein		Rhipicephalus pulchellus	894										1 out of 5
UniRef90_G3MKP9	10.413	11.5233	0.0939921	0.849031	G3MKP9	G3MKP9	G3MKP9_9ACAR	Carboxypeptidase (EC 3.4.16.-)		Amblyomma maculatum (Gulf Coast tick)	476		3.4.16.-								1 out of 5	Chain (1); Signal peptide (1)	Carboxypeptidase; Hydrolase; Protease; Signal		serine-type carboxypeptidase activity [GO:0004185]	serine-type carboxypeptidase activity [GO:0004185]				SIGNAL 1 22 {ECO:0000256|RuleBase:RU361156}.				CHAIN 23 476 Carboxypeptidase. {ECO:0000256|RuleBase:RU361156}. /FTId=PRO_5001344947.						Peptidase S10 family	SIMILARITY: Belongs to the peptidase S10 family. {ECO:0000256|RuleBase:RU361156}.
UniRef90_G3MJ46	12.0296	5.74398	0.09405	0.849031	G3MJ46	G3MJ46	G3MJ46_9ACAR	Putative uncharacterized protein (Fragment)		Amblyomma maculatum (Gulf Coast tick)	308										1 out of 5	Non-terminal residue (1)			serine-type carboxypeptidase activity [GO:0004185]	serine-type carboxypeptidase activity [GO:0004185]
UniRef90_A7LBN0	-12.0217	5.73546	0.09422	0.849031	A7LBN0	A7LBN0	A7LBN0_9ACAR	P18	P18	Hyalomma asiaticum	154										1 out of 5
UniRef90_L7M2K6	12.0211	5.73542	0.09422	0.849031	L7M2K6	L7M2K6	L7M2K6_9ACAR	Putative cytochrome p450 family 3 subfamily protein a polypeptide 5		Rhipicephalus pulchellus	524										1 out of 5		Heme; Iron; Metal-binding; Monooxygenase; Oxidoreductase		monooxygenase activity [GO:0004497]; oxidoreductase activity, acting on paired donors, with incorporation or reduction of molecular oxygen [GO:0016705]	heme binding [GO:0020037]; iron ion binding [GO:0005506]; monooxygenase activity [GO:0004497]; oxidoreductase activity, acting on paired donors, with incorporation or reduction of molecular oxygen [GO:0016705]														Cytochrome P450 family	SIMILARITY: Belongs to the cytochrome P450 family. {ECO:0000256|RuleBase:RU000461}.
UniRef90_A0A023G8A1	12.0191	5.7335	0.0942884	0.849031	A0A023G8A1	A0A023G8A1	A0A023G8A1_9ACAR	Putative spermidine synthase (Fragment)		Amblyomma triste	331										1 out of 5	Non-terminal residue (1)	Transferase		transferase activity [GO:0016740]	transferase activity [GO:0016740]														Spermidine/spermine synthase family	SIMILARITY: Belongs to the spermidine/spermine synthase family. {ECO:0000256|RuleBase:RU003836}.
UniRef90_G3MHY7	12.0146	5.7291	0.094357	0.849031	G3MHY7	G3MHY7	G3MHY7_9ACAR	Putative uncharacterized protein (Fragment)		Amblyomma maculatum (Gulf Coast tick)	422										1 out of 5	Non-terminal residue (1)	Chaperone; Metal-binding; Repeat; Zinc		protein folding [GO:0006457]	metal ion binding [GO:0046872]
UniRef90_B7PFF9	12.0071	5.72149	0.0945292	0.849031	B7PFF9	B7PFF9	B7PFF9_IXOSC	DNA repair protein xp-C / rad4, putative (Fragment)	IscW_ISCW004837	Ixodes scapularis (Black-legged tick) (Deer tick)	462										1 out of 5	Non-terminal residue (1)	Complete proteome; Reference proteome		nucleotide-excision repair [GO:0006289]	damaged DNA binding [GO:0003684]	nucleus [GO:0005634]																	6945.ISCW004837-PA;
UniRef90_L7MBI6	-12.0026	5.71669	0.0946332	0.849031	L7MBI6	L7MBI6	L7MBI6_9ACAR	Putative tick salivary antigen-5 protein		Rhipicephalus pulchellus	289										1 out of 5																				SIMILARITY: Contains SCP domain. {ECO:0000256|SAAS:SAAS00150755}.
UniRef90_A0A023GL67	12.0014	5.71593	0.0946679	0.849031	A0A023GL67	A0A023GL67	A0A023GL67_9ACAR	O-acyltransferase		Amblyomma triste	523										1 out of 5		Acyltransferase; Endoplasmic reticulum; Membrane; Transferase; Transmembrane; Transmembrane helix		O-acyltransferase activity [GO:0008374]	O-acyltransferase activity [GO:0008374]	endoplasmic reticulum membrane [GO:0005789]; integral component of membrane [GO:0016021]	SUBCELLULAR LOCATION: Endoplasmic reticulum membrane {ECO:0000256|PIRNR:PIRNR000439}; Multi-pass membrane protein {ECO:0000256|PIRNR:PIRNR000439}.												Membrane-bound acyltransferase family, Sterol o-acyltransferase subfamily	SIMILARITY: Belongs to the membrane-bound acyltransferase family. Sterol o-acyltransferase subfamily. {ECO:0000256|PIRNR:PIRNR000439}.
UniRef90_C9W1L4	12.0016	5.71629	0.0946679	0.849031	C9W1L4	C9W1L4	C9W1L4_RHISA	Putative 9.4 kDa secreted protein		Rhipicephalus sanguineus (Brown dog tick) (Ixodes sanguineus)	112										1 out of 5
UniRef90_Q8MVA1	12.0004	5.71485	0.0947027	0.849031	Q8MVA1	Q8MVA1	Q8MVA1_IXOSC	Putative 8.9 kDa secreted protein		Ixodes scapularis (Black-legged tick) (Deer tick)	104										1 out of 5
UniRef90_A0A023GFL0	11.9943	5.70881	0.0948424	0.849031	A0A023GFL0	A0A023GFL0	A0A023GFL0_9ACAR	Putative phosphoribosylpyrophosphate synthetase-associated protein (Fragment)		Amblyomma triste	180										1 out of 5	Non-terminal residue (1)			nucleotide biosynthetic process [GO:0009165]; ribose phosphate diphosphokinase activity [GO:0004749]	magnesium ion binding [GO:0000287]; ribose phosphate diphosphokinase activity [GO:0004749]
UniRef90_L7M6D1	11.9926	5.70727	0.0948774	0.849031	L7M6D1	L7M6D1	L7M6D1_9ACAR	Putative er protein with keel retention signal		Rhipicephalus pulchellus	184										1 out of 5
UniRef90_B7Q5V2	11.9799	5.69447	0.0951596	0.849031	B7Q5V2	B7Q5V2	B7Q5V2_IXOSC	Immunoglobulin-binding protein, putative	IscW_ISCW021779	Ixodes scapularis (Black-legged tick) (Deer tick)	166										1 out of 5		Complete proteome; Reference proteome		enzyme activator activity [GO:0008047]; ganglioside catabolic process [GO:0006689]	enzyme activator activity [GO:0008047]
UniRef90_L7MA04	11.9805	5.69535	0.0951596	0.849031	L7MA04	L7MA04	L7MA04_9ACAR	Putative tick defensin		Rhipicephalus pulchellus	92										1 out of 5
UniRef90_V9MMA5	-11.9711	5.68508	0.0953734	0.849031	V9MMA5	V9MMA5	V9MMA5_RHIMP	Cytochrome c oxidase subunit 2	COX2	Rhipicephalus microplus (Cattle tick) (Boophilus microplus)	224				COFACTOR: Name=Cu cation; Xref=ChEBI:CHEBI:23378; Evidence={ECO:0000256|RuleBase:RU000457, ECO:0000256|SAAS:SAAS00186293}; ; Note=Binds a copper A center. {ECO:0000256|RuleBase:RU000457, ECO:0000256|SAAS:SAAS00186293};	FUNCTION: Cytochrome c oxidase is the component of the respiratory chain that catalyzes the reduction of oxygen to water. Subunits 1-3 form the functional core of the enzyme complex. Subunit 2 transfers the electrons from cytochrome c via its binuclear copper A center to the bimetallic center of the catalytic subunit 1. {ECO:0000256|RuleBase:RU000457, ECO:0000256|SAAS:SAAS00057710}.					2 out of 5		Copper; Electron transport; Membrane; Metal-binding; Mitochondrion; Mitochondrion inner membrane; Respiratory chain; Transmembrane; Transmembrane helix; Transport		cytochrome-c oxidase activity [GO:0004129]; electron transport chain [GO:0022900]	copper ion binding [GO:0005507]; cytochrome-c oxidase activity [GO:0004129]	integral component of membrane [GO:0016021]; mitochondrial inner membrane [GO:0005743]; respiratory chain [GO:0070469]	SUBCELLULAR LOCATION: Mitochondrion inner membrane {ECO:0000256|RuleBase:RU000457, ECO:0000256|SAAS:SAAS00057545}; Multi-pass membrane protein {ECO:0000256|RuleBase:RU000457, ECO:0000256|SAAS:SAAS00057545}.										24708109; 24378079		Cytochrome c oxidase subunit 2 family	SIMILARITY: Belongs to the cytochrome c oxidase subunit 2 family. {ECO:0000256|RuleBase:RU000457}.
UniRef90_B7Q6I0	11.9694	5.6843	0.0954092	0.849031	B7Q6I0	B7Q6I0	B7Q6I0_IXOSC	Chr10 synaptotagmin, putative (EC 2.7.1.154)	IscW_ISCW011463	Ixodes scapularis (Black-legged tick) (Deer tick)	356		2.7.1.154								1 out of 5		Complete proteome; Reference proteome; Repeat; Transferase		1-phosphatidylinositol-4-phosphate 3-kinase activity [GO:0035005]; transporter activity [GO:0005215]	1-phosphatidylinositol-4-phosphate 3-kinase activity [GO:0035005]; transporter activity [GO:0005215]	membrane [GO:0016020]; synaptic vesicle [GO:0008021]														SIMILARITY: Contains 2 C2 domains. {ECO:0000256|RuleBase:RU003412}.			6945.ISCW011463-PA;
UniRef90_A0A023FQN1	11.9643	5.67907	0.095517	0.849031	A0A023FQN1	A0A023FQN1	A0A023FQN1_9ACAR	Putative secreted salivary gland peptide ixodes scapularis secreted salivary gland peptide		Amblyomma cajennense (Cayenne tick)	69										1 out of 5
UniRef90_L7LTN0	11.9619	5.67689	0.0955891	0.849031	L7LTN0	L7LTN0	L7LTN0_9ACAR	Putative group i salivary lipocalin		Rhipicephalus pulchellus	201										1 out of 5
UniRef90_L7M637	11.9592	5.67405	0.0956252	0.849031	L7M637	L7M637	L7M637_9ACAR	Uncharacterized protein		Rhipicephalus pulchellus	449										1 out of 5					GTP binding [GO:0005525]
UniRef90_L7LXD5	11.9547	5.66945	0.0957339	0.849031	L7LXD5	L7LXD5	L7LXD5_9ACAR	Uncharacterized protein		Rhipicephalus pulchellus	178										1 out of 5
UniRef90_A0A023FNH1	-11.9506	5.66477	0.0958431	0.849031	A0A023FNH1	A0A023FNH1	A0A023FNH1_9ACAR	Putative vigilin (Fragment)		Amblyomma cajennense (Cayenne tick)	974										1 out of 5	Non-terminal residue (2)				RNA binding [GO:0003723]															SIMILARITY: Contains 11 KH domains. {ECO:0000256|RuleBase:RU003302}.
UniRef90_L7LZF5	11.938	5.653	0.0961366	0.849031	L7LZF5	L7LZF5	L7LZF5_9ACAR	Uncharacterized protein		Rhipicephalus pulchellus	129										1 out of 5
UniRef90_B7Q9R1	11.9316	5.64685	0.0962847	0.849031	B7Q9R1	B7Q9R1	B7Q9R1_IXOSC	Putative uncharacterized protein	IscW_ISCW021238	Ixodes scapularis (Black-legged tick) (Deer tick)	95										1 out of 5		Complete proteome; Reference proteome
UniRef90_L7LSW5	11.9275	5.64281	0.0963591	0.849031	L7LSW5	L7LSW5	L7LSW5_9ACAR	Putative 8.9 kDa family member		Rhipicephalus pulchellus	104										1 out of 5
UniRef90_A0A023FS49	-11.9244	5.63904	0.0964337	0.849031	A0A023FS49	A0A023FS49	A0A023FS49_9ACAR	Putative salivary sulfotransferase ixodes scapularis salivary sulfotransferase (Fragment)		Amblyomma cajennense (Cayenne tick)	349										1 out of 5	Non-terminal residue (1)	Transferase		sulfotransferase activity [GO:0008146]	sulfotransferase activity [GO:0008146]
UniRef90_A0A090X9V3	11.9229	5.63793	0.0964711	0.849031	A0A090X9V3	A0A090X9V3	A0A090X9V3_IXORI	Putative transcriptional regulatory protein		Ixodes ricinus (Common tick)	351										1 out of 5
UniRef90_L7LYD7	-11.9209	5.63525	0.0965085	0.849031	L7LYD7	L7LYD7	L7LYD7_9ACAR	Uncharacterized protein		Rhipicephalus pulchellus	80										1 out of 5
UniRef90_L7LWD2	11.9221	5.63716	0.0965085	0.849031	L7LWD2	L7LWD2	L7LWD2_9ACAR	Uncharacterized protein		Rhipicephalus pulchellus	124										1 out of 5
UniRef90_B7PPK3	11.9191	5.63446	0.0965836	0.849031	B7PPK3	B7PPK3	B7PPK3_IXOSC	Ionotropic glutamate receptor, putative (Fragment)	IscW_ISCW005598	Ixodes scapularis (Black-legged tick) (Deer tick)	852										1 out of 5	Non-terminal residue (2)	Cell junction; Cell membrane; Complete proteome; Ion channel; Ion transport; Ligand-gated ion channel; Membrane; Postsynaptic cell membrane; Receptor; Reference proteome; Synapse; Transmembrane; Transmembrane helix; Transport		extracellular-glutamate-gated ion channel activity [GO:0005234]; ionotropic glutamate receptor activity [GO:0004970]	extracellular-glutamate-gated ion channel activity [GO:0005234]; ionotropic glutamate receptor activity [GO:0004970]	cell junction [GO:0030054]; integral component of membrane [GO:0016021]; postsynaptic membrane [GO:0045211]																	6945.ISCW005598-PA;
UniRef90_A0A023FCS8	11.9158	5.63089	0.0966212	0.849031	A0A023FCS8	A0A023FCS8	A0A023FCS8_9ACAR	Uncharacterized protein		Amblyomma cajennense (Cayenne tick)	124										1 out of 5
UniRef90_L7LY36	11.9166	5.63176	0.0966212	0.849031	L7LY36	L7LY36	L7LY36_9ACAR	Putative fructose-6-phosphate		Rhipicephalus pulchellus	483										1 out of 5				6-phosphofructo-2-kinase activity [GO:0003873]; fructose-2,6-bisphosphate 2-phosphatase activity [GO:0004331]; fructose 2,6-bisphosphate metabolic process [GO:0006003]; fructose metabolic process [GO:0006000]	6-phosphofructo-2-kinase activity [GO:0003873]; ATP binding [GO:0005524]; fructose-2,6-bisphosphate 2-phosphatase activity [GO:0004331]
UniRef90_G3MIM5	11.9094	5.62487	0.0967722	0.849031	G3MIM5	G3MIM5	G3MIM5_9ACAR	Putative uncharacterized protein (Fragment)		Amblyomma maculatum (Gulf Coast tick)	231										1 out of 5	Non-terminal residue (1)
UniRef90_L7M9G8	11.9069	5.62204	0.0968481	0.849031	L7M9G8	L7M9G8	L7M9G8_9ACAR	Putative exocyst complex subunit sec8		Rhipicephalus pulchellus	984										1 out of 5				protein transport [GO:0015031]; vesicle docking involved in exocytosis [GO:0006904]		exocyst [GO:0000145]
UniRef90_A0A023G3G2	11.9014	5.61684	0.0969623	0.849031	A0A023G3G2	A0A023G3G2	A0A023G3G2_9ACAR	Putative acyl-coa:lysophosphatidylglycerol acyltransferase 1-like isoform 1 (Fragment)		Amblyomma triste	447										1 out of 5	Non-terminal residue (1)	Acyltransferase; Transferase		transferase activity, transferring acyl groups [GO:0016746]	transferase activity, transferring acyl groups [GO:0016746]
UniRef90_L7LU19	11.8972	5.61263	0.097077	0.849031	L7LU19	L7LU19	L7LU19_9ACAR	Putative regulator of microtubule dynamics protein 2		Rhipicephalus pulchellus	384										1 out of 5
UniRef90_V5HRQ2	-11.8933	5.60847	0.0971538	0.849031	V5HRQ2	V5HRQ2	V5HRQ2_IXORI	Putative zn-finger transcription factor (Fragment)		Ixodes ricinus (Common tick)	710										1 out of 5	Non-terminal residue (1)				zinc ion binding [GO:0008270]
UniRef90_B7PPT6	11.8936	5.60911	0.0971538	0.849031	B7PPT6	B7PPT6	B7PPT6_IXOSC	Sulfotransferase, putative (EC 2.8.2.2)	IscW_ISCW006809	Ixodes scapularis (Black-legged tick) (Deer tick)	340		2.8.2.2								1 out of 5		Complete proteome; Reference proteome; Transferase		alcohol sulfotransferase activity [GO:0004027]	alcohol sulfotransferase activity [GO:0004027]
UniRef90_V5IFL5	11.8871	5.60252	0.0973081	0.849031	V5IFL5	V5IFL5	V5IFL5_IXORI	Uncharacterized protein (Fragment)		Ixodes ricinus (Common tick)	169										1 out of 5	Non-terminal residue (1)
UniRef90_L7M7C6	11.8849	5.60044	0.0973468	0.849031	L7M7C6	L7M7C6	L7M7C6_9ACAR	Putative molecular chaperones grp170/sil1 hsp70 superfamily		Rhipicephalus pulchellus	928										1 out of 5		ATP-binding; Nucleotide-binding			ATP binding [GO:0005524]														Heat shock protein 70 family	SIMILARITY: Belongs to the heat shock protein 70 family. {ECO:0000256|RuleBase:RU003322}.
UniRef90_A0A023FFL2	11.878	5.59336	0.0975413	0.849031	A0A023FFL2	A0A023FFL2	A0A023FFL2_9ACAR	Putative ensconsin		Amblyomma cajennense (Cayenne tick)	280										1 out of 5				microtubule cytoskeleton organization [GO:0000226]		microtubule [GO:0005874]
UniRef90_L7M7H8	11.8739	5.58942	0.0976195	0.849031	L7M7H8	L7M7H8	L7M7H8_9ACAR	Putative glyoxalase		Rhipicephalus pulchellus	299										1 out of 5
UniRef90_B7QNB5	11.8714	5.58689	0.0976587	0.849031	B7QNB5	B7QNB5	B7QNB5_IXOSC	Putative uncharacterized protein	IscW_ISCW015282	Ixodes scapularis (Black-legged tick) (Deer tick)	300										1 out of 5		2Fe-2S; Complete proteome; Iron; Iron-sulfur; Metal-binding; Reference proteome		oxidoreductase activity [GO:0016491]	2 iron, 2 sulfur cluster binding [GO:0051537]; metal ion binding [GO:0046872]; oxidoreductase activity [GO:0016491]															SIMILARITY: Contains 1 Rieske domain. {ECO:0000256|RuleBase:RU004493}.			6945.ISCW015282-PA;
UniRef90_G3MJ62	11.8718	5.58747	0.0976587	0.849031	G3MJ62	G3MJ62	G3MJ62_9ACAR	Putative uncharacterized protein (Fragment)		Amblyomma maculatum (Gulf Coast tick)	123										1 out of 5	Non-terminal residue (1)
UniRef90_V5I225	11.8686	5.58408	0.0977373	0.849031	V5I225	V5I225	V5I225_IXORI	Putative z band alternatively spliced pdz-motif protein 66		Ixodes ricinus (Common tick)	408										1 out of 5																				SIMILARITY: Contains 1 PDZ (DHR) domain. {ECO:0000256|RuleBase:RU003354}.
UniRef90_L7MCH9	11.8673	5.58305	0.0977767	0.849031	L7MCH9	L7MCH9	L7MCH9_9ACAR	Putative dumpy (Fragment)		Rhipicephalus pulchellus	992										1 out of 5	Non-terminal residue (1)	Disulfide bond; EGF-like domain			calcium ion binding [GO:0005509]
UniRef90_A0A023GKS0	11.8681	5.58384	0.0977767	0.849031	A0A023GKS0	A0A023GKS0	A0A023GKS0_9ACAR	Uncharacterized protein		Amblyomma triste	330										1 out of 5		Repeat; WD repeat
UniRef90_G3MMF2	11.8638	5.5794	0.0978557	0.849031	G3MMF2	G3MMF2	G3MMF2_9ACAR	Putative uncharacterized protein		Amblyomma maculatum (Gulf Coast tick)	288										1 out of 5				sulfotransferase activity [GO:0008146]	sulfotransferase activity [GO:0008146]
UniRef90_V5H2M6	10.2816	8.27331	0.0978735	0.849031	V5H2M6	V5H2M6	V5H2M6_IXORI	Putative peptidase family m13 includes neprilysin (Fragment)		Ixodes ricinus (Common tick)	415										1 out of 5	Non-terminal residue (1)			metalloendopeptidase activity [GO:0004222]	metalloendopeptidase activity [GO:0004222]
UniRef90_G3MTL2	-11.8595	5.57432	0.0979746	0.849031	G3MTL2	G3MTL2	G3MTL2_9ACAR	Putative uncharacterized protein		Amblyomma maculatum (Gulf Coast tick)	308										1 out of 5		Calcium			calcium ion binding [GO:0005509]
UniRef90_L7LSU2	11.8549	5.57049	0.0980542	0.849031	L7LSU2	L7LSU2	L7LSU2_9ACAR	Putative tick transposon		Rhipicephalus pulchellus	826										1 out of 5																				SIMILARITY: Contains 1 reverse transcriptase domain. {ECO:0000256|RuleBase:RU000322}.
UniRef90_C9W1T3	11.8407	5.55671	0.0984154	0.849031	C9W1T3	C9W1T3	C9W1T3_RHISA	Putative uncharacterized protein (Fragment)		Rhipicephalus sanguineus (Brown dog tick) (Ixodes sanguineus)	140										1 out of 5	Non-terminal residue (1)
UniRef90_A7UI23	11.8296	5.54568	0.0986592	0.849031	A7UI23	A7UI23	A7UI23_AMBAM	Lospin 8		Amblyomma americanum (Lone star tick)	400										1 out of 5						extracellular space [GO:0005615]											17766296		Serpin family	SIMILARITY: Belongs to the serpin family. {ECO:0000256|RuleBase:RU000411}.
UniRef90_B7PQG4	11.83	5.54599	0.0986592	0.849031	B7PQG4	B7PQG4	B7PQG4_IXOSC	Putative uncharacterized protein	IscW_ISCW018431	Ixodes scapularis (Black-legged tick) (Deer tick)	471										1 out of 5		Complete proteome; Disulfide bond; Reference proteome																	Glycosyl hydrolase 22 family	SIMILARITY: Belongs to the glycosyl hydrolase 22 family. {ECO:0000256|RuleBase:RU004440}.			6945.ISCW018431-PA;
UniRef90_G3MFP3	11.8152	5.53108	0.0989878	0.849031	G3MFP3	G3MFP3	G3MFP3_9ACAR	Putative uncharacterized protein (Fragment)		Amblyomma maculatum (Gulf Coast tick)	205										1 out of 5	Non-terminal residue (1)
UniRef90_A0A090XDU4	-11.8011	5.51704	0.0993627	0.849031	A0A090XDU4	A0A090XDU4	A0A090XDU4_IXORI	Putative ankyrin death domain protein (Fragment)		Ixodes ricinus (Common tick)	1728										1 out of 5	Non-terminal residue (1)	ANK repeat; Repeat		signal transduction [GO:0007165]																SIMILARITY: Contains 22 ANK repeats. {ECO:0000256|RuleBase:RU003321}.
UniRef90_L7MB76	11.7966	5.51293	0.0994468	0.849031	L7MB76	L7MB76	L7MB76_9ACAR	Putative tick adams		Rhipicephalus pulchellus	1155										1 out of 5					carbohydrate binding [GO:0030246]
UniRef90_L7ME17	11.7856	5.50178	0.0997006	0.849031	L7ME17	L7ME17	L7ME17_9ACAR	Putative bilaris (Fragment)		Rhipicephalus pulchellus	454										1 out of 5	Non-terminal residue (1)			serine-type endopeptidase inhibitor activity [GO:0004867]	serine-type endopeptidase inhibitor activity [GO:0004867]															SIMILARITY: Contains 2 BPTI/Kunitz inhibitor domains. {ECO:0000256|RuleBase:RU000413}.
UniRef90_A0A023G5W6	11.7816	5.4981	0.0998285	0.849031	A0A023G5W6	A0A023G5W6	A0A023G5W6_9ACAR	Putative gram domain-containing protein 1b (Fragment)		Amblyomma triste	655										1 out of 5	Non-terminal residue (1)
[truncated: 3 more columns]
