# Supplementary material for: Rhipicephalus bursa Sialotranscriptomic Response to Blood Feeding and Babesia ovis Infection: Identification of Candidate Protective Antigens
Source: Front Cell Infect Microbiol. 2018 May 4;8:116. doi: 10.3389/fcimb.2018.00116 (PMC5945973; doi:10.3389/fcimb.2018.00116)
Supplement: Supplementary file 2 [file Data_Sheet_2.xlsx]

## Sheet: Panproteome-Uniref90 mapping
Supplementary Datasheet 2: Representation and quantification of the obtained transcriptomes of the salivary glands of fed-Babesia ovis infected and fed-uninfected Rhipicephalus bursa ticks.
Uniprot ID	Cluster ID
A0A023FB24	UniRef90_A0A023FB24
A0A023FB38	UniRef90_A0A023FB38
A0A023FB62	UniRef90_A0A023FB62
A0A023FB77	UniRef90_A0A023FB77
A0A023FB85	UniRef90_A0A023FB85
A0A023FB87	UniRef90_A0A023FB87
A0A023FB90	UniRef90_A0A023FB90
A0A023FBA0	UniRef90_A0A023FBA0
A0A023FBA5	UniRef90_A0A023FBA5
A0A023FBB1	UniRef90_A0A023FBB1
A0A023FBC0	UniRef90_A0A023FBC0
A0A023FBC2	UniRef90_A0A023FBC2
A0A023FBC6	UniRef90_A0A023FBC6
A0A023FBD3	UniRef90_A0A023FBD3
A0A023FBE0	UniRef90_A0A023FBE0
A0A023FBE5	UniRef90_A0A023FBE5
A0A023FBE7	UniRef90_A0A023FBE7
A0A023FBF9	UniRef90_A0A023FBF9
A0A023FBG4	UniRef90_A0A023FBG4
A0A023FBH3	UniRef90_A0A023FBH3
A0A023FBH5	UniRef90_A0A023FB24
A0A023FBH8	UniRef90_A0A023FBH8
A0A023FBI3	UniRef90_A0A023FBI3
A0A023FBI9	UniRef90_A0A023FBI9
A0A023FBJ2	UniRef90_A0A023FBJ2
A0A023FBJ7	UniRef90_A0A023FBJ7
A0A023FBK0	UniRef90_A0A023FBK0
A0A023FBL0	UniRef90_A0A023FBL0
A0A023FBM9	UniRef90_A0A023FBM9
A0A023FBN3	UniRef90_A0A023FBN3
A0A023FBP1	UniRef90_A0A023FBP1
A0A023FBP9	UniRef90_A0A023FBP9
A0A023FBQ4	UniRef90_A0A023FBQ4
A0A023FBR2	UniRef90_A0A023FBR2
A0A023FBR5	UniRef90_A0A023FBR5
A0A023FBS5	UniRef90_A0A023FBS5
A0A023FBS9	UniRef90_A0A023FBS9
A0A023FBT1	UniRef90_A0A023FBT1
A0A023FBT6	UniRef90_A0A023FBT6
A0A023FBT8	UniRef90_A0A023FBT8
A0A023FBT9	UniRef90_A0A023FBT9
A0A023FBU1	UniRef90_A0A023FBU1
A0A023FBV2	UniRef90_A0A023FBV2
A0A023FBV7	UniRef90_A0A023FBV7
A0A023FBW6	UniRef90_A0A023FBW6
A0A023FBX3	UniRef90_A0A023FBX3
A0A023FBX4	UniRef90_A0A023FBX4
A0A023FBX7	UniRef90_A0A023FBX7
A0A023FBY5	UniRef90_A0A023FBY5
A0A023FBZ4	UniRef90_A0A023FBZ4
A0A023FBZ6	UniRef90_A0A023FBZ6
A0A023FC01	UniRef90_A0A023FC01
A0A023FC05	UniRef90_A0A023FC05
A0A023FC08	UniRef90_A0A023FC08
A0A023FC12	UniRef90_A0A023FC12
A0A023FC19	UniRef90_A0A023FC19
A0A023FC20	UniRef90_A0A023FC20
A0A023FC22	UniRef90_A0A023FC22
A0A023FC24	UniRef90_A0A023FC24
A0A023FC28	UniRef90_A0A023FC28
A0A023FC33	UniRef90_A0A023FC33
A0A023FC37	UniRef90_A0A023FC37
A0A023FC39	UniRef90_A0A023FC39
A0A023FC41	UniRef90_A0A023FC41
A0A023FC42	UniRef90_A0A023FC42
A0A023FC45	UniRef90_A0A023FC45
A0A023FC46	UniRef90_A0A023FC46
A0A023FC48	UniRef90_A0A023FC48
A0A023FC62	UniRef90_A0A023FC62
A0A023FC63	UniRef90_A0A023FC63
A0A023FC64	UniRef90_A0A023FC64
A0A023FC65	UniRef90_A0A023FC65
A0A023FC69	UniRef90_A0A023FC69
A0A023FC70	UniRef90_A0A023FC70
A0A023FC71	UniRef90_A0A023FC71
A0A023FC72	UniRef90_A0A023FC72
A0A023FC76	UniRef90_A0A023FE04
A0A023FC78	UniRef90_A0A023FC78
A0A023FC79	UniRef90_A0A023FC79
A0A023FC80	UniRef90_A0A023FC80
A0A023FC81	UniRef90_A0A023FC81
A0A023FC82	UniRef90_A0A023FC82
A0A023FC85	UniRef90_A0A023FC85
A0A023FC90	UniRef90_A0A023FC90
A0A023FC92	UniRef90_A0A023FC92
A0A023FC93	UniRef90_A0A023FC93
A0A023FC96	UniRef90_A0A023FC96
A0A023FC99	UniRef90_A0A023G7Z9
A0A023FCA0	UniRef90_A0A023FCA0
A0A023FCA2	UniRef90_A0A023FCA2
A0A023FCA4	UniRef90_A0A023FCA4
A0A023FCA6	UniRef90_A0A023FCA6
A0A023FCA9	UniRef90_A0A023FCA9
A0A023FCB4	UniRef90_A0A023FCB4
A0A023FCB6	UniRef90_A0A023FCB6
A0A023FCB7	UniRef90_A0A023FCB7
A0A023FCC0	UniRef90_A0A023FCC0
A0A023FCC2	UniRef90_A0A023FCC2
A0A023FCC3	UniRef90_A0A023FCC3
A0A023FCC7	UniRef90_A0A023FCC7
A0A023FCC9	UniRef90_A0A023FCC9
A0A023FCD1	UniRef90_A0A023FCD1
A0A023FCD7	UniRef90_A0A023FCD7
A0A023FCE4	UniRef90_A0A023FCE4
A0A023FCE5	UniRef90_A0A023FCE5
A0A023FCF8	UniRef90_A0A023FCF8
A0A023FCG0	UniRef90_A0A023FCG0
A0A023FCG1	UniRef90_A0A023FCG1
A0A023FCH0	UniRef90_A0A023FCH0
A0A023FCI1	UniRef90_A0A023FCI1
A0A023FCI8	UniRef90_A0A023FCI8
A0A023FCK4	UniRef90_A0A023FCK4
A0A023FCL5	UniRef90_A0A023FCL5
A0A023FCL6	UniRef90_A0A023FCL6
A0A023FCL8	UniRef90_A0A023FCL8
A0A023FCM1	UniRef90_A0A023FCM1
A0A023FCN0	UniRef90_A0A023FCN0
A0A023FCN1	UniRef90_A0A023FCN1
A0A023FCN6	UniRef90_A0A023FCN6
A0A023FCN7	UniRef90_A0A023FCN7
A0A023FCP2	UniRef90_A0A023FCP2
A0A023FCP9	UniRef90_A0A023FCP9
A0A023FCQ8	UniRef90_A0A023FCQ8
A0A023FCQ9	UniRef90_A0A023FCQ9
A0A023FCR4	UniRef90_A0A023FCR4
A0A023FCR8	UniRef90_A0A023FCR8
A0A023FCS8	UniRef90_A0A023FCS8
A0A023FCT1	UniRef90_A0A023FC35
A0A023FCT5	UniRef90_A0A023FCT5
A0A023FCU0	UniRef90_A0A023FCU0
A0A023FCV0	UniRef90_A0A023FCV0
A0A023FCV1	UniRef90_A0A023FCV1
A0A023FCV5	UniRef90_A0A023FCV5
A0A023FCV8	UniRef90_A0A023FCV8
A0A023FCW3	UniRef90_A0A023FRX0
A0A023FCY2	UniRef90_A0A023FCY2
A0A023FCZ0	UniRef90_A0A023FCZ0
A0A023FCZ4	UniRef90_A0A023FCZ4
A0A023FCZ6	UniRef90_A0A023FCZ6
A0A023FCZ8	UniRef90_A0A023FCZ8
A0A023FD00	UniRef90_A0A023FD00
A0A023FD04	UniRef90_A0A023FD04
A0A023FD08	UniRef90_A0A023FD08
A0A023FD11	UniRef90_A0A023FD11
A0A023FD16	UniRef90_A0A023FD16
A0A023FD21	UniRef90_A0A023FD21
A0A023FD23	UniRef90_A0A023FC70
A0A023FD43	UniRef90_A0A023FD43
A0A023FD50	UniRef90_A0A023FD50
A0A023FD57	UniRef90_A0A023FD57
A0A023FD61	UniRef90_A0A023FD61
A0A023FD67	UniRef90_A0A023FD67
A0A023FD73	UniRef90_A0A023FD73
A0A023FD75	UniRef90_A0A023FD75
A0A023FD82	UniRef90_A0A023FD82
A0A023FD84	UniRef90_A0A023FD84
A0A023FD85	UniRef90_A0A023FD85
A0A023FD87	UniRef90_A0A023FD87
A0A023FD90	UniRef90_A0A023FD90
A0A023FDA7	UniRef90_A0A023FDA7
A0A023FDB2	UniRef90_A0A023FDB2
A0A023FDB5	UniRef90_A0A023FDB5
A0A023FDC4	UniRef90_A0A023FDC4
A0A023FDC5	UniRef90_A0A023FDC5
A0A023FDD8	UniRef90_A0A023FDD8
A0A023FDD9	UniRef90_A0A023FDD9
A0A023FDE0	UniRef90_A0A023FT29
A0A023FDE7	UniRef90_A0A023FDE7
A0A023FDF1	UniRef90_A0A023FDF1
A0A023FDG8	UniRef90_A0A023FDG8
A0A023FDH3	UniRef90_A0A023FDH3
A0A023FDH9	UniRef90_A0A023FSP1
A0A023FDI0	UniRef90_A0A023FDI0
A0A023FDI1	UniRef90_A0A023FDI1
A0A023FDI2	UniRef90_A0A023FDI2
A0A023FDI4	UniRef90_A0A023FDI4
A0A023FDI5	UniRef90_A0A023FDI5
A0A023FDJ1	UniRef90_A0A023FDJ1
A0A023FDJ2	UniRef90_A0A023FDJ2
A0A023FDJ4	UniRef90_A0A023FDJ4
A0A023FDJ7	UniRef90_A0A023FDJ7
A0A023FDJ9	UniRef90_A0A023FDJ9
A0A023FDK3	UniRef90_A0A023FDK3
A0A023FDK8	UniRef90_A0A023FDK8
A0A023FDL2	UniRef90_A0A023FDL2
A0A023FDL3	UniRef90_A0A023FDL3
A0A023FDL4	UniRef90_A0A023FDL4
A0A023FDL5	UniRef90_A0A023FDL5
A0A023FDL6	UniRef90_A0A023FDL6
A0A023FDL7	UniRef90_G3MK26
A0A023FDN9	UniRef90_A0A023FDN9
A0A023FDP1	UniRef90_A0A023FDP1
A0A023FDP8	UniRef90_A0A023FDP8
A0A023FDQ1	UniRef90_A0A023FDQ1
A0A023FDQ5	UniRef90_A0A023G0W2
A0A023FDQ7	UniRef90_A0A023FDQ7
A0A023FDR1	UniRef90_A0A023FDR1
A0A023FDR9	UniRef90_A0A023FDR9
A0A023FDS8	UniRef90_A0A023FUZ8
A0A023FDT1	UniRef90_A0A023FDT1
A0A023FDT2	UniRef90_A0A023FDT2
A0A023FDU4	UniRef90_A0A023FDU4
A0A023FDV1	UniRef90_A0A023FDV1
A0A023FDW6	UniRef90_A0A023FDW6
A0A023FDX3	UniRef90_A0A023FDX3
A0A023FDX8	UniRef90_A0A023FDX8
A0A023FDX9	UniRef90_A0A023FDX9
A0A023FDY1	UniRef90_A0A023FDY1
A0A023FDY4	UniRef90_A0A023FDY4
A0A023FDY5	UniRef90_A0A023FDY5
A0A023FDZ0	UniRef90_A0A023FDZ0
A0A023FDZ4	UniRef90_A0A023FDZ4
A0A023FDZ5	UniRef90_A0A023FDZ5
A0A023FDZ6	UniRef90_A0A023FDZ6
A0A023FDZ9	UniRef90_A0A023FDZ9
A0A023FE02	UniRef90_A0A023FE02
A0A023FE07	UniRef90_A0A023FE07
A0A023FE08	UniRef90_A0A023FE08
A0A023FE11	UniRef90_A0A023FE11
A0A023FE12	UniRef90_A0A023FE12
A0A023FE20	UniRef90_A0A023FE20
A0A023FE21	UniRef90_A0A023FE21
A0A023FE24	UniRef90_A0A023FE24
A0A023FE25	UniRef90_A0A023FE25
A0A023FE27	UniRef90_G3MNS3
A0A023FE28	UniRef90_A0A023FE28
A0A023FE33	UniRef90_A0A023FE33
A0A023FE34	UniRef90_A0A023FE34
A0A023FE36	UniRef90_A0A023FE36
A0A023FE38	UniRef90_A0A023FE38
A0A023FE42	UniRef90_A0A023FE42
A0A023FE43	UniRef90_A0A023FE43
A0A023FE49	UniRef90_A0A023FE49
A0A023FE52	UniRef90_A0A023FE52
A0A023FE53	UniRef90_A0A023FE53
A0A023FE56	UniRef90_A0A023FE56
A0A023FE57	UniRef90_A0A023FE57
A0A023FE70	UniRef90_A0A023FE70
A0A023FE73	UniRef90_A0A023FE91
A0A023FE74	UniRef90_A0A023FE74
A0A023FE75	UniRef90_A0A023GE12
A0A023FE81	UniRef90_A0A023FE81
A0A023FE85	UniRef90_A0A023FE85
A0A023FE91	UniRef90_A0A023FE91
A0A023FE93	UniRef90_A0A023FE93
A0A023FE98	UniRef90_A0A023FE98
A0A023FEA2	UniRef90_A0A023FEA2
A0A023FEA3	UniRef90_A0A023FEA3
A0A023FEB2	UniRef90_A0A023FXF3
A0A023FEC0	UniRef90_A0A023FEC0
A0A023FEC9	UniRef90_A0A023FEC9
A0A023FED0	UniRef90_A0A023FTP4
A0A023FED1	UniRef90_A0A023FED1
A0A023FED7	UniRef90_A0A023FED7
A0A023FED9	UniRef90_A0A023FED9
A0A023FEE2	UniRef90_A0A023FEE2
A0A023FEE7	UniRef90_A0A023FEE7
A0A023FEF4	UniRef90_A0A023FEF4
A0A023FEF8	UniRef90_A0A023FEF8
A0A023FEF9	UniRef90_A0A023FEF9
A0A023FEG1	UniRef90_A0A023FEG1
A0A023FEG5	UniRef90_A0A023FEG5
A0A023FEG6	UniRef90_A0A023FEF2
A0A023FEG7	UniRef90_A0A023FEG7
A0A023FEG8	UniRef90_A0A023FEG8
A0A023FEH3	UniRef90_A0A023FEH3
A0A023FEH6	UniRef90_A0A023FEH6
A0A023FEI0	UniRef90_A0A023FEI0
A0A023FEI2	UniRef90_A0A023FEI2
A0A023FEI5	UniRef90_A0A023FEI5
A0A023FEI7	UniRef90_A0A023FEI7
A0A023FEJ0	UniRef90_A0A023FEJ0
A0A023FEJ4	UniRef90_A0A023FEJ4
A0A023FEJ6	UniRef90_A0A023FS28
A0A023FEJ7	UniRef90_A0A023FEJ7
A0A023FEJ9	UniRef90_A0A023FEJ9
A0A023FEK0	UniRef90_A0A023FEK0
A0A023FEK3	UniRef90_A0A023FSQ4
A0A023FEK4	UniRef90_A0A023FEK4
A0A023FEK5	UniRef90_A0A023FEK5
A0A023FEK6	UniRef90_A0A023FEK6
A0A023FEK7	UniRef90_A0A023FEK7
A0A023FEL0	UniRef90_A0A023FEL0
A0A023FEL1	UniRef90_A0A023FEL1
A0A023FEL3	UniRef90_A0A023FEL3
A0A023FEL4	UniRef90_A0A023FEL4
A0A023FEL5	UniRef90_A0A023FEL5
A0A023FEM0	UniRef90_A0A023FEM0
A0A023FEM2	UniRef90_A0A023FEM2
A0A023FEM3	UniRef90_A0A023FEY4
A0A023FEM4	UniRef90_F7H048
A0A023FEM7	UniRef90_A0A023FEM7
A0A023FEN0	UniRef90_A0A023FCH5
A0A023FEN2	UniRef90_A0A023FEN2
A0A023FEN4	UniRef90_A0A023FEN4
A0A023FEN5	UniRef90_A0A023FEN5
A0A023FEP1	UniRef90_A0A023FEP1
A0A023FEP4	UniRef90_A0A023FEP4
A0A023FEQ1	UniRef90_A0A023FEQ1
A0A023FEQ9	UniRef90_A0A023FEQ9
A0A023FER0	UniRef90_A0A023FER0
A0A023FER8	UniRef90_A0A023FER8
A0A023FER9	UniRef90_A0A023FET6
A0A023FES1	UniRef90_A0A023FES1
A0A023FES2	UniRef90_A0A023FES2
A0A023FES6	UniRef90_A0A023FES6
A0A023FES8	UniRef90_A0A023FES8
A0A023FET7	UniRef90_A0A023FET7
A0A023FET9	UniRef90_A0A023FET9
A0A023FEU8	UniRef90_A0A023FT94
A0A023FEV0	UniRef90_A0A023FT10
A0A023FEV1	UniRef90_A0A023FEV1
A0A023FEV2	UniRef90_B7QN05
A0A023FEV7	UniRef90_A0A023FEV7
A0A023FEW6	UniRef90_A0A023FEW6
A0A023FEW8	UniRef90_A0A023FDK8
A0A023FEY4	UniRef90_A0A023FEY4
A0A023FEY5	UniRef90_A0A023FCS4
A0A023FEZ0	UniRef90_A0A023FEZ0
A0A023FEZ3	UniRef90_A0A023FEZ3
A0A023FF06	UniRef90_A0A023FF06
A0A023FF09	UniRef90_A0A023FF09
A0A023FF12	UniRef90_A0A023FF12
A0A023FF17	UniRef90_A0A023FF17
A0A023FF28	UniRef90_A0A023FF28
A0A023FF34	UniRef90_A0A023FF34
A0A023FF41	UniRef90_A0A023FF41
A0A023FF50	UniRef90_A0A023FF50
A0A023FF51	UniRef90_A0A023FF51
A0A023FF56	UniRef90_A0A023FF56
A0A023FF57	UniRef90_A0A023FUC3
A0A023FF62	UniRef90_A0A023FF62
A0A023FF70	UniRef90_A0A023FCN9
A0A023FF74	UniRef90_G3MN01
A0A023FF81	UniRef90_A0A023FF81
A0A023FF87	UniRef90_A0A023FF87
A0A023FF97	UniRef90_A0A023FF97
A0A023FFA1	UniRef90_A0A023FU04
A0A023FFB2	UniRef90_A0A023FFB2
A0A023FFB6	UniRef90_G3MR02
A0A023FFB8	UniRef90_A0A023FFB8
A0A023FFC7	UniRef90_A0A023FFC7
A0A023FFD0	UniRef90_A0A023FFD0
A0A023FFD6	UniRef90_A0A023FFD6
A0A023FFD9	UniRef90_A0A023FFD9
A0A023FFE9	UniRef90_A0A023FFE9
A0A023FFF0	UniRef90_B7P283
A0A023FFF4	UniRef90_G3MR74
A0A023FFH3	UniRef90_A0A023FFH3
A0A023FFH5	UniRef90_E5S309
A0A023FFH9	UniRef90_A0A023FFH9
A0A023FFI7	UniRef90_A0A023FFI7
A0A023FFJ2	UniRef90_L7M309
A0A023FFJ4	UniRef90_A0A023FFJ4
A0A023FFJ6	UniRef90_A0A023FFJ6
A0A023FFJ8	UniRef90_A0A023FFJ8
A0A023FFK9	UniRef90_A0A023FFK9
A0A023FFL2	UniRef90_A0A023FFL2
A0A023FFL3	UniRef90_G3MSV9
A0A023FFL4	UniRef90_A0A023FFL4
A0A023FFL5	UniRef90_A0A023FFL5
A0A023FFM2	UniRef90_L7M299
A0A023FFM9	UniRef90_A0A023FFM9
A0A023FFN1	UniRef90_Q86G63
A0A023FFN7	UniRef90_A0A023FFN7
A0A023FFN8	UniRef90_A0A023FFN8
A0A023FFQ9	UniRef90_A0A023FFQ9
A0A023FFR7	UniRef90_A0A023FFR7
A0A023FFR8	UniRef90_G3MNH2
A0A023FFS2	UniRef90_A0A023FFS2
A0A023FFS3	UniRef90_A0A023GLU9
A0A023FFS4	UniRef90_A0A023FXL2
A0A023FFT1	UniRef90_A0A023FFT1
A0A023FFT5	UniRef90_A0A023FFT5
A0A023FFT7	UniRef90_A0A023FFT7
A0A023FFU1	UniRef90_L7MG81
A0A023FFU2	UniRef90_A0A023FFU2
A0A023FFU3	UniRef90_A0A023FFU3
A0A023FFU8	UniRef90_A0A023FFU8
A0A023FFV0	UniRef90_A0A023FFV0
A0A023FFV2	UniRef90_A0A023FFV2
A0A023FFW0	UniRef90_A0A023FFW0
A0A023FFY0	UniRef90_A0A023FFY0
A0A023FFZ0	UniRef90_A0A023FW32
A0A023FFZ1	UniRef90_A0A023FFZ1
A0A023FFZ4	UniRef90_A0A023FFZ4
A0A023FFZ7	UniRef90_A0A023FFZ7
A0A023FFZ8	UniRef90_A0A023GGU5
A0A023FG05	UniRef90_A0A023FG05
A0A023FG12	UniRef90_A0A023FG12
A0A023FG16	UniRef90_A0A023FW31
A0A023FG17	UniRef90_A0A023FG17
A0A023FG21	UniRef90_L7M9M5
A0A023FG22	UniRef90_A0A023FG22
A0A023FG43	UniRef90_B7PP57
A0A023FG44	UniRef90_A0A023FTG1
A0A023FG78	UniRef90_A0A023FG78
A0A023FG86	UniRef90_A0A023FG86
A0A023FG92	UniRef90_A0A023FG92
A0A023FGA1	UniRef90_G3MT47
A0A023FGB3	UniRef90_B7QGL3
A0A023FGC5	UniRef90_A0A023FGC5
A0A023FGC9	UniRef90_L7M3D7
A0A023FGD1	UniRef90_A0A023FGD1
A0A023FGE0	UniRef90_A0A023FGE0
A0A023FGE5	UniRef90_G3MJX7
A0A023FGE6	UniRef90_B7PRL4
A0A023FGI8	UniRef90_A0A023FGI8
A0A023FGJ1	UniRef90_A0A023FGJ1
A0A023FGK3	UniRef90_A0A023FGK3
A0A023FGL5	UniRef90_V5HK20
A0A023FGN1	UniRef90_A0A023FGN1
A0A023FGN8	UniRef90_A0A023FGN8
A0A023FGR5	UniRef90_A0A023FGR5
A0A023FGS4	UniRef90_A0A023FGS4
A0A023FGS5	UniRef90_A0A023FGS5
A0A023FGS9	UniRef90_A0A023FGS9
A0A023FGT3	UniRef90_B7QHT4
A0A023FGT6	UniRef90_A0A023G0B5
A0A023FGU2	UniRef90_A0A023FGU2
A0A023FGU8	UniRef90_A0A023FGU8
A0A023FGV4	UniRef90_Q4PM65
A0A023FGV5	UniRef90_T1L043
A0A023FGV6	UniRef90_A0A023FGV6
A0A023FGY2	UniRef90_A0A023FGY2
A0A023FGY6	UniRef90_A0A023FGY6
A0A023FH15	UniRef90_A0A023FH15
A0A023FH18	UniRef90_A0A023FH18
A0A023FH41	UniRef90_G3MH55
A0A023FH42	UniRef90_A0A023FWQ4
A0A023FH48	UniRef90_A0A023FH48
A0A023FH69	UniRef90_G3MR62
A0A023FH71	UniRef90_A0A023FH71
A0A023FH75	UniRef90_G3MKW2
A0A023FH83	UniRef90_A0A023FH83
A0A023FH90	UniRef90_A0A023FH90
A0A023FHB2	UniRef90_A0A023FHB2
A0A023FHB8	UniRef90_A0A023FHB8
A0A023FHC3	UniRef90_A0A023FHC3
A0A023FHC8	UniRef90_A0A023FHC8
A0A023FHD7	UniRef90_A0A023FHD7
A0A023FHE3	UniRef90_A0A023FHE3
A0A023FHE5	UniRef90_A0A023FV09
A0A023FHE9	UniRef90_Q4PMC2
A0A023FHF2	UniRef90_A0A023FHF2
A0A023FHF6	UniRef90_A0A023FHF6
A0A023FHF7	UniRef90_A0A023FTK0
A0A023FHF8	UniRef90_A0A023FKF4
A0A023FHG2	UniRef90_A0A023FHG2
A0A023FHG6	UniRef90_A0A023FHJ7
A0A023FHG8	UniRef90_A0A023FHG8
A0A023FHH2	UniRef90_A0A023FU49
A0A023FHH4	UniRef90_B7Q837
A0A023FHJ4	UniRef90_A0A023FHJ4
A0A023FHN1	UniRef90_A0A023FHN1
A0A023FHP2	UniRef90_A0A023FHP2
A0A023FHQ9	UniRef90_A0A023FUT6
A0A023FHR3	UniRef90_B7PZI8
A0A023FHT3	UniRef90_E9IX98
A0A023FHT7	UniRef90_A0A023FHT7
A0A023FHT9	UniRef90_A0A023FFS7
A0A023FHU7	UniRef90_A0A023FX98
A0A023FHU8	UniRef90_A0A023FHU8
A0A023FHV0	UniRef90_A0A023FHV0
A0A023FHV8	UniRef90_A0A023FHV8
A0A023FHW7	UniRef90_A0A023FHW7
A0A023FHX6	UniRef90_A0A023FHX6
A0A023FHY2	UniRef90_A0A023FHY2
A0A023FHZ3	UniRef90_A0A023FHZ3
A0A023FI17	UniRef90_A0A023FV07
A0A023FI23	UniRef90_A0A023FI23
A0A023FI37	UniRef90_A0A023FI37
A0A023FI43	UniRef90_V5HC22
A0A023FI44	UniRef90_A0A023FI44
A0A023FI47	UniRef90_A0A023FV19
A0A023FI84	UniRef90_A0A023FI84
A0A023FI85	UniRef90_A0A023FI85
A0A023FI90	UniRef90_G3MGE9
A0A023FI98	UniRef90_B7PSK1
A0A023FIA3	UniRef90_A0A023FIA3
A0A023FIB1	UniRef90_A0A023FUN8
A0A023FIB4	UniRef90_A0A023FIB4
A0A023FIC0	UniRef90_A0A023FIC0
A0A023FIC5	UniRef90_A0A023FIC5
A0A023FIC9	UniRef90_A0A023FIC9
A0A023FID4	UniRef90_A0A023FL54
A0A023FID8	UniRef90_A0A023FID8
A0A023FID9	UniRef90_A0A023FID9
A0A023FIE3	UniRef90_G3MQ23
A0A023FIE4	UniRef90_A0A023GBB2
A0A023FIE6	UniRef90_A0A023FIE6
A0A023FIE9	UniRef90_A0A023FJB6
A0A023FIF0	UniRef90_A0A023FIF0
A0A023FIG0	UniRef90_G3MQ54
A0A023FII7	UniRef90_A0A023FII7
A0A023FIJ1	UniRef90_A0A023FIJ1
A0A023FIK3	UniRef90_A0A023GEQ6
A0A023FIK5	UniRef90_A0A023FIK5
A0A023FIL0	UniRef90_A0A023FIL0
A0A023FIL4	UniRef90_A0A023FIL4
A0A023FIM4	UniRef90_A0A023FIM4
A0A023FIM7	UniRef90_A0A023GJ62
A0A023FIN0	UniRef90_A0A023FIN0
A0A023FIP8	UniRef90_B7P3X5
A0A023FIP9	UniRef90_A0A023FIP9
A0A023FIQ0	UniRef90_Q4PMB2
A0A023FIQ1	UniRef90_A0A023FIQ1
A0A023FIQ7	UniRef90_A0A023FLA7
A0A023FIQ8	UniRef90_G3MK49
A0A023FIR5	UniRef90_A0A023FIR5
A0A023FIR9	UniRef90_A0A023FIR9
A0A023FIS0	UniRef90_G3MS85
A0A023FIS3	UniRef90_L7M484
A0A023FIS4	UniRef90_A0A023FIS4
A0A023FIS6	UniRef90_A0A023FIS6
A0A023FIS7	UniRef90_A0A023FIS7
A0A023FIS8	UniRef90_A0A023FIS8
A0A023FIT0	UniRef90_A0A023FIT0
A0A023FIT8	UniRef90_A0A023FIT8
A0A023FIT9	UniRef90_G3MRG6
A0A023FIU0	UniRef90_A0A023FVP7
A0A023FIU5	UniRef90_L7M2H5
A0A023FIV3	UniRef90_A0A023FIV3
A0A023FIV4	UniRef90_A0A023FIV4
A0A023FIV6	UniRef90_A0A023FIV6
A0A023FIW3	UniRef90_A0A023FIW3
A0A023FIW6	UniRef90_A0A023FIW6
A0A023FIY4	UniRef90_B7P951
A0A023FIZ2	UniRef90_A0A023FIZ2
A0A023FIZ6	UniRef90_E0VCG2
A0A023FJ01	UniRef90_G3ML07
A0A023FJ03	UniRef90_B7PXJ6
A0A023FJ04	UniRef90_A0A023FJ04
A0A023FJ11	UniRef90_A0A023GGJ8
A0A023FJ16	UniRef90_A0A023FJ16
A0A023FJ23	UniRef90_B7QLY8
A0A023FJ28	UniRef90_A0A023FJ28
A0A023FJ38	UniRef90_L7M5I1
A0A023FJ42	UniRef90_A0A023FJ42
A0A023FJ48	UniRef90_A0A087UTY7
A0A023FJ54	UniRef90_A0A023FJ54
A0A023FJ60	UniRef90_G3MRA1
A0A023FJ62	UniRef90_A0A023FJ62
A0A023FJ65	UniRef90_A0A023FJ65
A0A023FJ76	UniRef90_A0A023FJ76
A0A023FJ82	UniRef90_A0A023FJ82
A0A023FJ83	UniRef90_A0A023FJ83
A0A023FJ85	UniRef90_A0A023FJ85
A0A023FJ94	UniRef90_A0A023FJ94
A0A023FJ96	UniRef90_A0A023FJ96
A0A023FJA5	UniRef90_A0A023FJA5
A0A023FJA6	UniRef90_G3MHB5
A0A023FJB7	UniRef90_Q26229
A0A023FJC1	UniRef90_A0A023FJC1
A0A023FJC2	UniRef90_A0A023FJC2
A0A023FJC8	UniRef90_A0A023FJC8
A0A023FJD1	UniRef90_A0A023FJD1
A0A023FJD2	UniRef90_E7CF11
A0A023FJD9	UniRef90_A0A023FJD9
A0A023FJE2	UniRef90_A0A023FJE2
A0A023FJE5	UniRef90_A0A023G4Y0
A0A023FJF5	UniRef90_A0A023FJF5
A0A023FJF6	UniRef90_A0A023FJF6
A0A023FJG1	UniRef90_A0A023FVB9
A0A023FJH0	UniRef90_A0A023FJH0
A0A023FJI4	UniRef90_A0A023FJI4
A0A023FJJ3	UniRef90_A0A023FJJ3
A0A023FJL0	UniRef90_A0A023FJL0
A0A023FJM0	UniRef90_L7MB00
A0A023FJM3	UniRef90_A0A023FJM3
A0A023FJN5	UniRef90_A0A023FJN5
A0A023FJP7	UniRef90_A0A023FJP7
A0A023FJT6	UniRef90_A0A023FJT6
A0A023FJT7	UniRef90_L7LYC7
A0A023FJT8	UniRef90_A0A023FJX1
A0A023FJU2	UniRef90_A0A023FJU2
A0A023FJU4	UniRef90_A0A023FJU4
A0A023FJV2	UniRef90_L7M5U4
A0A023FJV7	UniRef90_A0A023FJV7
A0A023FJV9	UniRef90_A0A023FJV9
A0A023FJW4	UniRef90_A0A023FJW4
A0A023FJW6	UniRef90_A0A023FJW6
A0A023FJW7	UniRef90_A0A023FJW7
A0A023FJX1	UniRef90_A0A023FJX1
A0A023FJX4	UniRef90_A0A023FJX4
A0A023FJY9	UniRef90_A0A023FJY9
A0A023FJZ6	UniRef90_L7MA55
A0A023FK00	UniRef90_V5IFQ7
A0A023FK03	UniRef90_A0A023FSU1
A0A023FK07	UniRef90_A0A023FK07
A0A023FK14	UniRef90_A0A023FK14
A0A023FK22	UniRef90_A0A023FK22
A0A023FK24	UniRef90_B7PHY5
A0A023FK28	UniRef90_A0A023FK28
A0A023FK29	UniRef90_A0A023FK29
A0A023FK33	UniRef90_A0A023FK33
A0A023FK34	UniRef90_A0A023FXE7
A0A023FK43	UniRef90_A0A023FK43
A0A023FK51	UniRef90_A0A023FS50
A0A023FK53	UniRef90_A0A023FHT4
A0A023FK54	UniRef90_A0A023FK54
A0A023FK59	UniRef90_A0A023FK59
A0A023FK60	UniRef90_A0A023FK60
A0A023FK64	UniRef90_A0A023GC88
A0A023FK68	UniRef90_A0A023FK68
A0A023FK71	UniRef90_A0A023FK71
A0A023FK74	UniRef90_L7MFL8
A0A023FK75	UniRef90_A0A023FK75
A0A023FK82	UniRef90_A0A023FK82
A0A023FK84	UniRef90_A0A023FK84
A0A023FKA3	UniRef90_A0A023FKA3
A0A023FKB2	UniRef90_A0A023FKB2
A0A023FKB6	UniRef90_B7PXJ2
A0A023FKB9	UniRef90_A0A023FKB9
A0A023FKC2	UniRef90_A0A023FKC2
A0A023FKC4	UniRef90_B7PCD2
A0A023FKD1	UniRef90_A0A023FKD1
A0A023FKD9	UniRef90_A0A023GEZ8
A0A023FKE5	UniRef90_L7MH89
A0A023FKF0	UniRef90_A0A023FKF0
A0A023FKF1	UniRef90_A0A023FKF1
A0A023FKF4	UniRef90_A0A023FKF4
A0A023FKG3	UniRef90_A0A023FKG3
A0A023FKG5	UniRef90_A0A023FKG5
A0A023FKH0	UniRef90_A0A023FKH0
A0A023FKH4	UniRef90_A0A023FKH4
A0A023FKH5	UniRef90_G3MM51
A0A023FKH7	UniRef90_A0A023FKH7
A0A023FKI1	UniRef90_A0A023FYR1
A0A023FKI2	UniRef90_G3MMF2
A0A023FKI8	UniRef90_A0A023FKI8
A0A023FKJ0	UniRef90_A0A023FKJ0
A0A023FKJ1	UniRef90_A0A023FKJ1
A0A023FKJ5	UniRef90_G3ML07
A0A023FKJ8	UniRef90_A0A023FKJ8
A0A023FKK3	UniRef90_A0A023FKK3
A0A023FKK6	UniRef90_Q4PMB6
A0A023FKK8	UniRef90_A0A023FKK8
A0A023FKK9	UniRef90_A0A023FKK9
A0A023FKL3	UniRef90_A0A023GP69
A0A023FKM5	UniRef90_A0A023FZZ7
A0A023FKM9	UniRef90_A0A023FKM9
A0A023FKN3	UniRef90_A0A023FKN3
A0A023FKN8	UniRef90_B7Q5H9
A0A023FKP3	UniRef90_A0A023FKP3
A0A023FKP5	UniRef90_A0A023FKP5
A0A023FKP6	UniRef90_A0A023FKP6
A0A023FKP7	UniRef90_A0A023FKP7
A0A023FKQ2	UniRef90_B7P6H0
A0A023FKQ6	UniRef90_A0A023FKQ6
A0A023FKQ8	UniRef90_A0A023FW14
A0A023FKR2	UniRef90_G3MP66
A0A023FKR8	UniRef90_E7CF11
A0A023FKT4	UniRef90_A0A023FKT4
A0A023FKT5	UniRef90_A0A023FKT5
A0A023FKV5	UniRef90_A0A023FKV5
A0A023FKV7	UniRef90_A0A023FKV7
A0A023FKV9	UniRef90_A0A023FKV9
A0A023FKW3	UniRef90_A0A023FKW3
A0A023FKX2	UniRef90_G3MKU1
A0A023FKY6	UniRef90_A0A023FKY6
A0A023FKY7	UniRef90_A0A023FW64
A0A023FKZ0	UniRef90_A0A023FKZ0
A0A023FKZ3	UniRef90_A0A023FKZ3
A0A023FKZ6	UniRef90_A0A023FKZ6
A0A023FKZ7	UniRef90_A0A023FJF8
A0A023FL03	UniRef90_A0A023FWU3
A0A023FL13	UniRef90_A0A023FL13
A0A023FL20	UniRef90_L7M9U5
A0A023FL21	UniRef90_G3MK49
A0A023FL26	UniRef90_A0A023GJA8
A0A023FL27	UniRef90_A0A023FL27
A0A023FL39	UniRef90_A0A023FL39
A0A023FL40	UniRef90_A0A023FX85
A0A023FL43	UniRef90_A0A023FL43
A0A023FL55	UniRef90_A0A023FL55
A0A023FL59	UniRef90_A0A023FVC9
A0A023FL60	UniRef90_A0A023GMB3
A0A023FL61	UniRef90_A0A023FL61
A0A023FL66	UniRef90_A0A023G7P3
A0A023FL87	UniRef90_B7QLY8
A0A023FL89	UniRef90_A0A023FL89
A0A023FL93	UniRef90_A0A023FL93
A0A023FL94	UniRef90_A0A023FL94
A0A023FL97	UniRef90_A0A023FL97
A0A023FL98	UniRef90_A0A023FL98
A0A023FL99	UniRef90_A0A023FL99
A0A023FLA3	UniRef90_A0A023FP13
A0A023FLA8	UniRef90_A0A023FLA8
A0A023FLB9	UniRef90_A0A023FLB9
A0A023FLC3	UniRef90_L7MGN6
A0A023FLC5	UniRef90_A0A023FLC5
A0A023FLC7	UniRef90_A0A023FLC7
A0A023FLD3	UniRef90_A0A023FZ91
A0A023FLE2	UniRef90_A0A023FLE2
A0A023FLF5	UniRef90_A0A023FLF5
A0A023FLG0	UniRef90_A0A023FLG0
A0A023FLG2	UniRef90_A0A023FLG2
A0A023FLH7	UniRef90_B7PD37
A0A023FLI1	UniRef90_A0A023FLI1
A0A023FLI2	UniRef90_A0A023FLI2
A0A023FLJ0	UniRef90_A0A023FLJ0
A0A023FLJ2	UniRef90_A0A023FLJ2
A0A023FLJ4	UniRef90_A0A023FLJ4
A0A023FLJ6	UniRef90_A0A023FLJ6
A0A023FLK2	UniRef90_A0A023FLK2
A0A023FLK6	UniRef90_A0A023FLK6
A0A023FLK7	UniRef90_A0A023FLK7
A0A023FLL2	UniRef90_A0A023FLL2
A0A023FLL3	UniRef90_A0A023FLL3
A0A023FLL5	UniRef90_A0A023FLL5
A0A023FLM1	UniRef90_A0A023FLM1
A0A023FLM5	UniRef90_A0A023FNP9
A0A023FLM7	UniRef90_A0A023FLM7
A0A023FLP3	UniRef90_A0A023FLP3
A0A023FLP4	UniRef90_B7Q349
A0A023FLR5	UniRef90_A0A023FLR5
A0A023FLR6	UniRef90_A0A023FNV9
A0A023FLS0	UniRef90_A0A023FLS0
A0A023FLS3	UniRef90_A0A023FLS3
A0A023FLS4	UniRef90_A0A023FLS4
A0A023FLT3	UniRef90_V5H3P4
A0A023FLT4	UniRef90_A0A023FLT4
A0A023FLU0	UniRef90_A0A023FLU0
A0A023FLU4	UniRef90_A0A023FLU4
A0A023FLU8	UniRef90_G3MNE5
A0A023FLU9	UniRef90_A0A023FLU9
A0A023FLV0	UniRef90_A0A023FLV0
A0A023FLV1	UniRef90_A0A023FLV1
A0A023FLV5	UniRef90_A0A023FLV5
A0A023FLV8	UniRef90_A0A023GBS6
A0A023FLY5	UniRef90_A0A023FLY5
A0A023FLY7	UniRef90_A0A023FLY7
A0A023FLZ1	UniRef90_V5I359
A0A023FLZ4	UniRef90_A0A023FLZ4
A0A023FM20	UniRef90_B7PLA6
A0A023FM21	UniRef90_A0A023FM21
A0A023FM31	UniRef90_G3MGY2
A0A023FM36	UniRef90_A0A023FM36
A0A023FM37	UniRef90_A0A023GLL8
A0A023FM38	UniRef90_A0A023FM38
A0A023FM40	UniRef90_A0A023GML4
A0A023FM53	UniRef90_A0A023FM53
A0A023FM59	UniRef90_B7PYZ2
A0A023FM65	UniRef90_A0A023FM65
A0A023FM69	UniRef90_A0A023FZR5
A0A023FM74	UniRef90_A0A023FM74
A0A023FM80	UniRef90_A0A023GD91
A0A023FM84	UniRef90_A0A023FM84
A0A023FM86	UniRef90_A0A023FUW8
A0A023FM92	UniRef90_A0A023FM92
A0A023FMA1	UniRef90_A0A023FMA1
A0A023FMA6	UniRef90_L7M7N2
A0A023FMA8	UniRef90_A0A023FMA8
A0A023FMA9	UniRef90_A0A023FMA9
A0A023FMB3	UniRef90_A0A023FMB3
A0A023FMB6	UniRef90_A0A023FMB6
A0A023FMB7	UniRef90_A0A023FMB7
A0A023FMB8	UniRef90_B7QGL8
A0A023FMC0	UniRef90_A0A023FMC0
A0A023FMC4	UniRef90_A0A023FMC4
A0A023FMC7	UniRef90_A0A023FMC7
A0A023FMD0	UniRef90_A0A023FMD0
A0A023FMD3	UniRef90_G3MGZ3
A0A023FMD4	UniRef90_A0A023FMD4
A0A023FME0	UniRef90_A0A023FME0
A0A023FMF6	UniRef90_B7P9E4
A0A023FMG0	UniRef90_A0A023FMG0
A0A023FMG1	UniRef90_A0A023FMG1
A0A023FMG2	UniRef90_A0A023FMG2
A0A023FMG6	UniRef90_A0A023FMG6
A0A023FMG8	UniRef90_A0A023FYG5
A0A023FMG9	UniRef90_A0A023FMG9
A0A023FMI0	UniRef90_A0A023FMI0
A0A023FMI2	UniRef90_A0A023FMI2
A0A023FMI5	UniRef90_A0A023FMI5
A0A023FMJ0	UniRef90_A0A023GDI7
A0A023FMJ1	UniRef90_A0A023FXV4
A0A023FMJ4	UniRef90_V5I4B8
A0A023FMJ6	UniRef90_A0A023FMJ6
A0A023FMJ9	UniRef90_A0A023FMJ9
A0A023FML8	UniRef90_A0A023FML8
A0A023FMM5	UniRef90_L7MF31
A0A023FMN3	UniRef90_A0A023FKV7
A0A023FMN6	UniRef90_A0A023FP22
A0A023FMN8	UniRef90_A0A023FNM7
A0A023FMN9	UniRef90_G3MRL2
A0A023FMP2	UniRef90_A0A023FMP2
A0A023FMP3	UniRef90_A0A023FMP3
A0A023FMP5	UniRef90_A0A023FMP5
A0A023FMP8	UniRef90_A0A023FYD1
A0A023FMQ1	UniRef90_A0A023FL44
A0A023FMR1	UniRef90_A0A023FMR1
A0A023FMR9	UniRef90_A0A023FMR9
A0A023FMS9	UniRef90_A0A023FMS9
A0A023FMT3	UniRef90_F0JA21
A0A023FMT5	UniRef90_A0A023FMT5
A0A023FMU3	UniRef90_A0A023FMU3
A0A023FMU4	UniRef90_A0A023FMU4
A0A023FMU8	UniRef90_G3MM99
A0A023FMV0	UniRef90_A0A023FMV0
A0A023FMV6	UniRef90_A0A023FMV6
A0A023FMW0	UniRef90_A0A023FMW0
A0A023FMX1	UniRef90_L7MII9
A0A023FMY5	UniRef90_A0A023FMY5
A0A023FMZ9	UniRef90_A0A023FMZ9
A0A023FN01	UniRef90_A0A023FN01
A0A023FN04	UniRef90_A0A023FN04
A0A023FN07	UniRef90_A0A023GCS0
A0A023FN11	UniRef90_L7MAQ6
A0A023FN23	UniRef90_A0A023G0M5
A0A023FN24	UniRef90_A0A023FN24
A0A023FN33	UniRef90_A0A023FN33
A0A023FN35	UniRef90_A0A023G5Q5
A0A023FN40	UniRef90_A0A023FN40
A0A023FN42	UniRef90_A0A023FN42
A0A023FN44	UniRef90_L7LZ47
A0A023FN54	UniRef90_A0A023FN54
A0A023FN59	UniRef90_A0A023FN59
A0A023FN61	UniRef90_A0A023FN61
A0A023FN62	UniRef90_A0A023FN62
A0A023FN67	UniRef90_A0A023FN67
A0A023FN69	UniRef90_A0A023GGC2
A0A023FN73	UniRef90_A0A023FN73
A0A023FN74	UniRef90_A0A023FN74
A0A023FN83	UniRef90_A0A023FN83
A0A023FN87	UniRef90_A0A023FN87
A0A023FN94	UniRef90_A0A023FN94
A0A023FN95	UniRef90_A0A023FN95
A0A023FNA6	UniRef90_L7M0T0
A0A023FNB3	UniRef90_A0A023FNB3
A0A023FNB5	UniRef90_A0A023FNB5
A0A023FNB7	UniRef90_A0A023FNB7
A0A023FNB8	UniRef90_A0A023FNB8
A0A023FNC0	UniRef90_A0A023GM78
A0A023FNC1	UniRef90_B7Q5C3
A0A023FNC2	UniRef90_A0A023FNC2
A0A023FNC3	UniRef90_A0A023FNC3
A0A023FNC6	UniRef90_L7MMS5
A0A023FNC7	UniRef90_A0A023FZR5
A0A023FND0	UniRef90_A0A023FXR0
A0A023FND4	UniRef90_A0A023FND4
A0A023FNE0	UniRef90_C9K2E7
A0A023FNE2	UniRef90_A0A023FNE2
A0A023FNE9	UniRef90_A0A023FY35
A0A023FNF1	UniRef90_A0A023FNF1
A0A023FNF4	UniRef90_A0A023FNF4
A0A023FNF6	UniRef90_A0A023FNF6
A0A023FNF9	UniRef90_A0A023FNF9
A0A023FNG0	UniRef90_A0A023FNI2
A0A023FNH2	UniRef90_L7MI10
A0A023FNH6	UniRef90_A0A023FNH6
A0A023FNI0	UniRef90_A0A023FNI0
A0A023FNI2	UniRef90_A0A023FNI2
A0A023FNI5	UniRef90_A0A023FXW2
A0A023FNI6	UniRef90_A0A023FNI6
A0A023FNI7	UniRef90_A0A023FNI7
A0A023FNJ4	UniRef90_A0A023FNJ4
A0A023FNJ7	UniRef90_A0A023FNJ7
A0A023FNK5	UniRef90_A0A023FS50
A0A023FNK7	UniRef90_A0A023FNK7
A0A023FNK9	UniRef90_A0A023FNK9
A0A023FNL4	UniRef90_A0A023FNL4
A0A023FNL9	UniRef90_A0A023FNL9
A0A023FNM1	UniRef90_A0A023FNM1
A0A023FNM7	UniRef90_A0A023FNM7
A0A023FNM9	UniRef90_A0A023GMF4
A0A023FNN1	UniRef90_G3MGS3
A0A023FNN2	UniRef90_A0A023FNN2
A0A023FNN5	UniRef90_A0A023GLQ8
A0A023FNN8	UniRef90_A0A023FSS8
A0A023FNN9	UniRef90_A0A023FNN9
A0A023FNP4	UniRef90_G3MHU6
A0A023FNP5	UniRef90_A0A023FNP5
A0A023FNQ0	UniRef90_A0A023FNQ0
A0A023FNR4	UniRef90_A0A023FNR4
A0A023FNR7	UniRef90_A0A023FNR7
A0A023FNS1	UniRef90_A0A023FNS1
A0A023FNS8	UniRef90_B7PL50
A0A023FNT3	UniRef90_A0A023GLZ8
A0A023FNT6	UniRef90_A0A023FVG5
A0A023FNT8	UniRef90_A0A023FNT8
A0A023FNU0	UniRef90_A0A023FLQ6
A0A023FNU7	UniRef90_A0A023FNU7
A0A023FNV6	UniRef90_A0A023FNV6
A0A023FNV7	UniRef90_A0A023FNV9
A0A023FNV9	UniRef90_A0A023FNV9
A0A023FNW4	UniRef90_A0A023GDS3
A0A023FNW8	UniRef90_A0A023FNW8
A0A023FNX0	UniRef90_G3MSE6
A0A023FNX2	UniRef90_A0A023FNX2
A0A023FNX7	UniRef90_A0A023FNX7
A0A023FNZ1	UniRef90_A0A023FNZ1
A0A023FNZ2	UniRef90_A0A023FNZ2
A0A023FNZ9	UniRef90_A0A023FNZ9
A0A023FP02	UniRef90_A0A023FP02
A0A023FP09	UniRef90_A0A023FP09
A0A023FP11	UniRef90_A0A023FP11
A0A023FP26	UniRef90_A0A023FP26
A0A023FP40	UniRef90_A0A023FP40
A0A023FP41	UniRef90_A0A023FTE7
A0A023FP42	UniRef90_A0A023FP42
A0A023FP43	UniRef90_G3MMC2
A0A023FP51	UniRef90_L7M8V3
A0A023FP54	UniRef90_A0A023FP54
A0A023FP59	UniRef90_A0A023FP59
A0A023FP62	UniRef90_A0A023FP62
A0A023FP64	UniRef90_A0A023FP64
A0A023FP66	UniRef90_A0A023FP66
A0A023FP69	UniRef90_A0A023FP69
A0A023FP72	UniRef90_V5YTY3
A0A023FP81	UniRef90_A0A023FP81
A0A023FP83	UniRef90_A0A023FP83
A0A023FP89	UniRef90_A0A023FP89
A0A023FP91	UniRef90_A0A023FP91
A0A023FP97	UniRef90_A0A023FP97
A0A023FPA4	UniRef90_A0A023FPA4
A0A023FPA7	UniRef90_A0A023FQY2
A0A023FPA8	UniRef90_A0A023FPA8
A0A023FPA9	UniRef90_A0A023FPA9
A0A023FPB1	UniRef90_A0A023FPB1
A0A023FPB5	UniRef90_A0A023FPB5
A0A023FPC2	UniRef90_A0A023FPC2
A0A023FPC4	UniRef90_A0A023FPC4
A0A023FPC8	UniRef90_A0A023FYF1
A0A023FPD2	UniRef90_A0A023FPD2
A0A023FPD4	UniRef90_A0A023FPD4
A0A023FPD5	UniRef90_B7Q304
A0A023FPD8	UniRef90_A0A023FPD8
A0A023FPE0	UniRef90_A0A023G027
A0A023FPF1	UniRef90_A0A023FPF1
A0A023FPF5	UniRef90_A0A023FPF5
A0A023FPF8	UniRef90_A0A023FPF8
A0A023FPG3	UniRef90_A0A023FPG3
A0A023FPG5	UniRef90_A0A023FNV5
A0A023FPG6	UniRef90_A0A023FPG6
A0A023FPG9	UniRef90_A0A023FMR9
A0A023FPH0	UniRef90_A0A023FPH0
A0A023FPH2	UniRef90_A0A023FPH2
A0A023FPH4	UniRef90_A0A023FPH4
A0A023FPH5	UniRef90_A0A023FSN4
A0A023FPH9	UniRef90_A0A023FPH9
A0A023FPI0	UniRef90_A0A023FPI0
A0A023FPI5	UniRef90_A0A023FPI5
A0A023FPI6	UniRef90_A0A023FPI6
A0A023FPI7	UniRef90_A0A023FPI7
A0A023FPI8	UniRef90_A0A023FPI8
A0A023FPI9	UniRef90_A0A023FPI9
A0A023FPJ9	UniRef90_A0A023FPJ9
A0A023FPL0	UniRef90_A0SHR2
A0A023FPL8	UniRef90_A0A023FSP4
A0A023FPM2	UniRef90_A0A023FPM2
A0A023FPN3	UniRef90_A0A023FLQ3
A0A023FPP5	UniRef90_A0A023FPP5
A0A023FPP8	UniRef90_A0A023FPP8
A0A023FPQ0	UniRef90_A0A023FPQ0
A0A023FPQ2	UniRef90_F0JAB8
A0A023FPQ7	UniRef90_A0A023FZZ5
A0A023FPR2	UniRef90_A0A023FWV6
A0A023FPR7	UniRef90_A0A023FMA5
A0A023FPR9	UniRef90_A0A023FPR9
A0A023FPT2	UniRef90_A0A023FPT2
A0A023FPT7	UniRef90_A0A023FXZ4
A0A023FPU6	UniRef90_A0A023FPU6
A0A023FPV0	UniRef90_A0A023FPV0
A0A023FPV5	UniRef90_A0A023FPV5
A0A023FPW8	UniRef90_A0A023FSW5
A0A023FPX0	UniRef90_A0A023FPX0
A0A023FPX6	UniRef90_A0A023FPX6
A0A023FPY0	UniRef90_A0A023FPY0
A0A023FPY5	UniRef90_A0A023FQ81
A0A023FPY6	UniRef90_A0A023FPY6
A0A023FPY8	UniRef90_A0A023FPY8
A0A023FPY9	UniRef90_A0A023FGK5
A0A023FQ02	UniRef90_G3MH69
A0A023FQ10	UniRef90_A0A023FQ10
A0A023FQ20	UniRef90_A0A023FQ25
A0A023FQ22	UniRef90_A0A023FQ22
A0A023FQ29	UniRef90_A0A023FQ29
A0A023FQ31	UniRef90_A0A023FQ31
A0A023FQ32	UniRef90_A0A023FQ32
A0A023FQ35	UniRef90_A0A023FRC9
A0A023FQ44	UniRef90_A0A023FQ44
A0A023FQ49	UniRef90_A0A023FQ49
A0A023FQ52	UniRef90_A0A023FQ52
A0A023FQ54	UniRef90_Q2N1C0
A0A023FQ58	UniRef90_A0A023FQ65
A0A023FQ60	UniRef90_A0A023FQ60
A0A023FQ61	UniRef90_A0A023FQ79
A0A023FQ64	UniRef90_A0A023FQ64
A0A023FQ66	UniRef90_A0A023FPS4
A0A023FQ67	UniRef90_A0A023G1S6
A0A023FQ72	UniRef90_A0A023FQ72
A0A023FQ73	UniRef90_A0A023FNL0
A0A023FQ77	UniRef90_A0A023FNY8
A0A023FQ81	UniRef90_A0A023FQ81
A0A023FQ82	UniRef90_A0A023FQ82
A0A023FQ85	UniRef90_A0A023FQ85
A0A023FQ94	UniRef90_A0A023FQ94
A0A023FQ99	UniRef90_A0A023FQ99
A0A023FQB1	UniRef90_A0A023FQB1
A0A023FQB3	UniRef90_A0A023FQB3
A0A023FQC1	UniRef90_A0A023FQC1
A0A023FQC2	UniRef90_A0A023FQC2
A0A023FQC8	UniRef90_A0A023FS49
A0A023FQD3	UniRef90_A0A023FQD3
A0A023FQD5	UniRef90_A0A023FQD5
A0A023FQD6	UniRef90_A0A023FQD6
A0A023FQD7	UniRef90_A0A023FQD7
A0A023FQD8	UniRef90_A0A023FQD8
A0A023FQE0	UniRef90_A0A023FQE0
A0A023FQE5	UniRef90_A0A023FQE5
A0A023FQE9	UniRef90_A0A023FQE9
A0A023FQF2	UniRef90_A0A023FQF2
A0A023FQF5	UniRef90_A0A023FQF5
A0A023FQF9	UniRef90_A0A023FQF9
A0A023FQG4	UniRef90_A0A023FQG4
A0A023FQG9	UniRef90_A0A023FQG9
A0A023FQH3	UniRef90_A0A023FQH3
A0A023FQH7	UniRef90_G3MT13
A0A023FQH9	UniRef90_A0A023FQH9
A0A023FQI4	UniRef90_A0A023FQI4
A0A023FQI7	UniRef90_A0A023FQI7
A0A023FQI8	UniRef90_A0A023FQI8
A0A023FQJ3	UniRef90_A0A023FQJ3
A0A023FQJ4	UniRef90_A0A023FQJ4
A0A023FQJ5	UniRef90_A0A023FQJ5
A0A023FQK0	UniRef90_A0A023FQK0
A0A023FQL1	UniRef90_A0A023FQL1
A0A023FQL3	UniRef90_A0A023FQL3
A0A023FQL6	UniRef90_A0A023FQL6
A0A023FQN1	UniRef90_A0A023FQN1
A0A023FQN6	UniRef90_A0A023FQN6
A0A023FQP1	UniRef90_A0A023FQP1
A0A023FQP3	UniRef90_A0A023FQP3
A0A023FQP7	UniRef90_A0A023G9B3
A0A023FQQ1	UniRef90_A0A023FQQ1
A0A023FQR9	UniRef90_A0A023FQR9
A0A023FQS6	UniRef90_A0A023G0S1
A0A023FQS7	UniRef90_A0A023FQS7
A0A023FQT1	UniRef90_A0A023FQT1
A0A023FQT2	UniRef90_A0A023FQT2
A0A023FQT7	UniRef90_A0A023FQT7
A0A023FQV7	UniRef90_A0A023FQ17
A0A023FQW1	UniRef90_A0A023FQW1
A0A023FQW8	UniRef90_A0A023FQW8
A0A023FQZ0	UniRef90_A0A023FQZ0
A0A023FQZ6	UniRef90_A0A023FQZ6
A0A023FQZ7	UniRef90_A0A023FQZ7
A0A023FR03	UniRef90_A0A023FR03
A0A023FR06	UniRef90_A0A023FS81
A0A023FR14	UniRef90_A0A023FR14
A0A023FR23	UniRef90_A0A023FR23
A0A023FR34	UniRef90_A0A023FR34
A0A023FR42	UniRef90_A0A023FR42
A0A023FR57	UniRef90_A0A023FN60
A0A023FR63	UniRef90_A0A023FR63
A0A023FR66	UniRef90_A0A023FR66
A0A023FR67	UniRef90_A0A023FR67
A0A023FR68	UniRef90_A0A023FR68
A0A023FR69	UniRef90_A0A023FR69
A0A023FR73	UniRef90_A0A023FR73
A0A023FR89	UniRef90_A0A023FR89
A0A023FR97	UniRef90_A0A023FT40
A0A023FRB8	UniRef90_A0A023FT57
A0A023FRD6	UniRef90_A0A023FRD6
A0A023FRE0	UniRef90_A0A023FRE0
A0A023FRE5	UniRef90_A0A023FRE5
A0A023FRF0	UniRef90_A0A023FRF0
A0A023FRF3	UniRef90_A0A023FRF3
A0A023FRF6	UniRef90_A0A023G792
A0A023FRG0	UniRef90_A0A023GE40
A0A023FRG2	UniRef90_L7M8M9
A0A023FRH0	UniRef90_A0A023FRH0
A0A023FRH2	UniRef90_A0A023FRH2
A0A023FRI0	UniRef90_A0A023FRI0
A0A023FRI3	UniRef90_A0A023FRI3
A0A023FRI4	UniRef90_A0A023FRI4
A0A023FRI5	UniRef90_A0A023FRI5
A0A023FRI6	UniRef90_A0A023G7D8
A0A023FRJ0	UniRef90_A0A023FRJ0
A0A023FRJ3	UniRef90_A0A023FRJ3
A0A023FRJ4	UniRef90_A0A023FRJ4
A0A023FRJ9	UniRef90_G3MNI4
A0A023FRK1	UniRef90_F0JAB8
A0A023FRK9	UniRef90_A0A023FRK9
A0A023FRL2	UniRef90_B7PFI9
A0A023FRL4	UniRef90_A0A023FTL7
A0A023FRL8	UniRef90_A0A023FUW9
A0A023FRM5	UniRef90_A0A023FRM5
A0A023FRN2	UniRef90_A0A023FRN2
A0A023FRN3	UniRef90_A0A023FRN3
A0A023FRN4	UniRef90_A0A023FRN4
A0A023FRN7	UniRef90_A0A023FRN7
A0A023FRN8	UniRef90_A0A023FRN8
A0A023FRP7	UniRef90_A0A023FRP7
A0A023FRQ1	UniRef90_A0A023FRQ1
A0A023FRQ2	UniRef90_A0A023FRQ2
A0A023FRQ3	UniRef90_A0A023FRQ3
A0A023FRQ5	UniRef90_A0A023FRQ5
A0A023FRQ8	UniRef90_A0A023FEZ0
A0A023FRR4	UniRef90_A0A023FRR4
A0A023FRR9	UniRef90_L7MM52
A0A023FRS7	UniRef90_A0A023FRS7
A0A023FRT2	UniRef90_A0A023FRT2
A0A023FRT3	UniRef90_A0A023FRT3
A0A023FRT7	UniRef90_A0A023FRT7
A0A023FRU2	UniRef90_A0A023FRU2
A0A023FRV0	UniRef90_A0A023FRV0
A0A023FRV4	UniRef90_A0A023FRV4
A0A023FRW1	UniRef90_A0A023FRW1
A0A023FRW9	UniRef90_G3MKH3
A0A023FRX7	UniRef90_A0A023FRX7
A0A023FRY3	UniRef90_A0A023FRY3
A0A023FRY6	UniRef90_A0A023FRY6
A0A023FRZ2	UniRef90_A0A023FYG7
A0A023FS08	UniRef90_A0A023FS08
A0A023FS13	UniRef90_A0A023FS13
A0A023FS25	UniRef90_A0A023GFY4
A0A023FS28	UniRef90_A0A023FS28
A0A023FS29	UniRef90_A0A023FR09
A0A023FS31	UniRef90_A0A023FS31
A0A023FS36	UniRef90_A0A023FS36
A0A023FS45	UniRef90_A0A023FS45
A0A023FS48	UniRef90_A0A023FS48
A0A023FS49	UniRef90_A0A023FS49
A0A023FS51	UniRef90_A0A023FIJ8
A0A023FS59	UniRef90_A0A023FS59
A0A023FS63	UniRef90_A0A023FS63
A0A023FS75	UniRef90_A0A023FS75
A0A023FS82	UniRef90_A0A023FS82
A0A023FS83	UniRef90_A0A023FPB9
A0A023FS85	UniRef90_A0A023FS85
A0A023FS89	UniRef90_A0A023FS89
A0A023FS94	UniRef90_A0A023FS94
A0A023FS95	UniRef90_A0A023FS95
A0A023FS98	UniRef90_A0A023FS98
A0A023FS99	UniRef90_A0A023FS99
A0A023FSA7	UniRef90_B7PD76
A0A023FSA9	UniRef90_A0A023FSA9
A0A023FSB1	UniRef90_A0A023FSB1
A0A023FSB4	UniRef90_A0A023FSB4
A0A023FSB5	UniRef90_A0A023FSB5
A0A023FSB8	UniRef90_A0A023FSB8
A0A023FSC2	UniRef90_L7M839
A0A023FSC8	UniRef90_A0A023FSC8
A0A023FSD2	UniRef90_A0A023FSD2
A0A023FSD4	UniRef90_A0A023FSD4
A0A023FSD9	UniRef90_A0A023FSD9
A0A023FSE5	UniRef90_A0A023FSE5
A0A023FSE8	UniRef90_A0A023FSE8
A0A023FSE9	UniRef90_A0A023FSE9
A0A023FSF1	UniRef90_A0A023FSF1
A0A023FSF3	UniRef90_A0A023FSF3
A0A023FSF7	UniRef90_A0A023FSF7
A0A023FSG1	UniRef90_A0A023FPB5
A0A023FSG2	UniRef90_A0A023FSG2
A0A023FSG3	UniRef90_A0A023FSG3
A0A023FSH4	UniRef90_A0A023FSH4
A0A023FSH5	UniRef90_A0A023FSH5
A0A023FSH7	UniRef90_A0A023FSH7
A0A023FSI2	UniRef90_A0A023FSI2
A0A023FSJ7	UniRef90_A0A023FSJ7
A0A023FSJ8	UniRef90_A0A023FSJ8
A0A023FSK7	UniRef90_A0A023FSK7
A0A023FSL5	UniRef90_A0A023FJ47
A0A023FSM0	UniRef90_A0A023FSM0
A0A023FSM4	UniRef90_A0A023FSM4
A0A023FSM6	UniRef90_A0A023FRI3
A0A023FSP3	UniRef90_A0A023FSP3
A0A023FSP8	UniRef90_A0A023FSP8
A0A023FSQ0	UniRef90_A0A023FSQ0
A0A023FSQ4	UniRef90_A0A023FSQ4
A0A023FSR5	UniRef90_A0A023FH72
A0A023FSS1	UniRef90_A0A023FSS1
A0A023FSS3	UniRef90_A0A023FSS3
A0A023FSS7	UniRef90_A0A023FQM4
A0A023FST3	UniRef90_A0A023FST3
A0A023FST5	UniRef90_A0A023FST5
A0A023FSU1	UniRef90_A0A023FSU1
A0A023FSU5	UniRef90_A0A023FSU5
A0A023FSW1	UniRef90_A0A023GCG6
A0A023FSW2	UniRef90_A0A023FQ45
A0A023FSW6	UniRef90_A0A023FSW6
A0A023FSX3	UniRef90_A0A023FPY1
A0A023FSY1	UniRef90_A0A023FFM6
A0A023FSY7	UniRef90_A0A023FRC9
A0A023FSY9	UniRef90_A0A023FSY9
A0A023FSZ4	UniRef90_A0A023FSZ4
A0A023FSZ5	UniRef90_A0A023FSZ5
A0A023FT10	UniRef90_A0A023FT10
A0A023FT19	UniRef90_A0A023FT19
A0A023FT26	UniRef90_A0A023FT26
A0A023FT28	UniRef90_A0A023FT28
A0A023FT29	UniRef90_A0A023FT29
A0A023FT34	UniRef90_A0A023FT34
A0A023FT37	UniRef90_A0A023FT37
A0A023FT52	UniRef90_G3ML91
A0A023FT55	UniRef90_A0A023FT55
A0A023FT59	UniRef90_A0A023FT59
A0A023FT71	UniRef90_A0A023FT71
A0A023FT76	UniRef90_A0A023FT76
A0A023FT81	UniRef90_A0A023FT81
A0A023FT83	UniRef90_A0A023FT83
A0A023FT85	UniRef90_A0A023FT85
A0A023FT86	UniRef90_A0A023FT86
A0A023FT91	UniRef90_A0A023FQB9
A0A023FT92	UniRef90_A0A023FGA5
A0A023FT96	UniRef90_A0A023FT96
A0A023FT99	UniRef90_A0A023FT99
A0A023FTA7	UniRef90_A0A023FTA7
A0A023FTB1	UniRef90_A0A023FTB1
A0A023FTC9	UniRef90_A0A023FTC9
A0A023FTD5	UniRef90_A0A023FTD5
A0A023FTD7	UniRef90_A0A023FTD7
A0A023FTD9	UniRef90_A0A023FTD9
A0A023FTE1	UniRef90_A0A023FTE1
A0A023FTE4	UniRef90_A0A023FTE4
A0A023FTE7	UniRef90_A0A023FTE7
A0A023FTF7	UniRef90_A0A023FTF7
A0A023FTG7	UniRef90_A0A023FTG7
A0A023FTH6	UniRef90_A0A023FMN4
A0A023FTH8	UniRef90_A0A023FEB1
A0A023FTJ6	UniRef90_A0A023FTJ6
A0A023FTK8	UniRef90_A0A023FTK8
A0A023FTL2	UniRef90_A0A023FTL2
A0A023FTL6	UniRef90_A0A023FTL6
A0A023FTM7	UniRef90_A0A023FTM7
A0A023FTN0	UniRef90_A0A023FTN0
A0A023FTN8	UniRef90_A0A023FG47
A0A023FTP9	UniRef90_A0A023FTP9
A0A023FTQ2	UniRef90_Q16695
A0A023FTU5	UniRef90_A0A023FTL6
A0A023FTU9	UniRef90_A0A023FTU9
A0A023FTV3	UniRef90_A0A023FTV3
A0A023FTV8	UniRef90_A0A023FTV8
A0A023FTW3	UniRef90_A0A023FTW3
A0A023FTW9	UniRef90_A0A023FTW9
A0A023FTX5	UniRef90_A0A023FTX5
A0A023FTY2	UniRef90_A0A023FG69
A0A023FTY6	UniRef90_A0A023FTY6
A0A023FTY7	UniRef90_A0A023FTY7
A0A023FU00	UniRef90_G3MPV9
A0A023FU06	UniRef90_G3MH09
A0A023FU33	UniRef90_A0A023FU33
A0A023FU35	UniRef90_A0A023FU35
A0A023FU36	UniRef90_L7LWH7
A0A023FU45	UniRef90_A0A023FU45
A0A023FU50	UniRef90_A0A023FU50
A0A023FU58	UniRef90_A0A023FU58
A0A023FU62	UniRef90_A0A023FU62
A0A023FU65	UniRef90_A0A023FU65
A0A023FU78	UniRef90_G3MPY6
A0A023FU93	UniRef90_A0A023FR88
A0A023FUA4	UniRef90_A0A023FSB3
A0A023FUB1	UniRef90_A0A023FF52
A0A023FUD0	UniRef90_A0A023FUD0
A0A023FUD8	UniRef90_A0A023FZB5
A0A023FUF2	UniRef90_A0A023FEF2
A0A023FUG4	UniRef90_A0A023FUG4
A0A023FUH2	UniRef90_A0A023FUH2
A0A023FUH6	UniRef90_A0A023FUH6
A0A023FUI7	UniRef90_A0A023FUI7
A0A023FUJ5	UniRef90_A0A023FUJ5
A0A023FUL5	UniRef90_A0A023FUL5
A0A023FUM2	UniRef90_A0A023FUM2
A0A023FUM4	UniRef90_A0A023FUM4
A0A023FUN6	UniRef90_A0A076KTS4
A0A023FUN8	UniRef90_A0A023FUN8
A0A023FUN9	UniRef90_A0A023FUN9
A0A023FUP6	UniRef90_A0A023FUP6
A0A023FUQ0	UniRef90_A0A023FPA4
A0A023FUQ7	UniRef90_A0A023FUQ7
A0A023FUR2	UniRef90_A0A023FUR2
A0A023FUR9	UniRef90_A0A023FUM2
A0A023FUS2	UniRef90_A0A023FUS2
A0A023FUU2	UniRef90_B7P557
A0A023FUV4	UniRef90_A0A023FUV4
A0A023FUV5	UniRef90_A0A023FP17
A0A023FUW1	UniRef90_A0A023FUW1
A0A023FUW9	UniRef90_A0A023FUW9
A0A023FUY1	UniRef90_B7PSK1
A0A023FUY2	UniRef90_A0A023FUY2
A0A023FUZ0	UniRef90_A0A023FUZ0
A0A023FUZ8	UniRef90_A0A023FUZ8
A0A023FUZ9	UniRef90_L7M4G5
A0A023FV09	UniRef90_A0A023FV09
A0A023FV17	UniRef90_A0A023GC88
A0A023FV28	UniRef90_A0A023FV28
A0A023FV30	UniRef90_A0A023FV30
A0A023FV32	UniRef90_A0A023FV32
A0A023FV33	UniRef90_L7M342
A0A023FV38	UniRef90_A0A023FV38
A0A023FV40	UniRef90_A0A023FV40
A0A023FV43	UniRef90_A0A023FV43
A0A023FV45	UniRef90_A0A023FV45
A0A023FV51	UniRef90_A0A023FV51
A0A023FV58	UniRef90_A0A023FV58
A0A023FV60	UniRef90_A0A023FV60
A0A023FV64	UniRef90_A0A023FV64
A0A023FV65	UniRef90_A0A023FV65
A0A023FV68	UniRef90_A0A023FV68
A0A023FV73	UniRef90_A0A023FV73
A0A023FV83	UniRef90_A0A023GDY5
A0A023FV86	UniRef90_A0A023FV86
A0A023FV90	UniRef90_A0A023FV90
A0A023FV91	UniRef90_A0A023FV91
A0A023FV96	UniRef90_A0A023FV96
A0A023FVA1	UniRef90_A0A023FVA1
A0A023FVA7	UniRef90_G3MSH4
A0A023FVB6	UniRef90_A0A023FVB6
A0A023FVC7	UniRef90_A0A023FVC7
A0A023FVC8	UniRef90_A0A023FVC8
A0A023FVD2	UniRef90_A0A023GAP2
A0A023FVD5	UniRef90_A0A023FVD5
A0A023FVE6	UniRef90_Q4VRW1
A0A023FVF0	UniRef90_A0A023FVF0
A0A023FVF2	UniRef90_A0A023FVF2
A0A023FVG0	UniRef90_G3MNU7
A0A023FVG1	UniRef90_A0A023FVG1
A0A023FVG5	UniRef90_A0A023FVG5
A0A023FVH0	UniRef90_A0A023FVH0
A0A023FVH3	UniRef90_A0A023FVH3
A0A023FVH8	UniRef90_A0A023FVH8
A0A023FVI3	UniRef90_A0A023FVI3
A0A023FVK3	UniRef90_A0A023FVK3
A0A023FVL7	UniRef90_A0A023FVL7
A0A023FVM2	UniRef90_A0A023FVM2
A0A023FVM4	UniRef90_A0A023FVM4
A0A023FVM8	UniRef90_A0A023FVM8
A0A023FVM9	UniRef90_A0A023FVM9
A0A023FVN5	UniRef90_A0A023FVN5
A0A023FVN6	UniRef90_A0A023FVN6
A0A023FVP3	UniRef90_A0A023GEG4
A0A023FVQ0	UniRef90_A0A023FVQ0
A0A023FVQ3	UniRef90_A0A023FVQ3
A0A023FVQ4	UniRef90_A0A023FVQ4
A0A023FVQ9	UniRef90_A0A023FVQ9
A0A023FVS1	UniRef90_A0A023FMG4
A0A023FVS3	UniRef90_A0A023FVS3
A0A023FVS4	UniRef90_A0A023FVS4
A0A023FVS5	UniRef90_A0A023FVS5
A0A023FVT0	UniRef90_A0A023FVT0
A0A023FVT1	UniRef90_A0A023FVT1
A0A023FVT7	UniRef90_A0A023GG94
A0A023FVU2	UniRef90_A0A023FVU2
A0A023FVU5	UniRef90_A0A023FVU5
A0A023FVW2	UniRef90_A0A023FVW2
A0A023FVW3	UniRef90_A0A023FVW3
A0A023FVX9	UniRef90_A0A023FVX9
A0A023FVY0	UniRef90_A0A023FVY0
A0A023FVY1	UniRef90_A0A023GP35
A0A023FVY3	UniRef90_A0A023FVY3
A0A023FVZ2	UniRef90_Q4PM31
A0A023FW00	UniRef90_A0A023FW00
A0A023FW08	UniRef90_A0A023FW08
A0A023FW15	UniRef90_A0A023FW15
A0A023FW20	UniRef90_A0A023FW20
A0A023FW25	UniRef90_A0A023FW25
A0A023FW35	UniRef90_A0A023GMD8
A0A023FW41	UniRef90_A0A023FW41
A0A023FW48	UniRef90_A0A023FW48
A0A023FW50	UniRef90_A0A023FW50
A0A023FW58	UniRef90_A0A023FW58
A0A023FW64	UniRef90_A0A023FW64
A0A023FW67	UniRef90_B7Q304
A0A023FW81	UniRef90_A0A023FQ29
A0A023FW91	UniRef90_A0A023FW91
A0A023FWA5	UniRef90_A0A023FWA5
A0A023FWA8	UniRef90_A0A023FWA8
A0A023FWB0	UniRef90_A0A023FWB0
A0A023FWB1	UniRef90_A0A023FWB1
A0A023FWB9	UniRef90_G3MMY5
A0A023FWD1	UniRef90_A0A023FWD1
A0A023FWD4	UniRef90_A0A023FWD4
A0A023FWF9	UniRef90_G3MNE5
A0A023FWG0	UniRef90_A0A023FWG0
A0A023FWH0	UniRef90_A0A023FWH0
A0A023FWH9	UniRef90_A0A023FWH9
A0A023FWI7	UniRef90_B7PQ07
A0A023FWJ1	UniRef90_A0A023FWJ1
A0A023FWP2	UniRef90_A0A023FLY1
A0A023FWP4	UniRef90_A0A023FWP4
A0A023FWP6	UniRef90_A0A023FWP6
A0A023FWP9	UniRef90_A0A023GN88
A0A023FWQ1	UniRef90_G3MMT1
A0A023FWQ6	UniRef90_A0A023FWQ6
A0A023FWQ9	UniRef90_A0A023FWQ9
A0A023FWS1	UniRef90_G3MH55
A0A023FWU0	UniRef90_B7QHP5
A0A023FWU3	UniRef90_A0A023FWU3
A0A023FWU4	UniRef90_Q6B8B9
A0A023FWY8	UniRef90_A0A023FWY8
A0A023FWZ7	UniRef90_A0A023FWZ7
A0A023FWZ9	UniRef90_G3MLS5
A0A023FX14	UniRef90_A0A023FLM0
A0A023FX22	UniRef90_A0A023FX22
A0A023FX27	UniRef90_A0A023FX27
A0A023FX39	UniRef90_G3MK71
A0A023FX46	UniRef90_A0A023FX46
A0A023FX48	UniRef90_A0A023FX48
A0A023FX53	UniRef90_G3MQL6
A0A023FX62	UniRef90_A0A023FX62
A0A023FX65	UniRef90_A0A023FX65
A0A023FX66	UniRef90_A0A023FX66
A0A023FX74	UniRef90_A0A023FX74
A0A023FX75	UniRef90_A0A023FX75
A0A023FX76	UniRef90_A0A023FX76
A0A023FX80	UniRef90_A0A023FX80
A0A023FX83	UniRef90_A0A023FX83
A0A023FX85	UniRef90_A0A023FX85
A0A023FX95	UniRef90_A0A023FX95
A0A023FX98	UniRef90_A0A023FX98
A0A023FXA5	UniRef90_A0A023G4E5
A0A023FXA7	UniRef90_A0A023FXA7
A0A023FXA9	UniRef90_A0A023FXA9
A0A023FXB2	UniRef90_A0A023FXB2
A0A023FXB8	UniRef90_B7PN10
A0A023FXC6	UniRef90_A0A023G6H3
A0A023FXC7	UniRef90_P68366
A0A023FXD5	UniRef90_A0A023FXD5
A0A023FXE3	UniRef90_A0A023FXE3
A0A023FXF6	UniRef90_A0A023G0X9
A0A023FXG4	UniRef90_A0A023FXG4
A0A023FXI6	UniRef90_A0A023FXI6
A0A023FXI7	UniRef90_A0A023FXI7
A0A023FXJ7	UniRef90_A0A023FXJ7
A0A023FXK3	UniRef90_A0A023FXK3
A0A023FXK7	UniRef90_L7LVM4
A0A023FXK8	UniRef90_A0A023G131
A0A023FXL0	UniRef90_A0A023FXL0
A0A023FXL1	UniRef90_A0A023FXL1
A0A023FXL4	UniRef90_A0SHR2
A0A023FXL5	UniRef90_A0A023FXL5
A0A023FXL7	UniRef90_A0A023FXL7
A0A023FXM8	UniRef90_A0A023FXM8
A0A023FXM9	UniRef90_C9X4I3
A0A023FXN3	UniRef90_F0J9W5
A0A023FXP6	UniRef90_G3ML82
A0A023FXP7	UniRef90_A0A023FXP7
A0A023FXP9	UniRef90_L7M1P5
A0A023FXQ7	UniRef90_A0A023FXQ7
A0A023FXR0	UniRef90_A0A023FXR0
A0A023FXR2	UniRef90_G3MS97
A0A023FXS6	UniRef90_A0A023FXS6
A0A023FXS9	UniRef90_A0A023FXS9
A0A023FXU3	UniRef90_A0A023FXU3
A0A023FXU5	UniRef90_A0A023FXU5
A0A023FXU6	UniRef90_A0A023FXU6
A0A023FXU7	UniRef90_A0A023FQ81
A0A023FXU9	UniRef90_F0J923
A0A023FXV5	UniRef90_A0A023FXV5
A0A023FXW4	UniRef90_A0A090XB18
A0A023FXX3	UniRef90_A0A023FXX3
A0A023FXX4	UniRef90_A0A023FXX4
A0A023FY04	UniRef90_L7M0L4
A0A023FY13	UniRef90_B7QI53
A0A023FY21	UniRef90_A0A023FY21
A0A023FY22	UniRef90_A0A023FY22
A0A023FY26	UniRef90_A0A023FZ17
A0A023FY40	UniRef90_A0A023FY40
A0A023FY42	UniRef90_G3MPQ2
A0A023FY43	UniRef90_A0A023FY43
A0A023FY44	UniRef90_A0A023FY44
A0A023FY50	UniRef90_A0A023FY50
A0A023FY51	UniRef90_A0A023FY51
A0A023FY54	UniRef90_A0A023FY54
A0A023FY55	UniRef90_A0A023FY55
A0A023FY60	UniRef90_A0A023FY60
A0A023FY76	UniRef90_A0A023FY76
A0A023FY81	UniRef90_A0A023FY81
A0A023FY85	UniRef90_A0A023FY85
A0A023FY86	UniRef90_A0A023FY86
A0A023FY90	UniRef90_A0A023FY90
A0A023FY95	UniRef90_A0A023FY95
A0A023FY99	UniRef90_A0A023FY99
A0A023FYA6	UniRef90_A0A023FYA6
A0A023FYB2	UniRef90_A0A023FYB2
A0A023FYC2	UniRef90_A0A023FYC2
A0A023FYD2	UniRef90_A0A023FYD2
A0A023FYD8	UniRef90_A0A023FYI6
A0A023FYF0	UniRef90_A0A023FYF0
A0A023FYF6	UniRef90_A0A023FYF6
A0A023FYG7	UniRef90_A0A023FYG7
A0A023FYH6	UniRef90_A0A023FYH6
A0A023FYH7	UniRef90_A0A023FDM8
A0A023FYI2	UniRef90_L7M2R1
A0A023FYI4	UniRef90_B7PFS8
A0A023FYJ1	UniRef90_A0A023FYJ1
A0A023FYK1	UniRef90_A0A023FYK1
A0A023FYK8	UniRef90_A0A023FYK8
A0A023FYL1	UniRef90_A0A023FYL1
A0A023FYL6	UniRef90_A0A023FYL6
A0A023FYM0	UniRef90_A0A023FYM0
A0A023FYM6	UniRef90_A0A023FLD7
A0A023FYM7	UniRef90_A0A023FYM7
A0A023FYN2	UniRef90_A0A023FYN2
A0A023FYN6	UniRef90_A0A023FYN6
A0A023FYN7	UniRef90_A0A023FYN7
A0A023FYP1	UniRef90_A0A023FYP1
A0A023FYR7	UniRef90_A0A023FYR7
A0A023FYR9	UniRef90_A0A023FYR9
A0A023FYS2	UniRef90_A0A023FYS2
A0A023FYS8	UniRef90_A0A023FYS8
A0A023FYT3	UniRef90_A0A023FYT3
A0A023FYT4	UniRef90_A0A023FYT4
A0A023FYT9	UniRef90_A0A023FYT9
A0A023FYU5	UniRef90_A0A023FYU5
A0A023FYU8	UniRef90_A0A023FYU8
A0A023FYV6	UniRef90_A0A023FYV6
A0A023FYV9	UniRef90_A0A023FYV9
A0A023FYX4	UniRef90_A0A023FYX4
A0A023FYY0	UniRef90_A0A023FYY0
A0A023FYY4	UniRef90_A0A023FYY4
A0A023FYZ8	UniRef90_A0A023FNG6
A0A023FZ01	UniRef90_A0A023FZ01
A0A023FZ17	UniRef90_A0A023FZ17
A0A023FZ19	UniRef90_A0A023FZ19
A0A023FZ20	UniRef90_A0A023FZ20
A0A023FZ26	UniRef90_A0A023FZ26
A0A023FZ27	UniRef90_A0A023FZ27
A0A023FZ52	UniRef90_A0A023FZ52
A0A023FZ57	UniRef90_A0A023FZ57
A0A023FZ61	UniRef90_A0A023FZ61
A0A023FZ64	UniRef90_A0A023FZ64
A0A023FZ69	UniRef90_A0A023FZ69
A0A023FZ76	UniRef90_A0A023FZ76
A0A023FZ81	UniRef90_A0A023FZ81
A0A023FZ89	UniRef90_A0A023FZ89
A0A023FZ97	UniRef90_A0A023FZ97
A0A023FZA2	UniRef90_A0A023FZA2
A0A023FZA4	UniRef90_L7MAZ4
A0A023FZA6	UniRef90_A0A023FZA6
A0A023FZB0	UniRef90_A0A023FZB0
A0A023FZB2	UniRef90_A0A023FZB2
A0A023FZD8	UniRef90_A0A023FZD8
A0A023FZE6	UniRef90_A0A023FZE6
A0A023FZE7	UniRef90_A0A023FZE7
A0A023FZF2	UniRef90_A0A023FZF2
A0A023FZF5	UniRef90_A0A023FZF5
A0A023FZG1	UniRef90_A0A023FZG1
A0A023FZG5	UniRef90_A0A023FZG5
A0A023FZG7	UniRef90_A0A023FZG7
A0A023FZH6	UniRef90_A0A023FZH6
A0A023FZH8	UniRef90_A0A023FZH8
A0A023FZI2	UniRef90_A0A023FZI2
A0A023FZI6	UniRef90_A0A023FZI6
A0A023FZJ6	UniRef90_A0A023FZJ6
A0A023FZJ7	UniRef90_A0A023FZJ7
A0A023FZJ9	UniRef90_A0A023FZJ9
A0A023FZK9	UniRef90_G3MHC0
A0A023FZL4	UniRef90_A0A023FZL4
A0A023FZM3	UniRef90_A0A023FZM3
A0A023FZM7	UniRef90_A0A023FZM7
A0A023FZN1	UniRef90_A0A023FZN1
A0A023FZN8	UniRef90_A0A023FZN8
A0A023FZP3	UniRef90_A0A023FZP3
A0A023FZP9	UniRef90_G3MKI1
A0A023FZQ0	UniRef90_B7PCD2
A0A023FZQ5	UniRef90_A0A023FZQ5
A0A023FZQ7	UniRef90_G3MQN1
A0A023FZQ9	UniRef90_A0A023FZQ9
A0A023FZR0	UniRef90_A0A023FZR0
A0A023FZR5	UniRef90_A0A023FZR5
A0A023FZR8	UniRef90_L7M866
A0A023FZS1	UniRef90_A0A023FZS1
A0A023FZS5	UniRef90_A0A023FZS5
A0A023FZS9	UniRef90_A0A023FZS9
A0A023FZT2	UniRef90_A0A023FZT2
A0A023FZT3	UniRef90_A0A023FZT3
A0A023FZT5	UniRef90_A0A023FZT5
A0A023FZT8	UniRef90_A0A023FZT8
A0A023FZU4	UniRef90_A0A023FXI9
A0A023FZU8	UniRef90_G3MLU4
A0A023FZV0	UniRef90_A0A023FZV0
A0A023FZV2	UniRef90_A0A023FZV2
A0A023FZV3	UniRef90_A0A023FZV3
A0A023FZW2	UniRef90_A0A023FZW2
A0A023FZW8	UniRef90_A0A023FZW8
A0A023FZW9	UniRef90_A0A023FZW9
A0A023FZX1	UniRef90_A0A023FZX1
A0A023FZX6	UniRef90_A0A023FZX6
A0A023FZY2	UniRef90_A0A023FZY2
A0A023FZY5	UniRef90_A0A023FZY5
A0A023FZZ0	UniRef90_A0A023FZZ0
A0A023FZZ6	UniRef90_A0A023FS88
A0A023G003	UniRef90_A0A023G003
A0A023G004	UniRef90_A0A023G004
A0A023G006	UniRef90_G3MH14
A0A023G012	UniRef90_A0A023G012
A0A023G013	UniRef90_A0A023G013
A0A023G016	UniRef90_A0A023GLQ8
A0A023G017	UniRef90_A0A023G017
A0A023G021	UniRef90_A0A023G021
A0A023G024	UniRef90_A2V728
A0A023G026	UniRef90_A0A023G026
A0A023G029	UniRef90_A0A023G029
A0A023G030	UniRef90_A0A023G030
A0A023G031	UniRef90_A0A023G031
A0A023G034	UniRef90_A0A023G034
A0A023G036	UniRef90_A0A023G036
A0A023G042	UniRef90_A0A023G042
A0A023G044	UniRef90_A0A023G044
A0A023G045	UniRef90_A0A023G045
A0A023G050	UniRef90_A0A023G050
A0A023G058	UniRef90_A0A023G058
A0A023G072	UniRef90_A0A023G072
A0A023G074	UniRef90_A0A023G074
A0A023G075	UniRef90_A0A023G075
A0A023G081	UniRef90_Q4PM45
A0A023G082	UniRef90_A0A023G082
A0A023G086	UniRef90_A0A023FKA1
A0A023G087	UniRef90_A0A023G087
A0A023G088	UniRef90_A0A023G088
A0A023G091	UniRef90_A0A023G091
A0A023G095	UniRef90_A0A023G095
A0A023G096	UniRef90_A0A023G096
A0A023G098	UniRef90_A0A023G098
A0A023G0A1	UniRef90_A0A023G0A1
A0A023G0A2	UniRef90_A0A023G0A2
A0A023G0B0	UniRef90_B7PM12
A0A023G0C7	UniRef90_A0A023G0C7
A0A023G0D0	UniRef90_A0A023G0D0
A0A023G0D2	UniRef90_A0A023G0D2
A0A023G0D3	UniRef90_A0A023G0D3
A0A023G0D4	UniRef90_A0A023G0D4
A0A023G0D8	UniRef90_A0A023G0D8
A0A023G0E2	UniRef90_A0A023G0E2
A0A023G0E7	UniRef90_A0A023G0E7
A0A023G0E8	UniRef90_A0A023G0E8
A0A023G0F5	UniRef90_A0A023G0F5
A0A023G0G1	UniRef90_A0A023G0G1
A0A023G0H3	UniRef90_A0A023G0H3
A0A023G0H6	UniRef90_F0JA71
A0A023G0I1	UniRef90_A0A023G0I1
A0A023G0I4	UniRef90_A0A023G0I4
A0A023G0I5	UniRef90_A0A023G0I5
A0A023G0I6	UniRef90_A0A023G0I6
A0A023G0J0	UniRef90_A0A023G0J0
A0A023G0J9	UniRef90_A0A023G0J9
A0A023G0K8	UniRef90_A0A023G0K8
A0A023G0L1	UniRef90_A0A023G0L1
A0A023G0L2	UniRef90_A0A023G0L2
A0A023G0M0	UniRef90_A0A023G0M0
A0A023G0M2	UniRef90_A0A023G0M2
A0A023G0M3	UniRef90_A0A023G0M3
A0A023G0M5	UniRef90_A0A023G0M5
A0A023G0M6	UniRef90_A0A023G0M6
A0A023G0M8	UniRef90_A0A023G0M8
A0A023G0N0	UniRef90_A0A023G0N0
A0A023G0N8	UniRef90_A0A023G0N8
A0A023G0Q0	UniRef90_A0A023G0Q0
A0A023G0Q3	UniRef90_A0A023G0Q3
A0A023G0R2	UniRef90_A0A023G0R2
A0A023G0R9	UniRef90_A0A023G787
A0A023G0S1	UniRef90_A0A023G0S1
A0A023G0S7	UniRef90_A0A023G0S7
A0A023G0T0	UniRef90_A0A023G0T0
A0A023G0T6	UniRef90_A0A023G0T6
A0A023G0U4	UniRef90_A0A023G0U4
A0A023G0V2	UniRef90_A0A023G0V2
A0A023G0V3	UniRef90_A0A023G0V3
A0A023G0X1	UniRef90_A0A023G0X1
A0A023G0X2	UniRef90_A0A023G0X2
A0A023G0Y1	UniRef90_A0A023G0Y1
A0A023G0Y7	UniRef90_A0A023G0Y7
A0A023G0Z4	UniRef90_A0A023G0Z4
A0A023G0Z5	UniRef90_A0A023G0Z5
A0A023G0Z9	UniRef90_A0A023G0Z9
A0A023G100	UniRef90_A0A023G100
A0A023G104	UniRef90_A0A023G104
A0A023G105	UniRef90_A0A023G0N7
A0A023G106	UniRef90_A0A023G106
A0A023G128	UniRef90_A0A023G128
A0A023G133	UniRef90_A0A023G133
A0A023G138	UniRef90_A0A023G138
A0A023G139	UniRef90_A0A023G139
A0A023G142	UniRef90_A0A023FZ33
A0A023G147	UniRef90_A0A023G147
A0A023G159	UniRef90_A0A023G159
A0A023G160	UniRef90_A0A023G160
A0A023G177	UniRef90_A0A023G177
A0A023G179	UniRef90_A0A023G179
A0A023G184	UniRef90_A0A023G184
A0A023G189	UniRef90_A0A023G189
A0A023G191	UniRef90_A0A023G191
A0A023G198	UniRef90_A0A023G198
A0A023G1A0	UniRef90_A0A023G1A0
A0A023G1A5	UniRef90_A0A023FNG3
A0A023G1C0	UniRef90_A0A023G1C0
A0A023G1C5	UniRef90_A0A023G1C5
A0A023G1C8	UniRef90_A0A023G1C8
A0A023G1C9	UniRef90_A0A023G1C9
A0A023G1D0	UniRef90_A0A023G1D0
A0A023G1D2	UniRef90_A0A023G1D2
A0A023G1D6	UniRef90_A0A023G1D6
A0A023G1D8	UniRef90_A0A023G1D8
A0A023G1E3	UniRef90_A0A023G1E3
A0A023G1E5	UniRef90_A0A023G1E5
A0A023G1F7	UniRef90_A0A023G1F7
A0A023G1G1	UniRef90_A0A023G1G1
A0A023G1G2	UniRef90_A0A023G161
A0A023G1G4	UniRef90_A0A023G1G4
A0A023G1G5	UniRef90_A0A023G1G5
A0A023G1G7	UniRef90_A0A023G401
A0A023G1I3	UniRef90_A0A023G1I3
A0A023G1I6	UniRef90_A0A023G1I6
A0A023G1I7	UniRef90_A0A023G1I7
A0A023G1I8	UniRef90_A0A023G1I8
A0A023G1J5	UniRef90_A0A023G1J5
A0A023G1J8	UniRef90_A0A023G1J8
A0A023G1J9	UniRef90_A0A023G1J9
A0A023G1K2	UniRef90_A0A023G1K2
A0A023G1K3	UniRef90_A0A023FZ85
A0A023G1K4	UniRef90_A0A023G1K4
A0A023G1K8	UniRef90_A0A023G1K8
A0A023G1L0	UniRef90_A0A023G1L0
A0A023G1L4	UniRef90_A0A023G1L4
A0A023G1L6	UniRef90_A0A023G1L6
A0A023G1M1	UniRef90_A0A023G1M1
A0A023G1M6	UniRef90_A0A023G1M6
A0A023G1M8	UniRef90_A0A023G1M8
A0A023G1M9	UniRef90_A0A023G1M9
A0A023G1N1	UniRef90_A0A023G1N1
A0A023G1N6	UniRef90_A0A023G1N6
A0A023G1P2	UniRef90_A0A023G1P2
A0A023G1P7	UniRef90_A0A023G1P7
A0A023G1Q2	UniRef90_A0A023G1Q2
A0A023G1Q3	UniRef90_A0A023G1Q3
A0A023G1Q7	UniRef90_A0A023G1Q7
A0A023G1Q9	UniRef90_A0A023G1Q9
A0A023G1R0	UniRef90_A0A023G1R0
A0A023G1R1	UniRef90_A0A023G1R1
A0A023G1S3	UniRef90_A0A023G1S3
A0A023G1S8	UniRef90_A0A023G1S8
A0A023G1S9	UniRef90_A0A023G1S9
A0A023G1T0	UniRef90_A0A023G1T0
A0A023G1T7	UniRef90_A0A023G1T7
A0A023G1W6	UniRef90_A0A023G1W6
A0A023G1W7	UniRef90_A0A023G1W7
A0A023G1X7	UniRef90_A0A023G1X7
A0A023G1X9	UniRef90_A0A023G1X9
A0A023G1Y5	UniRef90_A0A023G1Y5
A0A023G1Y7	UniRef90_A0A023G1Y7
A0A023G1Z0	UniRef90_A0A023G1Z0
A0A023G1Z1	UniRef90_A0A023G937
A0A023G200	UniRef90_A0A023G200
A0A023G201	UniRef90_A0A023G201
A0A023G203	UniRef90_A0A023G203
A0A023G212	UniRef90_A0A023G212
A0A023G218	UniRef90_A0A023G393
A0A023G219	UniRef90_A0A023G219
A0A023G222	UniRef90_A0A023G222
A0A023G223	UniRef90_A0A023G223
A0A023G228	UniRef90_A0A023G228
A0A023G234	UniRef90_A0A023G234
A0A023G237	UniRef90_A0A023G237
A0A023G249	UniRef90_A0A023G249
A0A023G253	UniRef90_A0A023G253
A0A023G255	UniRef90_A0A023G3H1
A0A023G257	UniRef90_A0A023G257
A0A023G260	UniRef90_A0A023G260
A0A023G261	UniRef90_A0A023G261
A0A023G271	UniRef90_A0A023G271
A0A023G272	UniRef90_A0A023G272
A0A023G277	UniRef90_A0A023G277
A0A023G279	UniRef90_A0A023G279
A0A023G280	UniRef90_A0A023G280
A0A023G282	UniRef90_A0A023G282
A0A023G287	UniRef90_A0A023G287
A0A023G288	UniRef90_A0A023G4H6
A0A023G292	UniRef90_A0A023G292
A0A023G294	UniRef90_A0A023G294
A0A023G297	UniRef90_A0A023G297
A0A023G2A1	UniRef90_A0A023G2A1
A0A023G2A2	UniRef90_A0A023G2A2
A0A023G2A3	UniRef90_A0A023G2A3
A0A023G2A9	UniRef90_A0A023G2A9
A0A023G2B9	UniRef90_A0A023G2B9
A0A023G2C4	UniRef90_A0A023G2C4
A0A023G2C5	UniRef90_A0A023G2C5
A0A023G2C9	UniRef90_A0A023G2C9
A0A023G2D2	UniRef90_A0A023G2D2
A0A023G2D7	UniRef90_A0A023G2D7
A0A023G2E3	UniRef90_A0A023G2E3
A0A023G2E4	UniRef90_A0A023G2E4
A0A023G2E6	UniRef90_A0A023G2E6
A0A023G2F1	UniRef90_A0A023G2F1
A0A023G2F9	UniRef90_A0A023G2F9
A0A023G2G3	UniRef90_A0A023G2G3
A0A023G2G7	UniRef90_A0A023G2G7
A0A023G2I0	UniRef90_A0A023G2I0
A0A023G2I1	UniRef90_A0A023G2I1
A0A023G2I3	UniRef90_A0A023G2I3
A0A023G2J0	UniRef90_A0A023G2J0
A0A023G2J5	UniRef90_A0A023G2J5
A0A023G2J6	UniRef90_A0A023G2J6
A0A023G2J7	UniRef90_A0A023G2J7
A0A023G2J8	UniRef90_A0A023G2J8
A0A023G2K1	UniRef90_A0A023G2K1
A0A023G2K8	UniRef90_A0A023G2K8
A0A023G2L0	UniRef90_A0A023G2L0
A0A023G2L2	UniRef90_A0A023G2L2
A0A023G2L5	UniRef90_A0A023G2L5
A0A023G2M6	UniRef90_A0A023G2M6
A0A023G2M9	UniRef90_A0A023G2M9
A0A023G2N3	UniRef90_A0A023G6Q7
A0A023G2N5	UniRef90_A0A023FZ75
A0A023G2P1	UniRef90_A0A023G2P1
A0A023G2P3	UniRef90_A0A023G2P3
A0A023G2P4	UniRef90_A0A023G2P4
A0A023G2P7	UniRef90_A0A023G2P7
A0A023G2P8	UniRef90_A0A023G2P8
A0A023G2P9	UniRef90_A0A023G2P9
A0A023G2Q2	UniRef90_A0A023G2Q2
A0A023G2R7	UniRef90_A0A023G2R7
A0A023G2S0	UniRef90_A0A023G2S0
A0A023G2S1	UniRef90_A0A023G2S1
A0A023G2S5	UniRef90_A0A023G2S5
A0A023G2T3	UniRef90_A0A023G2T3
A0A023G2T8	UniRef90_A0A023G2T8
A0A023G2U1	UniRef90_A0A023G6K6
A0A023G2U2	UniRef90_A0A023G2U2
A0A023G2U3	UniRef90_A0A023G2U3
A0A023G2U8	UniRef90_A0A023G2U8
A0A023G2V4	UniRef90_A0A023G2V4
A0A023G2W2	UniRef90_A0A023G2W2
A0A023G2W4	UniRef90_A0A023G2W4
A0A023G2W9	UniRef90_A0A023G2W9
A0A023G2X0	UniRef90_A0A023G2X0
A0A023G2X2	UniRef90_A0A023G2X2
A0A023G2X3	UniRef90_A0A023G2X3
A0A023G2X5	UniRef90_A0A023G5E7
A0A023G2X8	UniRef90_A0A023G2X8
A0A023G2Y3	UniRef90_A0A023G2Y3
A0A023G2Y6	UniRef90_A0A023G2Y6
A0A023G2Z0	UniRef90_A0A023G2Z0
A0A023G2Z3	UniRef90_A0A023G2Z3
A0A023G302	UniRef90_A0A023G302
A0A023G313	UniRef90_A0A023G313
A0A023G327	UniRef90_A0A023G327
A0A023G339	UniRef90_A0A023G339
A0A023G341	UniRef90_A0A023G341
A0A023G348	UniRef90_A0A023G348
A0A023G350	UniRef90_A0A023G350
A0A023G351	UniRef90_A0A023G351
A0A023G355	UniRef90_A0A023G355
A0A023G356	UniRef90_A0A023G356
A0A023G358	UniRef90_A0A023G358
A0A023G370	UniRef90_A0A023G370
A0A023G374	UniRef90_A0A023FI46
A0A023G380	UniRef90_A0A023G380
A0A023G393	UniRef90_A0A023G393
A0A023G394	UniRef90_A0A023G394
A0A023G3A2	UniRef90_A0A023G3A2
A0A023G3A8	UniRef90_A0A023G3A8
A0A023G3A9	UniRef90_A0A023G3A9
A0A023G3B0	UniRef90_A0A023G3B0
A0A023G3B2	UniRef90_A0A023G3B2
A0A023G3B5	UniRef90_A0A023G3B5
A0A023G3B7	UniRef90_A0A023G3B7
A0A023G3C0	UniRef90_A0A023G3C0
A0A023G3C7	UniRef90_A0A023G3C7
A0A023G3C9	UniRef90_A0A023G3C9
A0A023G3D2	UniRef90_A0A023G615
A0A023G3E4	UniRef90_A0A023G3E4
A0A023G3E5	UniRef90_A0A023G3E5
A0A023G3E8	UniRef90_A0A023G3E8
A0A023G3F4	UniRef90_A0A023G3F4
A0A023G3F6	UniRef90_A0A023G3F6
A0A023G3F8	UniRef90_A0A023G3B2
A0A023G3G2	UniRef90_A0A023G3G2
A0A023G3G3	UniRef90_A0A023G3G3
A0A023G3G9	UniRef90_A0A023G3G9
A0A023G3H2	UniRef90_A0A023FTB8
A0A023G3H4	UniRef90_A0A023G3H4
A0A023G3H6	UniRef90_A0A023G3H6
A0A023G3I1	UniRef90_A0A023G3I1
A0A023G3I4	UniRef90_A0A023G3I4
A0A023G3J2	UniRef90_G3MTD5
A0A023G3J4	UniRef90_A0A023G3J4
A0A023G3J6	UniRef90_A0A023G3J6
A0A023G3J9	UniRef90_A0A023G3J9
A0A023G3K0	UniRef90_A0A023G3K0
A0A023G3K2	UniRef90_A0A023G3K2
A0A023G3K3	UniRef90_A0A023G3K3
A0A023G3K6	UniRef90_A0A023G3K6
A0A023G3K7	UniRef90_L7M8U7
A0A023G3K8	UniRef90_A0A023G3K8
A0A023G3L2	UniRef90_A0A023G3L2
A0A023G3L4	UniRef90_A0A023G3L4
A0A023G3L6	UniRef90_L7M6D4
A0A023G3L7	UniRef90_A0A023G3L7
A0A023G3M1	UniRef90_A0A023G3M1
A0A023G3M3	UniRef90_A0A023G3M3
A0A023G3M5	UniRef90_A0A023G3M5
A0A023G3M7	UniRef90_A0A023G3M7
A0A023G3M9	UniRef90_A0A023G3M9
A0A023G3N0	UniRef90_A0A023G3N0
A0A023G3N1	UniRef90_A0A023G3N1
A0A023G3N7	UniRef90_A0A023G3N7
A0A023G3P1	UniRef90_A0A023G3P1
A0A023G3P2	UniRef90_A0A023G3P2
A0A023G3P3	UniRef90_A0A023G3P3
A0A023G3P4	UniRef90_A0A023G3P4
A0A023G3P9	UniRef90_A0A023G3P9
A0A023G3Q1	UniRef90_A0A023G3Q1
A0A023G3Q2	UniRef90_A0A023G3Q2
A0A023G3Q5	UniRef90_A0A023G3Q5
A0A023G3Q7	UniRef90_A0A023G3Q7
A0A023G3Q8	UniRef90_A0A023G3Q8
A0A023G3R4	UniRef90_A0A023G3R4
A0A023G3R5	UniRef90_A0A023G3R5
A0A023G3S3	UniRef90_A0A023G3S3
A0A023G3S5	UniRef90_A0A023G3S5
A0A023G3S6	UniRef90_A0A023G3S6
A0A023G3S8	UniRef90_A0A023G3S8
A0A023G3T7	UniRef90_A0A023G3T7
A0A023G3T9	UniRef90_A0A023G3T9
A0A023G3U1	UniRef90_A0A023G3U1
A0A023G3U8	UniRef90_A0A023G3U8
A0A023G3U9	UniRef90_A0A023G3U9
A0A023G3V2	UniRef90_A0A023G3V2
A0A023G3V6	UniRef90_A0A023G3V6
A0A023G3W4	UniRef90_A0A023G3W4
A0A023G3W9	UniRef90_A0A023G3W9
A0A023G3X1	UniRef90_A0A023G3X1
A0A023G3X3	UniRef90_A0A023G3X3
A0A023G3X7	UniRef90_A0A023G3X7
A0A023G3Y0	UniRef90_A0A023G3Y0
A0A023G3Y9	UniRef90_A0A023G3Y9
A0A023G3Z4	UniRef90_A0A023G3Z4
A0A023G406	UniRef90_A0A023G406
A0A023G409	UniRef90_A0A023G409
A0A023G421	UniRef90_A0A023G421
A0A023G424	UniRef90_A0A023G424
A0A023G425	UniRef90_A0A023G425
A0A023G431	UniRef90_A0A023G431
A0A023G443	UniRef90_A0A023G443
A0A023G444	UniRef90_A0A023FNC2
A0A023G447	UniRef90_A0A023G447
A0A023G448	UniRef90_A0A023G448
A0A023G460	UniRef90_A0A023G460
A0A023G463	UniRef90_A0A023G463
A0A023G472	UniRef90_A0A023G472
A0A023G480	UniRef90_A0A023G480
A0A023G485	UniRef90_A0A023G485
A0A023G487	UniRef90_A0A023G487
A0A023G492	UniRef90_G3MI92
A0A023G496	UniRef90_A0A023G496
A0A023G498	UniRef90_A0A023G498
A0A023G4A1	UniRef90_A0A023G4A1
A0A023G4A7	UniRef90_A0A023G4A7
A0A023G4A9	UniRef90_A0A023G4A9
A0A023G4B9	UniRef90_A0A023G4B9
A0A023G4C4	UniRef90_G3MQ54
A0A023G4C8	UniRef90_G3ML19
A0A023G4C9	UniRef90_A0A023G4C9
A0A023G4D0	UniRef90_A0A023G4D0
A0A023G4D1	UniRef90_A0A023G4D1
A0A023G4D5	UniRef90_A0A023G4D5
A0A023G4D6	UniRef90_G3MIE7
A0A023G4E0	UniRef90_A0A023G4E0
A0A023G4E1	UniRef90_L7M808
A0A023G4E7	UniRef90_A0A023G4E7
A0A023G4F1	UniRef90_A0A023G4F1
A0A023G4F3	UniRef90_A0A023G4F3
A0A023G4F7	UniRef90_L7M2H9
A0A023G4G0	UniRef90_A0A023G4G0
A0A023G4G1	UniRef90_A0A023G4G1
A0A023G4G2	UniRef90_A0A023G4G2
A0A023G4G3	UniRef90_A0A023G4G3
A0A023G4G5	UniRef90_A0A023G377
A0A023G4G9	UniRef90_A0A023G4G9
A0A023G4H0	UniRef90_A0A023G4H0
A0A023G4H1	UniRef90_A0A023G4H1
A0A023G4H3	UniRef90_A0A023G4H3
A0A023G4I0	UniRef90_A0A023FSI1
A0A023G4I1	UniRef90_A0A023G4I1
A0A023G4J1	UniRef90_A0A023G4J1
A0A023G4J3	UniRef90_A0A023G4J3
A0A023G4J4	UniRef90_A0A023G4J4
A0A023G4J9	UniRef90_A0A023G4J9
A0A023G4K8	UniRef90_A0A023G4K8
A0A023G4L0	UniRef90_A0A023G4L0
A0A023G4L3	UniRef90_A0A023G4L3
A0A023G4L6	UniRef90_A0A023G4L6
A0A023G4L9	UniRef90_A0A023G4L9
A0A023G4M4	UniRef90_A0A023G4M4
A0A023G4M7	UniRef90_G3MRM2
A0A023G4N2	UniRef90_A0A023G4N2
A0A023G4N4	UniRef90_A0A023G4N4
A0A023G4N6	UniRef90_A0A023G4N6
A0A023G4N7	UniRef90_A0A023G4N7
A0A023G4P2	UniRef90_A0A023G4P2
A0A023G4P6	UniRef90_A0A023G4P6
A0A023G4Q1	UniRef90_A0A023G4Q1
A0A023G4Q4	UniRef90_A0A023G4Q4
[truncated: 19,012 more rows]

## Sheet: EdgeR Differential expression
Supplementary Datasheet 2: Representation and quantification of the obtained transcriptomes of the salivary glands of fed-Babesia ovis infected and fed-uninfected Rhipicephalus bursa ticks.
Uniref ID	logFC	logCPM	PValue	FDR
UniRef90_B7QDS3	17.5259	10.8861	0.0187344	1
UniRef90_L7MMC9	16.4497	9.81019	0.024753	1
UniRef90_B7PFU3	-16.0616	9.42216	0.0273692	1
UniRef90_A0A023FCB3	-16.0566	9.4172	0.0274048	1
UniRef90_K7EUE0	-15.9755	9.33609	0.0279865	1
UniRef90_A0A034WWS7	15.7303	9.09105	0.0298205	1
UniRef90_B7PCP6	-15.6568	9.01756	0.0303929	1
UniRef90_L7MD02	15.6474	9.00819	0.0304671	1
UniRef90_V5GK57	15.4744	8.83535	0.031862	1
UniRef90_B7PYT8	-15.387	8.74798	0.0325915	1
UniRef90_L7MHC2	15.3021	8.66319	0.0333154	1
UniRef90_A0A023FQI4	-15.2924	8.65342	0.0334004	1
UniRef90_A0A023G6N4	15.1861	8.5473	0.0343307	1
UniRef90_L7M5F7	-15.079	8.44024	0.0352966	1
UniRef90_B7P1T5	14.9792	8.34053	0.03622	1
UniRef90_A0A023FD00	14.9719	8.33327	0.0362889	1
UniRef90_L7M1K6	14.7639	8.12546	0.038296	1
UniRef90_A0A023FQ85	14.6907	8.05232	0.0390293	1
UniRef90_A0A023FEW6	14.6013	7.9631	0.0399418	1
UniRef90_C9W1T4	14.4839	7.84584	0.041175	1
UniRef90_A0A023GGA1	14.3148	7.67694	0.0430172	1
UniRef90_L7MI95	14.2801	7.64236	0.043405	1
UniRef90_C9W1K4	14.0929	7.45539	0.0455623	1
UniRef90_B7PXW1	14.0861	7.44866	0.0456425	1
UniRef90_L7M1G1	14.0582	7.42081	0.0459724	1
UniRef90_B7QF65	-13.9706	7.33323	0.0470264	1
UniRef90_A0A023FEQ1	-13.964	7.32671	0.0471074	1
UniRef90_A0A023FB87	13.94	7.30279	0.0473996	1
UniRef90_C9W1D6	13.9399	7.3027	0.0474042	1
UniRef90_V5HBG8	13.9305	7.29331	0.0475156	1
UniRef90_B7PDR4	-13.9073	7.27021	0.047803	1
UniRef90_E2J6Z7	-13.8862	7.24915	0.0480677	1
UniRef90_L7MIA8	-13.8859	7.24884	0.0480677	1
UniRef90_A0A023G6F9	13.8538	7.21678	0.0484726	1
UniRef90_A0A023GPA7	-13.8278	7.19083	0.0487975	1
UniRef90_L7M8L0	13.8144	7.1775	0.0489682	1
UniRef90_V5H7Q8	-13.708	7.07118	0.050337	1
UniRef90_A0A023FQB1	-13.7001	7.06336	0.0504353	1
UniRef90_E2J6W6	13.6739	7.03727	0.050782	1
UniRef90_L7MCJ3	13.6206	6.98414	0.0514838	1
UniRef90_A0A023FBM9	13.6164	6.9799	0.0515465	1
UniRef90_L7LUG1	13.5741	6.93776	0.052111	1
UniRef90_A0A023G3B7	-13.5057	6.86938	0.0530439	1
UniRef90_L7LVL4	-13.4586	6.82239	0.0536939	1
UniRef90_A0A023G6X8	13.3834	6.74756	0.0547461	1
UniRef90_B7QDV9	-13.2891	6.65352	0.0560998	1
UniRef90_L7LY06	13.2582	6.62274	0.0565528	1
UniRef90_L7MFI2	13.2428	6.60745	0.0567754	1
UniRef90_V5HE08	13.2221	6.58674	0.0570834	1
UniRef90_L7LRF3	13.1717	6.53656	0.0578331	1
UniRef90_B7P272	13.1551	6.52003	0.0580846	1
UniRef90_B7PPE9	-13.071	6.43601	0.0593637	1
UniRef90_L7MA64	13.0661	6.43132	0.0594378	1
UniRef90_L7LTD9	13.0485	6.41374	0.0597054	1
UniRef90_B7Q619	-13.0406	6.40588	0.0598245	1
UniRef90_A0A023FEA3	-13.0385	6.40363	0.0598572	1
UniRef90_A0A023GME5	13.0305	6.39583	0.0599884	1
UniRef90_B7QEB5	13.0298	6.39515	0.0599994	1
UniRef90_A0A023G034	12.9999	6.36531	0.0604676	1
UniRef90_B7PCK8	-12.9961	6.36134	0.0605242	1
UniRef90_B7QGW1	-12.9296	6.29525	0.0615783	1
UniRef90_A0A023FQT7	-12.8842	6.24992	0.0622946	1
UniRef90_A0A023FNJ7	-11.8682	7.46884	0.0623573	1
UniRef90_A0A023GCA7	12.8687	6.23467	0.0625488	1
UniRef90_A0A023FZB2	11.3088	9.62571	0.0625709	1
UniRef90_L7MEP7	-12.863	6.229	0.0626387	1
UniRef90_B7QHY2	12.8503	6.21633	0.062846	1
UniRef90_B7PWI0	12.8445	6.21055	0.0629505	1
UniRef90_C9W1K5	11.3044	9.76665	0.0631448	1
UniRef90_L7LTC5	12.8284	6.19456	0.0632015	1
UniRef90_G3MSS1	-12.7854	6.15149	0.0639076	1
UniRef90_Q16695	12.7766	6.14294	0.0640607	1
UniRef90_G3MKY3	12.7723	6.13873	0.0641308	1
UniRef90_A0A023GBA6	-12.7679	6.13413	0.0642011	1
UniRef90_V5HUR6	12.7615	6.1279	0.0643142	1
UniRef90_L7MMB5	12.743	6.10949	0.0646147	1
UniRef90_L7LV53	-12.7093	6.07577	0.0651867	1
UniRef90_B7PFV7	12.6754	6.04226	0.0657625	1
UniRef90_L7MF48	12.6342	6.00128	0.0664691	1
UniRef90_A0A023FCV8	12.5998	5.96701	0.067055	1
UniRef90_C9W1L9	12.5954	5.96265	0.0671379	1
UniRef90_L7MGR2	-12.5927	5.95993	0.0671878	1
UniRef90_L7M5N5	-12.5786	5.94564	0.0674225	1
UniRef90_L7MMR2	-12.5786	5.94578	0.0674394	1
UniRef90_B7PS00	12.5698	5.93718	0.067575	1
UniRef90_V9MMA5	12.5544	5.92181	0.0678493	1
UniRef90_A0A090X8K6	12.552	5.91942	0.0679012	1
UniRef90_L7M9A5	12.5257	5.89327	0.0683571	1
UniRef90_L7LRJ4	12.5178	5.88546	0.0684997	1
UniRef90_A0A023FIT8	-12.5004	5.86805	0.0688063	1
UniRef90_B7P8P2	-12.4706	5.83819	0.0693412	1
UniRef90_B7PQU6	12.4583	5.82629	0.0695671	1
UniRef90_L7M0D4	12.4535	5.82148	0.069643	1
UniRef90_E2J6T0	12.4273	5.79546	0.0701244	1
UniRef90_B7P4C3	12.4011	5.76939	0.0705982	1
UniRef90_A0A023GBT2	12.3966	5.76493	0.0706783	1
UniRef90_L7MAI8	12.3924	5.76071	0.0707587	1
UniRef90_O77420	12.389	5.75737	0.0708193	1
UniRef90_A0A023G796	12.3867	5.75506	0.0708598	1
UniRef90_Q76LP2	12.3752	5.74366	0.071084	1
UniRef90_G3MTL2	12.3542	5.72275	0.0714565	1
UniRef90_L7LTL6	12.3301	5.69879	0.0719004	1
UniRef90_B7Q5V2	-12.3233	5.69169	0.072029	1
UniRef90_A0A023G3J0	12.3112	5.67998	0.0722672	1
UniRef90_A0A023FXI6	12.3101	5.67889	0.072289	1
UniRef90_G3MN18	12.2997	5.66859	0.0724862	1
UniRef90_L7LXU1	12.2871	5.65603	0.0727077	1
UniRef90_B7PS39	12.2816	5.65058	0.0728194	1
UniRef90_L7LZF5	-12.2814	5.65016	0.0728194	1
UniRef90_V5HGI4	12.2742	5.64321	0.0729543	1
UniRef90_A0A090X9V3	-12.2663	5.63504	0.0731128	1
UniRef90_A0A023FCS8	-12.2592	5.62799	0.0732497	1
UniRef90_G3MIM5	-12.2529	5.62199	0.0733644	1
UniRef90_Q45R49	12.2447	5.61389	0.0735263	1
UniRef90_L7LVW7	12.2374	5.60664	0.073666	1
UniRef90_L7M8X2	12.2064	5.57586	0.074259	1
UniRef90_L7M545	12.1748	5.54447	0.0748699	1
UniRef90_A7UI23	-12.173	5.54265	0.0748948	1
UniRef90_B7PYW7	-12.1726	5.54224	0.0748948	1
UniRef90_A0A023G0I4	-12.1561	5.52556	0.0752203	1
UniRef90_A2TIR7	12.1532	5.52307	0.0752708	1
UniRef90_A0A023G5W6	-12.125	5.49496	0.0758351	1
UniRef90_L7M8R3	-12.1227	5.49272	0.0758872	1
UniRef90_B7PJA9	-12.1192	5.4889	0.0759394	1
UniRef90_V5IJK9	12.0582	5.42868	0.0771502	1
UniRef90_B7P524	12.0456	5.4162	0.077401	1
UniRef90_L7LSA7	12.0367	5.4074	0.0775982	1
UniRef90_B6VE08	-12.0324	5.40267	0.0776833	1
UniRef90_A0A023GDJ9	-12.0317	5.40202	0.0776833	1
UniRef90_A0A023FSU2	12.0284	5.39914	0.0777402	1
UniRef90_A0A090XDZ7	12.0272	5.39797	0.0777687	1
UniRef90_A0A023FJ62	12.0207	5.39153	0.0779118	1
UniRef90_V5I5P0	-12.0177	5.38813	0.0779693	1
UniRef90_A0A023FSB4	-12.0156	5.38604	0.0779981	1
UniRef90_B7P217	12.0099	5.38076	0.0781138	1
UniRef90_A0A023G6D2	11.9994	5.37034	0.0783471	1
UniRef90_A0A023G1M8	11.9877	5.35877	0.0785829	1
UniRef90_F0JA15	11.9522	5.32349	0.0793064	1
UniRef90_L7MAW1	11.9424	5.3138	0.0794911	1
UniRef90_S5M6X0	-11.9414	5.31238	0.0795221	1
UniRef90_A0A023FS49	11.9397	5.31116	0.0795531	1
UniRef90_B7PPL5	11.9379	5.30931	0.0795841	1
UniRef90_G3MGC4	11.914	5.28555	0.0800868	1
UniRef90_V5HU39	-11.9131	5.28427	0.0801186	1
UniRef90_B7P8L3	11.9032	5.27493	0.0803104	1
UniRef90_L7LPN4	11.8939	5.26569	0.0805039	1
UniRef90_A0A023GL18	11.8883	5.26011	0.0806339	1
UniRef90_Q4PMM1	-11.888	5.25938	0.0806339	1
UniRef90_L7M4S1	11.8855	5.25732	0.0806991	1
UniRef90_L7LXY6	-11.8854	5.25712	0.0806991	1
UniRef90_B7PLN9	11.8752	5.24718	0.0808961	1
UniRef90_Q8MVC7	11.8684	5.24042	0.0810285	1
UniRef90_A0A023FEK7	11.8626	5.23462	0.0811616	1
UniRef90_B5M7A6	-11.8599	5.23169	0.0812284	1
UniRef90_Q4R1A3	11.8483	5.22046	0.0814641	1
UniRef90_V5H7R9	11.8258	5.19817	0.0819429	1
UniRef90_A0A023FEP1	11.8211	5.19351	0.0820469	1
UniRef90_V5IDW5	-11.8124	5.18443	0.0822213	1
UniRef90_B7P0N5	-11.8003	5.17236	0.0824677	1
UniRef90_A0A023FXN8	11.7987	5.17131	0.0825031	1
UniRef90_G3MK65	11.7986	5.1712	0.0825031	1
UniRef90_G3MTK9	-11.7976	5.17012	0.0825386	1
UniRef90_V5HI27	-11.7929	5.16506	0.0826454	1
UniRef90_B7PFR3	-11.7884	5.16077	0.0827527	1
UniRef90_A0A023FT83	11.7771	5.14984	0.0829688	1
UniRef90_A0A023GMJ5	-11.7656	5.13801	0.0832236	1
UniRef90_L7M9Z4	11.7633	5.1362	0.0832603	1
UniRef90_A0A090X8X8	-11.7497	5.12226	0.0835555	1
UniRef90_L7MC54	11.7354	5.10854	0.0838923	1
UniRef90_L7MF50	11.7223	5.09555	0.0841577	1
UniRef90_L7LVK7	11.722	5.09523	0.0841577	1
UniRef90_B7QKX4	-11.6941	5.06756	0.0847763	1
UniRef90_A0A023FL43	-11.6909	5.06412	0.0848547	1
UniRef90_B7PBH0	-11.6797	5.05332	0.0850919	1
UniRef90_V5I482	11.6757	5.04937	0.0851714	1
UniRef90_B7Q9L7	11.6617	5.03555	0.0854925	1
UniRef90_L7M5H3	-11.6412	5.01468	0.0859413	1
UniRef90_Q71DI3	11.6164	4.99061	0.0865253	1
UniRef90_B7P4V3	-11.6027	4.9766	0.0868229	1
UniRef90_V5GMK9	-11.5759	4.95022	0.0874294	1
UniRef90_L7LQM9	11.5731	4.94784	0.0874733	1
UniRef90_L7LQK3	11.5679	4.94263	0.0876056	1
UniRef90_B7Q6W7	-11.5624	4.93712	0.0877386	1
UniRef90_A0A023GGJ2	-11.5486	4.923	0.0880518	1
UniRef90_B7Q8N9	-11.5462	4.92086	0.0880969	1
UniRef90_F0JAC7	11.5448	4.91982	0.0881421	1
UniRef90_L7MMZ1	11.5359	4.91095	0.0883236	1
UniRef90_B7PU56	-11.5176	4.89229	0.0887372	1
UniRef90_B7PGD7	11.5154	4.89066	0.0887836	1
UniRef90_B7PW12	11.5123	4.88763	0.0888766	1
UniRef90_B7P3S7	-11.4933	4.86849	0.0892998	1
UniRef90_L7M9L5	11.4705	4.8463	0.0898273	1
UniRef90_Q45R50	11.4658	4.8417	0.0899244	1
UniRef90_A0A023G4R1	-11.4568	4.83217	0.090169	1
UniRef90_G3MHU3	11.4555	4.83144	0.090169	1
UniRef90_V5IG07	9.95274	8.54852	0.0901691	1
UniRef90_L7PCN3	11.4416	4.81774	0.0905155	1
UniRef90_B7QMA8	-11.4363	4.81243	0.0906154	1
UniRef90_L7M200	11.4338	4.81001	0.0907157	1
UniRef90_B7SP50	11.4295	4.80578	0.0908165	1
UniRef90_V5IK40	11.412	4.78845	0.0912235	1
UniRef90_B7QA13	11.4096	4.78601	0.0912749	1
UniRef90_L7PC65	11.4002	4.77678	0.0914814	1
UniRef90_G3MK95	11.3978	4.7744	0.0915333	1
UniRef90_B7PIV1	-11.3837	4.7598	0.0918996	1
UniRef90_B7Q411	-11.3837	4.7598	0.0918996	1
UniRef90_L7M511	11.3786	4.75544	0.0920052	1
UniRef90_L7LPX6	11.3763	4.75315	0.0920582	1
UniRef90_A0A023FY81	11.3703	4.74719	0.0922179	1
UniRef90_V5HAC6	-11.3573	4.73375	0.0924863	1
UniRef90_A0A023FQF9	-11.3506	4.72716	0.0926487	1
UniRef90_A0A023GP38	11.3499	4.72711	0.0927031	1
UniRef90_B7Q341	11.3335	4.71085	0.093087	1
UniRef90_L7LT35	11.3335	4.71085	0.093087	1
UniRef90_A0A023FN40	-11.3237	4.70051	0.093309	1
UniRef90_E0ZN71	-11.3203	4.69715	0.0934207	1
UniRef90_B5ABL8	-11.3066	4.6836	0.0937023	1
UniRef90_C9W1M6	11.2928	4.6706	0.0940443	1
UniRef90_A0A023G6C4	-11.2753	4.65266	0.0945075	1
UniRef90_A0A023GFS3	-11.2753	4.65266	0.0945075	1
UniRef90_B7QMI9	11.2592	4.63746	0.0948605	1
UniRef90_L7MIH3	11.2548	4.63316	0.0949792	1
UniRef90_L7M251	11.2539	4.63228	0.0950388	1
UniRef90_A0A023GA28	11.2526	4.631	0.0950388	1
UniRef90_L7MI44	11.2417	4.62016	0.0953388	1
UniRef90_Q5Q982	11.2412	4.61966	0.0953388	1
UniRef90_L7LQM8	11.2372	4.6158	0.0953992	1
UniRef90_B7P2U0	-11.2294	4.60738	0.0956423	1
UniRef90_V5H0T9	11.2202	4.59894	0.0958261	1
UniRef90_V5H846	11.2194	4.59822	0.0958876	1
UniRef90_A0A023FIP9	11.2165	4.5953	0.0959493	1
UniRef90_Q4R0Q0	9.61022	6.46847	0.09596	1
UniRef90_B7QGU3	11.2127	4.59158	0.0960112	1
UniRef90_A0A023FVA1	11.2109	4.58973	0.0960732	1
UniRef90_B7P2G7	11.1973	4.57639	0.0964483	1
UniRef90_L7LY85	-11.1957	4.57409	0.0964483	1
UniRef90_V5IB77	11.1946	4.57371	0.0965113	1
UniRef90_L7MBT2	11.167	4.54647	0.0971502	1
UniRef90_B7P0N0	-11.1606	4.53939	0.0973449	1
UniRef90_A0A023FPM2	-11.1542	4.53314	0.0974755	1
UniRef90_B7QA99	-11.1542	4.53314	0.0974755	1
UniRef90_A0A023G6U8	11.1537	4.53338	0.0975411	1
UniRef90_B7QJI5	-11.1455	4.52515	0.0977387	1
UniRef90_L7LT76	11.1436	4.52338	0.0978049	1
UniRef90_B7PF16	-11.1393	4.51868	0.0978712	1
UniRef90_B7PXA9	11.1374	4.5173	0.0979378	1
UniRef90_L7ME89	-11.135	4.51413	0.0980045	1
UniRef90_G3MPX7	11.1293	4.50934	0.0981384	1
UniRef90_V5I446	11.1215	4.5016	0.0983405	1
UniRef90_B7P943	-11.12	4.49937	0.0983405	1
UniRef90_B7P757	-11.1154	4.49488	0.0984761	1
UniRef90_V5HY87	-11.1076	4.4871	0.0986808	1
UniRef90_V5HF54	11.0995	4.47989	0.0988871	1
UniRef90_L7MJ52	-11.0957	4.47536	0.0990255	1
UniRef90_B7P1T8	-9.5097	8.87122	0.0992975	1
UniRef90_A0A023G1I7	11.0769	4.45765	0.099445	1
UniRef90_T1JQN4	11.066	4.4469	0.0997283	1
UniRef90_B7PI96	11.061	4.44198	0.0998711	1
UniRef90_L7MDD2	11.0579	4.43892	0.0999428	1
UniRef90_B4XH09	11.0579	4.43886	0.0999428	1
UniRef90_L7MEE3	11.0527	4.43372	0.100087	1
UniRef90_L7LSV0	11.051	4.43209	0.100159	1
UniRef90_L7LTS0	11.051	4.43209	0.100159	1
UniRef90_A0A023FHY1	-11.0322	4.4133	0.10067	1
UniRef90_A0A023FPI7	11.0307	4.41212	0.10067	1
UniRef90_B7Q846	11.0271	4.40857	0.100744	1
UniRef90_B7Q314	-11.0263	4.40695	0.100818	1
UniRef90_Q1ZZW9	11.0205	4.40202	0.100967	1
UniRef90_A0A023FNR7	11.0163	4.3979	0.101041	1
UniRef90_L7MBN8	11.0153	4.39695	0.101041	1
UniRef90_A0A023GFV0	11.0129	4.39457	0.101116	1
UniRef90_G3MLG1	11.0127	4.39441	0.101116	1
UniRef90_L7LYY3	11.0086	4.39034	0.101266	1
UniRef90_G3ML23	11.0049	4.38661	0.101342	1
UniRef90_L7M233	-11.0003	4.38205	0.101493	1
UniRef90_A0A023FT99	10.9957	4.37763	0.101569	1
UniRef90_B7P247	10.9952	4.37715	0.101569	1
UniRef90_G3MI37	-10.9748	4.35664	0.102108	1
UniRef90_A0A023FB77	-10.9665	4.34807	0.102341	1
UniRef90_B7PG42	10.9655	4.34784	0.10242	1
UniRef90_V5H0I9	10.9539	4.33646	0.102656	1
UniRef90_L7LXU3	10.952	4.33464	0.102736	1
UniRef90_A0A023FUS2	10.9498	4.33241	0.102815	1
UniRef90_L7MDU2	-10.949	4.33079	0.102815	1
UniRef90_B7PQP6	-10.9485	4.33102	0.102815	1
UniRef90_A0A023FNF1	10.9442	4.32688	0.102975	1
UniRef90_B7QK95	10.9386	4.32132	0.103136	1
UniRef90_A0A090XAT2	10.9349	4.31774	0.103216	1
UniRef90_A0A023FZ19	-10.9312	4.31331	0.103297	1
UniRef90_V5HCS3	10.9308	4.31367	0.103297	1
UniRef90_L7MJW5	10.9303	4.31325	0.103297	1
UniRef90_A0A023GCR1	-10.9268	4.30891	0.103379	1
UniRef90_G3MRL2	10.9206	4.30362	0.103623	1
UniRef90_L7ME36	10.9193	4.30244	0.103623	1
UniRef90_B7P9L0	10.9166	4.29973	0.103706	1
UniRef90_L7MM00	-10.9145	4.29757	0.103788	1
UniRef90_L7LTB1	10.9083	4.29155	0.103953	1
UniRef90_B7PWA1	10.9042	4.28753	0.104036	1
UniRef90_A0A023GCW0	10.9026	4.28591	0.104036	1
UniRef90_B7QLD8	-10.8859	4.26865	0.10454	1
UniRef90_V5IHH2	-10.8843	4.26788	0.10454	1
UniRef90_A0A023GKE9	-10.8671	4.25091	0.105053	1
UniRef90_G9M4L6	10.8666	4.25051	0.105053	1
UniRef90_L7ME93	10.8661	4.25001	0.105053	1
UniRef90_L7LRS6	10.866	4.24995	0.105053	1
UniRef90_B7P2I4	10.8631	4.24709	0.105139	1
UniRef90_L7PCN1	10.8601	4.24415	0.105225	1
UniRef90_B7P6E1	-10.8555	4.23935	0.105312	1
UniRef90_B7P194	10.8533	4.23743	0.1054	1
UniRef90_B7P171	-10.8467	4.23013	0.105575	1
UniRef90_A0A023G222	-10.8466	4.2308	0.105575	1
UniRef90_B7Q749	-10.8463	4.22975	0.105575	1
UniRef90_A0A023FFZ4	-10.8438	4.22724	0.105663	1
UniRef90_L7MDI8	10.84	4.2244	0.105751	1
UniRef90_L7MB81	-10.839	4.22257	0.105751	1
UniRef90_L7M988	-10.8295	4.21317	0.106017	1
UniRef90_L7M9I5	10.8269	4.21149	0.106106	1
UniRef90_L7M9V6	10.8261	4.2107	0.106106	1
UniRef90_B7QIU1	10.8195	4.20421	0.106376	1
UniRef90_B7QK45	10.8195	4.20421	0.106376	1
UniRef90_L7M9W3	10.8106	4.19547	0.106557	1
UniRef90_L7LZZ8	9.23644	11.5768	0.106558	1
UniRef90_G3MGL1	10.8064	4.19134	0.106739	1
UniRef90_L7MLU4	10.8054	4.19031	0.106739	1
UniRef90_B7PI38	-10.7995	4.1845	0.106923	1
UniRef90_V5HPX6	-10.7956	4.17979	0.107015	1
UniRef90_A0A023FF81	10.7929	4.17807	0.107107	1
UniRef90_A0A023G9V9	-10.7857	4.17011	0.107293	1
UniRef90_L7M646	-10.7842	4.16944	0.107293	1
UniRef90_V5HF26	10.7806	4.16597	0.107386	1
UniRef90_A0A023FUM4	10.7775	4.16297	0.10748	1
UniRef90_A0A023G0Z5	10.7714	4.15698	0.107668	1
UniRef90_L7M9C8	10.7714	4.15698	0.107668	1
UniRef90_L7M7B1	10.7698	4.15533	0.107668	1
UniRef90_A0A023FYV6	10.7683	4.15397	0.107763	1
UniRef90_A0A023GBP9	-10.7658	4.15056	0.107857	1
UniRef90_V5IEA5	10.7635	4.14919	0.107857	1
UniRef90_V5IHZ3	-10.7607	4.14553	0.107953	1
UniRef90_L7LXR3	-10.7507	4.13571	0.10824	1
UniRef90_A0A023FZX6	10.7498	4.13582	0.10824	1
UniRef90_A0A023FMU3	-10.7491	4.13486	0.108336	1
UniRef90_Q86GZ3	10.7387	4.12485	0.108627	1
UniRef90_B7Q6T8	-10.7315	4.11762	0.108823	1
UniRef90_V5HAX0	-10.7287	4.11488	0.108823	1
UniRef90_V5HLU8	10.7284	4.11477	0.108823	1
UniRef90_G3MNR5	9.28806	7.05663	0.108849	1
UniRef90_B7QNS1	10.728	4.11434	0.108921	1
UniRef90_A0A023FWH0	10.7255	4.1119	0.108921	1
UniRef90_L7M4U2	-10.7203	4.10663	0.109119	1
UniRef90_V5HXG2	10.7191	4.10563	0.109119	1
UniRef90_L7MJN1	-10.7118	4.09833	0.109318	1
UniRef90_A0A023G735	-10.7063	4.09209	0.109518	1
UniRef90_V5H9B6	-10.6992	4.0851	0.10972	1
UniRef90_B7P6Z9	-10.6948	4.0811	0.109821	1
UniRef90_V5HNJ9	-10.6948	4.08159	0.109821	1
UniRef90_A0A023FKV5	10.6946	4.08161	0.109821	1
UniRef90_L7MIC3	-10.6939	4.07994	0.109821	1
UniRef90_B7QKE0	-10.6834	4.06956	0.110127	1
UniRef90_G3MKB2	10.6774	4.06465	0.110333	1
UniRef90_L7MGW4	10.6767	4.06402	0.110333	1
UniRef90_A0A023G5T5	10.6689	4.05628	0.11054	1
UniRef90_B7QA92	-10.6674	4.05386	0.110644	1
UniRef90_B7PUD9	10.6636	4.05116	0.110749	1
UniRef90_B7Q5G9	-10.6636	4.05084	0.110749	1
UniRef90_A0A090XBY6	-10.662	4.04858	0.110749	1
UniRef90_V5HIG0	-10.6615	4.04811	0.110749	1
UniRef90_L7LY27	10.6581	4.04576	0.110854	1
UniRef90_A0A023GLY9	10.6577	4.04533	0.110854	1
UniRef90_L7MBW1	10.657	4.04469	0.110854	1
UniRef90_L7MME7	-10.6512	4.03885	0.111065	1
UniRef90_B7PZC0	-10.6512	4.03798	0.111065	1
UniRef90_B7PEX6	10.651	4.03876	0.111065	1
UniRef90_G3MIH6	10.6507	4.03844	0.111065	1
UniRef90_C9W195	-10.6453	4.03306	0.111277	1
UniRef90_L7MFF7	10.6437	4.03165	0.111277	1
UniRef90_B7QFB7	-10.6403	4.0273	0.111384	1
UniRef90_L7LTK1	10.6269	4.01519	0.111814	1
UniRef90_B7P1D3	-10.6207	4.00803	0.111923	1
UniRef90_B7P1R2	10.6169	4.00535	0.112032	1
UniRef90_V5HHL4	10.6168	4.00522	0.112032	1
UniRef90_A0A023G8E1	-10.6154	4.00373	0.112141	1
UniRef90_Q3HYC9	10.613	4.00156	0.112141	1
UniRef90_L7M961	10.6129	4.00142	0.112141	1
UniRef90_C9W1R1	-10.6127	4.00023	0.112141	1
UniRef90_L7MHT4	10.6065	3.99519	0.112362	1
UniRef90_A0A023FCN1	10.5939	3.98283	0.112695	1
UniRef90_B7Q9C6	-10.5846	3.97266	0.113031	1
UniRef90_B3Y8A4	10.5823	3.97149	0.113031	1
UniRef90_B7PVG8	10.581	3.97015	0.113144	1
UniRef90_A0A023G147	-10.5789	3.96708	0.113144	1
UniRef90_B7Q066	10.5789	3.96808	0.113144	1
UniRef90_L7LTF8	10.5754	3.96465	0.113258	1
UniRef90_V5I1B1	-10.5725	3.96164	0.113372	1
UniRef90_B7QGW9	10.5704	3.95981	0.113372	1
UniRef90_A0A023GIV1	10.5701	3.95946	0.113372	1
UniRef90_L7MGS3	-10.5694	3.95859	0.113486	1
UniRef90_B7QB20	10.5684	3.95778	0.113486	1
UniRef90_V5HC77	-10.5675	3.95585	0.113486	1
UniRef90_G3MKZ5	10.5665	3.95588	0.113486	1
UniRef90_V5I265	10.5665	3.95588	0.113486	1
UniRef90_B7PHZ3	-10.5597	3.94908	0.113716	1
UniRef90_G3MM23	-10.5594	3.94857	0.113716	1
UniRef90_A0A023FK75	-10.556	3.94454	0.113832	1
UniRef90_Q06EX9	10.5517	3.94146	0.113948	1
UniRef90_B7PTT2	-10.5443	3.93314	0.114181	1
UniRef90_L7LSR4	10.5435	3.93346	0.114181	1
UniRef90_L7MBM4	-10.5314	3.92143	0.114534	1
UniRef90_B7P6I7	-10.5267	3.91587	0.114653	1
UniRef90_A0A023GAE6	-10.5148	3.90424	0.115012	1
UniRef90_A0A023FV45	10.5143	3.90479	0.115132	1
UniRef90_L7MMW8	10.5067	3.89734	0.115253	1
UniRef90_B7PUE5	10.4999	3.89079	0.115497	1
UniRef90_L7MDM3	10.4999	3.89079	0.115497	1
UniRef90_B7QBA3	10.4963	3.88717	0.115619	1
UniRef90_L7M8T2	8.91767	8.87816	0.11562	1
UniRef90_V5H0Y2	-10.4908	3.88069	0.115742	1
UniRef90_A0A023FBD3	10.4889	3.87991	0.115865	1
UniRef90_B7PVI1	10.4888	3.87992	0.115865	1
UniRef90_V5IJY1	-10.488	3.87827	0.115865	1
UniRef90_B7PS09	10.4879	3.87899	0.115865	1
UniRef90_A0A023G448	10.4875	3.87855	0.115865	1
UniRef90_V5ID40	-10.4859	3.87684	0.115989	1
UniRef90_L7ML21	-10.4837	3.87444	0.115989	1
UniRef90_A0A023G9B1	10.4802	3.87138	0.116114	1
UniRef90_L7MHD8	10.4782	3.86947	0.116114	1
UniRef90_L7LPR5	10.4739	3.8653	0.116238	1
UniRef90_L7MC98	10.4545	3.84629	0.11687	1
UniRef90_V5HKZ5	10.4523	3.8441	0.116998	1
UniRef90_A0A023GKZ4	-10.4477	3.83854	0.117126	1
UniRef90_A0A023FVH3	10.4443	3.83633	0.117126	1
UniRef90_A0A023FDY4	10.4435	3.83561	0.117255	1
UniRef90_G3MS25	-10.4415	3.83241	0.117255	1
UniRef90_B7Q340	10.4366	3.82883	0.117385	1
UniRef90_B7PUH5	10.4336	3.82582	0.117515	1
UniRef90_B7PID5	-10.4332	3.82529	0.117515	1
UniRef90_B7PZF0	10.432	3.82432	0.117515	1
UniRef90_L7MLX9	10.4315	3.8238	0.117515	1
UniRef90_G3MRQ5	10.4283	3.82066	0.117645	1
UniRef90_A0A034WWG1	-10.4251	3.8174	0.117776	1
UniRef90_B7P7A4	10.4243	3.81672	0.117776	1
UniRef90_L7M3V0	10.4243	3.81672	0.117776	1
UniRef90_A0A023FXS6	-10.4226	3.81388	0.117776	1
UniRef90_L7LXW9	-10.4225	3.81401	0.117908	1
UniRef90_V5HES3	-10.4217	3.81402	0.117908	1
UniRef90_A0A023GND0	10.4202	3.81277	0.117908	1
UniRef90_V5IG89	-8.86969	8.01105	0.117941	1
UniRef90_A0A023FH71	10.4164	3.80903	0.11804	1
UniRef90_B7PTP5	-10.4154	3.80787	0.11804	1
UniRef90_A0A023FT55	10.4009	3.7939	0.118574	1
UniRef90_B7PM80	-10.3969	3.7888	0.118574	1
UniRef90_L7LU02	10.3957	3.78881	0.118708	1
UniRef90_V5IE47	-10.3904	3.78246	0.118844	1
UniRef90_L7LY22	-10.3774	3.7697	0.119254	1
UniRef90_A0A023G7R2	10.375	3.76854	0.119254	1
UniRef90_L7M0I5	10.3728	3.76648	0.119391	1
UniRef90_B7Q5J9	10.3582	3.75212	0.119808	1
UniRef90_A0A023FQL3	-10.3559	3.74976	0.119948	1
UniRef90_B7PZJ0	-10.3515	3.74441	0.120089	1
UniRef90_B7P0S2	10.3452	3.73946	0.12023	1
UniRef90_A0A023FCB4	10.3411	3.73548	0.120372	1
UniRef90_C9W1N9	10.3361	3.73064	0.120515	1
UniRef90_G3MRW4	10.3361	3.73064	0.120515	1
UniRef90_V5HM42	10.3354	3.72991	0.120515	1
UniRef90_B7P0T8	-10.3307	3.72412	0.120658	1
UniRef90_B7Q3I8	10.3283	3.72292	0.120801	1
UniRef90_L7MDA1	8.74109	10.9548	0.120911	1
UniRef90_A0A090X7T7	-9.06176	6.03079	0.120911	1
UniRef90_B7P8L8	-10.324	3.71749	0.120946	1
UniRef90_V5HJK0	-10.324	3.71749	0.120946	1
UniRef90_L7MIE8	10.324	3.7187	0.120946	1
UniRef90_A0A023G8I5	-10.3226	3.71616	0.120946	1
UniRef90_L7MFS2	10.3158	3.71081	0.121091	1
UniRef90_A0A023G3K8	10.3153	3.71033	0.121091	1
UniRef90_L7LX89	10.3153	3.71033	0.121091	1
UniRef90_L7MI42	-10.2953	3.69062	0.121826	1
UniRef90_A0A090XF19	10.2941	3.68955	0.121826	1
UniRef90_A0A034WXA3	10.2933	3.68881	0.121826	1
UniRef90_A0A034WY04	10.2888	3.68441	0.121975	1
UniRef90_B7PQK9	10.2857	3.68142	0.122125	1
UniRef90_A0A090XC86	-10.2826	3.67705	0.122125	1
UniRef90_B7Q3U9	-10.2826	3.67705	0.122125	1
UniRef90_L7LXC4	10.2814	3.67724	0.122275	1
UniRef90_L7M9C0	10.2814	3.67724	0.122275	1
UniRef90_A0A034WTZ9	-10.2728	3.66779	0.122578	1
UniRef90_V5H0W6	-10.2685	3.66332	0.122578	1
UniRef90_B7QFT4	10.2685	3.66463	0.122578	1
UniRef90_A0A023FLF5	-10.2614	3.6564	0.122883	1
UniRef90_A0A023G3V6	-10.2614	3.6564	0.122883	1
UniRef90_A0A023G623	-10.2588	3.65386	0.122883	1
UniRef90_B7PD64	10.2558	3.65224	0.123037	1
UniRef90_A0A023GLG7	-10.2536	3.64902	0.123037	1
UniRef90_L7MEF6	-10.2471	3.64246	0.123347	1
UniRef90_A0A023G4H0	10.2467	3.64336	0.123347	1
UniRef90_A0A023GDH0	10.2429	3.63966	0.123503	1
UniRef90_L7LTE0	10.2423	3.63907	0.123503	1
UniRef90_V5IIX2	-10.2399	3.63545	0.123503	1
UniRef90_V5HVW2	10.2393	3.63609	0.123503	1
UniRef90_V5IH28	10.2393	3.63609	0.123503	1
UniRef90_L7LQB7	10.2379	3.63477	0.123659	1
UniRef90_Q2Q443	10.2347	3.63161	0.123659	1
UniRef90_B7Q358	-10.232	3.62875	0.123817	1
UniRef90_B7PYT5	-10.232	3.62769	0.123817	1
UniRef90_B7QBF3	-10.2254	3.62131	0.123975	1
UniRef90_C9W1F0	10.2201	3.61743	0.124134	1
UniRef90_L7MIK9	10.2161	3.61354	0.124294	1
UniRef90_A0A023G0Z9	10.2121	3.60958	0.124454	1
UniRef90_L7M0U5	10.2115	3.60899	0.124454	1
UniRef90_G3MGJ5	10.2111	3.60868	0.124454	1
UniRef90_B7QHP7	10.2066	3.60428	0.124615	1
UniRef90_B7QET5	10.2062	3.6039	0.124615	1
UniRef90_L7MKU9	-10.2052	3.60253	0.124615	1
UniRef90_V5I3T1	-10.2034	3.59984	0.124777	1
UniRef90_A0A023FBH3	10.202	3.59987	0.124777	1
UniRef90_L7LTW7	-10.1978	3.59553	0.12494	1
UniRef90_V5H444	-10.1978	3.59553	0.12494	1
UniRef90_A0A023FMR1	-10.196	3.59261	0.12494	1
UniRef90_L7LTI1	10.1929	3.59101	0.125103	1
UniRef90_L7MMV1	10.1884	3.58657	0.125268	1
UniRef90_F0J9E7	10.1838	3.58206	0.125433	1
UniRef90_V5HZ34	-10.1816	3.57972	0.125433	1
UniRef90_A0A023FFY0	-10.1811	3.57804	0.125433	1
UniRef90_A0A023FYL1	-10.1811	3.57804	0.125433	1
UniRef90_B7P8J2	-10.1811	3.57804	0.125433	1
UniRef90_V5HYT5	-10.1811	3.57804	0.125433	1
UniRef90_B7QM38	10.1783	3.57671	0.125599	1
UniRef90_L7LQE5	10.1746	3.57313	0.125599	1
UniRef90_B7PGV6	10.1677	3.56641	0.125933	1
UniRef90_L7LW90	10.1653	3.56411	0.125933	1
UniRef90_A0A023FRN8	-9.1482	4.76428	0.126037	1
UniRef90_L7LXH4	10.161	3.55994	0.126101	1
UniRef90_A0A023G885	10.1549	3.55392	0.12627	1
UniRef90_B7QBU5	10.1538	3.55287	0.12627	1
UniRef90_L7M9Z7	10.1513	3.55047	0.12644	1
UniRef90_A0A023FG92	-10.1487	3.54695	0.12644	1
UniRef90_B7PQ63	-10.1444	3.54349	0.126611	1
UniRef90_B7P3C0	-10.143	3.54097	0.126611	1
UniRef90_A0A023GFJ0	-8.56812	6.4747	0.126625	1
UniRef90_C9W1G6	10.1419	3.5413	0.126783	1
UniRef90_V5HIT8	10.1371	3.53658	0.126956	1
UniRef90_L7MIZ9	10.1317	3.53133	0.127129	1
UniRef90_B7PDR5	10.1246	3.52451	0.127303	1
UniRef90_G3MRL9	10.1217	3.52166	0.127478	1
UniRef90_B7QA86	-10.1197	3.51826	0.127478	1
UniRef90_G3MT26	-10.1197	3.51826	0.127478	1
UniRef90_B7P1E9	10.1197	3.51964	0.127478	1
UniRef90_L7MGG5	10.118	3.51812	0.127478	1
UniRef90_H9M756	-10.1134	3.51306	0.127655	1
UniRef90_B7P6C3	-10.0889	3.4895	0.128549	1
UniRef90_A0A023FCV0	-10.088	3.48741	0.128549	1
UniRef90_G3MSH5	-10.0872	3.48664	0.128549	1
UniRef90_V5HDZ4	10.0792	3.4803	0.12873	1
UniRef90_L7MDD3	10.0749	3.47615	0.128913	1
UniRef90_G3MTR0	10.0741	3.47544	0.128913	1
UniRef90_L7LSH2	10.0741	3.47544	0.128913	1
UniRef90_A0A090X7U9	10.0741	3.4753	0.128913	1
UniRef90_V5H736	-8.76525	5.78195	0.129008	1
UniRef90_L7MBD9	10.0592	3.46093	0.129466	1
UniRef90_A0A023FQL1	10.0533	3.45515	0.129653	1
UniRef90_B7QFH0	10.0525	3.45434	0.129653	1
UniRef90_A0A023FZJ7	10.0485	3.45047	0.12984	1
UniRef90_G3MHT3	10.0428	3.44497	0.130028	1
UniRef90_L7MKY1	10.0422	3.4444	0.130028	1
UniRef90_L7M0H5	10.0289	3.43146	0.130408	1
UniRef90_L7MJK7	10.0265	3.42914	0.1306	1
UniRef90_L7MEC5	-10.0224	3.42366	0.130792	1
UniRef90_L7MKJ3	10.0186	3.4215	0.130792	1
UniRef90_A0A023GEL2	-10.0169	3.4195	0.130986	1
UniRef90_A0A023G4Z4	10.0163	3.4192	0.130986	1
UniRef90_A0A023GLJ7	10.0163	3.4192	0.130986	1
UniRef90_L7MJ77	-10.014	3.41549	0.130986	1
UniRef90_H9M785	10.0083	3.41148	0.13118	1
UniRef90_B7P4F4	-10.0056	3.40728	0.131376	1
UniRef90_V5HHK4	10.0001	3.40351	0.131376	1
UniRef90_V5I1M7	10.0001	3.40351	0.131376	1
UniRef90_L7LQF0	9.9991	3.40257	0.131573	1
UniRef90_C9W1M3	-9.99552	3.39842	0.131573	1
UniRef90_B7P7E5	9.99428	3.39789	0.131573	1
UniRef90_G3MQT6	-9.99443	3.39779	0.131771	1
UniRef90_B7QMT0	9.99419	3.39775	0.131771	1
UniRef90_V5HIP1	9.99049	3.39416	0.131771	1
UniRef90_L7MGU5	9.98926	3.39295	0.131771	1
UniRef90_V5HTU6	-9.9885	3.3907	0.131771	1
UniRef90_B7PAU5	9.98739	3.39121	0.13197	1
UniRef90_L7M9F2	9.98739	3.39121	0.13197	1
UniRef90_B7PAH2	9.98379	3.38765	0.13197	1
UniRef90_L7MHP3	9.9784	3.38243	0.13217	1
UniRef90_A0A090X8A6	9.97683	3.38097	0.13217	1
UniRef90_F0J9M2	9.97152	3.37582	0.132371	1
UniRef90_A0A023GGJ9	-9.97123	3.37394	0.132371	1
UniRef90_A0A023G2M9	9.96725	3.37161	0.132573	1
UniRef90_L7LZP6	-9.95971	3.36292	0.132776	1
UniRef90_L7MDL3	-9.95493	3.35925	0.132981	1
UniRef90_A0A023FS31	9.94491	3.34995	0.133394	1
UniRef90_C9W1T1	-9.94273	3.34764	0.133394	1
UniRef90_G3MTG4	9.94033	3.34552	0.133602	1
UniRef90_A0A023G1J8	9.93927	3.34448	0.133602	1
UniRef90_A0A023GL45	-9.93756	3.34264	0.133602	1
UniRef90_B7QH53	-9.93606	3.3398	0.133602	1
UniRef90_G3MSF1	-9.93606	3.3398	0.133602	1
UniRef90_V5ICU1	9.93156	3.33708	0.133811	1
UniRef90_L7MII7	9.92834	3.33396	0.134022	1
UniRef90_V5HYA7	9.92792	3.33348	0.134022	1
UniRef90_G3MS49	-9.92713	3.33114	0.134022	1
UniRef90_B7QNZ7	-9.92597	3.33001	0.134022	1
UniRef90_V5HEM7	-9.92495	3.33027	0.134022	1
UniRef90_A0A023FW50	9.92285	3.32864	0.134233	1
UniRef90_B7QKT8	-9.91815	3.32243	0.134233	1
UniRef90_B7P7X6	-9.9181	3.32377	0.134233	1
UniRef90_L7LQC1	9.91755	3.32351	0.134233	1
UniRef90_B7QBB6	9.91733	3.3233	0.134233	1
UniRef90_A0A023G4L3	9.91648	3.3224	0.134446	1
UniRef90_A0A023GPI3	9.91648	3.3224	0.134446	1
UniRef90_G3MKC7	9.91073	3.31683	0.134446	1
UniRef90_G3MGG4	9.90702	3.31325	0.134661	1
UniRef90_G3MPI8	-9.90679	3.31274	0.134661	1
UniRef90_V5HC07	9.90626	3.31251	0.134661	1
UniRef90_A0A023FRQ5	9.90625	3.31257	0.134661	1
UniRef90_L7MMY3	-9.90001	3.30485	0.134876	1
UniRef90_B7QJQ7	-9.89671	3.30199	0.135093	1
UniRef90_B7SP63	-9.89085	3.29597	0.135311	1
UniRef90_B7QD35	-9.89076	3.29588	0.135311	1
UniRef90_B7Q5J6	9.88748	3.29432	0.135311	1
UniRef90_L7M8S0	9.88715	3.29401	0.135311	1
UniRef90_L7MFS8	-9.88164	3.28704	0.13553	1
UniRef90_A0A023G4A1	-9.87338	3.28007	0.135973	1
UniRef90_V5ICF2	9.87247	3.27987	0.135973	1
UniRef90_L7M0K7	9.86676	3.27435	0.136196	1
UniRef90_V5GKH6	9.86676	3.27435	0.136196	1
UniRef90_V5IBJ8	9.86676	3.27435	0.136196	1
UniRef90_A0A023FS45	-9.86317	3.27059	0.136196	1
UniRef90_V5HE76	9.86103	3.2688	0.136196	1
UniRef90_B7P314	-9.85845	3.2651	0.136421	1
UniRef90_B7QDJ9	9.85743	3.26529	0.136421	1
UniRef90_B7Q440	9.85528	3.26324	0.136421	1
UniRef90_B7PHP3	-9.85364	3.25992	0.136647	1
UniRef90_B7QD53	-9.85296	3.26071	0.136647	1
UniRef90_B7Q7A8	9.84729	3.25543	0.136875	1
UniRef90_L7LYW9	9.8451	3.25339	0.136875	1
UniRef90_L7LRB4	9.8437	3.25204	0.136875	1
UniRef90_L7MBZ8	9.8437	3.25204	0.136875	1
UniRef90_V5GY54	-9.84157	3.24834	0.136875	1
UniRef90_L7ME68	8.42087	6.402	0.137078	1
UniRef90_V5HQM5	-8.30755	6.77745	0.13708	1
UniRef90_L7MI61	9.83823	3.24668	0.137103	1
UniRef90_A0A023FW15	-9.83709	3.24476	0.137103	1
UniRef90_L7LXT3	-9.83467	3.24155	0.137334	1
UniRef90_G3MNI3	9.83268	3.24138	0.137334	1
UniRef90_V5HJW5	-9.83231	3.24073	0.137334	1
UniRef90_G3MIZ5	9.82259	3.23156	0.137565	1
UniRef90_B7Q6W5	9.82027	3.22939	0.137798	1
UniRef90_L7LTX9	9.82027	3.22939	0.137798	1
UniRef90_B7PKC4	-9.81928	3.22732	0.137798	1
UniRef90_B7QFQ9	9.81541	3.22461	0.137798	1
UniRef90_B7Q0S7	-8.62477	5.07515	0.137919	1
UniRef90_L7MKY8	9.80923	3.21864	0.138033	1
UniRef90_A0A023G7C1	-9.80522	3.21455	0.138269	1
UniRef90_A0A034WXB7	9.80244	3.21216	0.138269	1
UniRef90_L7MGI9	9.80244	3.21216	0.138269	1
UniRef90_L7M707	9.79681	3.20664	0.138507	1
UniRef90_A0A023GLN0	-9.79595	3.2041	0.138507	1
UniRef90_A0A090X824	-9.79595	3.2041	0.138507	1
UniRef90_V5H7B9	9.78937	3.19951	0.138746	1
UniRef90_L7ME84	-9.78406	3.19315	0.138986	1
UniRef90_B7P3X0	-9.78274	3.19284	0.138986	1
UniRef90_V5HES1	-9.77935	3.18956	0.139228	1
UniRef90_A0A023GBQ9	-9.77352	3.18283	0.139472	1
UniRef90_A0A023FC71	9.77223	3.18299	0.139472	1
UniRef90_L7LQI1	9.77223	3.18299	0.139472	1
UniRef90_B7Q0G4	-9.76622	3.17536	0.139717	1
UniRef90_V5GLC3	9.76611	3.17708	0.139717	1
UniRef90_L7M333	-9.76308	3.17384	0.139717	1
UniRef90_B7PVK2	9.75888	3.17002	0.139964	1
UniRef90_A0A023GNV6	9.75888	3.17009	0.139964	1
UniRef90_B7QJN4	9.75283	3.16422	0.140213	1
UniRef90_B7PUJ0	9.75247	3.16382	0.140213	1
UniRef90_A0A023FQB9	-9.75212	3.16327	0.140213	1
UniRef90_L7MAQ0	9.7521	3.16352	0.140213	1
UniRef90_A0A023G0Q3	9.75198	3.16343	0.140213	1
UniRef90_L7LQK2	9.74963	3.16109	0.140213	1
UniRef90_B7PFU9	-9.74606	3.15587	0.140463	1
UniRef90_B7P316	9.74602	3.15766	0.140463	1
UniRef90_B7P1U8	9.74437	3.15609	0.140463	1
UniRef90_L7LVR3	9.74308	3.15484	0.140463	1
UniRef90_B7PKL2	-9.74291	3.15394	0.140463	1
UniRef90_B7PP95	9.74174	3.15351	0.140463	1
UniRef90_L7ML85	9.74138	3.15321	0.140463	1
UniRef90_Q4PN69	-9.74109	3.15262	0.140715	1
UniRef90_B7PKX5	9.74015	3.15195	0.140715	1
UniRef90_L7M488	9.7401	3.15192	0.140715	1
UniRef90_L7LZR9	-8.47349	5.44711	0.140768	1
UniRef90_V5HT64	-9.72997	3.14189	0.140968	1
UniRef90_V5HVW8	9.72885	3.14112	0.140968	1
UniRef90_L7MG97	8.29202	6.28901	0.141171	1
UniRef90_L7MCF9	9.71757	3.13024	0.14148	1
UniRef90_L7MBY4	-9.71527	3.12614	0.14148	1
UniRef90_L7MDV8	9.7089	3.12181	0.141738	1
UniRef90_A0A023G9D9	9.70872	3.12169	0.141738	1
UniRef90_V5HW51	-9.7063	3.11821	0.141999	1
UniRef90_L7LRB7	9.70509	3.11816	0.141999	1
UniRef90_B7PSV0	-9.70178	3.11472	0.141999	1
UniRef90_G3MGB3	-9.70178	3.11472	0.141999	1
UniRef90_L7M212	-9.69437	3.10598	0.142261	1
UniRef90_L7MBD2	8.23897	6.01346	0.142749	1
UniRef90_B7PYD4	-9.68381	3.09579	0.14279	1
UniRef90_A0A090XC90	-9.67317	3.08553	0.143058	1
UniRef90_B7P5M5	-9.67317	3.08553	0.143058	1
UniRef90_B7PX37	9.67312	3.08733	0.143058	1
UniRef90_B7QC10	9.67306	3.08732	0.143058	1
UniRef90_A0A023GBZ0	-9.66245	3.07519	0.143598	1
UniRef90_V5H728	9.66218	3.0768	0.143598	1
UniRef90_A0A023GII0	-9.66138	3.07579	0.143598	1
UniRef90_L7M9N5	9.65337	3.0684	0.143871	1
UniRef90_B7PAT9	9.65259	3.06756	0.143871	1
UniRef90_A0A090XAN4	-9.65165	3.06478	0.143871	1
UniRef90_L7LWH9	9.65129	3.06631	0.143871	1
UniRef90_A0A023FB85	-9.64824	3.06282	0.144146	1
UniRef90_B7PL44	-9.64077	3.05429	0.144423	1
UniRef90_L7LQX2	-9.64077	3.05429	0.144423	1
UniRef90_L7MKX3	-9.63777	3.05306	0.144423	1
UniRef90_A0A023FQD3	9.63368	3.04944	0.144702	1
UniRef90_L7MFR4	9.63123	3.0471	0.144702	1
UniRef90_G3MFT7	-9.6298	3.04373	0.144702	1
UniRef90_B7P5T5	-9.62522	3.04098	0.144983	1
UniRef90_B7QCG3	9.62448	3.04061	0.144983	1
UniRef90_A0A023G7I4	-9.61875	3.03309	0.144983	1
UniRef90_B7Q9K3	-9.61875	3.03309	0.144983	1
UniRef90_V5HRH7	-9.61875	3.03309	0.144983	1
UniRef90_L7MDI7	8.07353	5.67058	0.145252	1
UniRef90_B7QHI5	-9.61158	3.02624	0.145266	1
UniRef90_A0A023G1G4	-9.60762	3.02237	0.145551	1
UniRef90_B7PSW7	-9.60762	3.02237	0.145551	1
UniRef90_L7M9A8	-9.60762	3.02237	0.145551	1
UniRef90_Q92J29	-9.60762	3.02237	0.145551	1
UniRef90_A0A023G6N3	9.60405	3.02095	0.145551	1
UniRef90_B7QL55	-9.60162	3.01829	0.145838	1
UniRef90_L7LYW0	-9.60162	3.01829	0.145838	1
UniRef90_G3MLH5	8.11716	5.64957	0.146055	1
UniRef90_A0A023FXW2	-9.59551	3.01241	0.146127	1
UniRef90_G3MMA0	9.58985	3.00727	0.146127	1
UniRef90_A0A023G5E7	-9.58937	3.00651	0.146127	1
UniRef90_B7P1I7	-9.58937	3.00651	0.146127	1
UniRef90_L7MLX3	-9.58937	3.00651	0.146127	1
UniRef90_B7PVW5	9.58795	3.00547	0.146419	1
UniRef90_B7P7M2	9.58331	3.00103	0.146419	1
UniRef90_B7PXZ3	9.58331	3.00103	0.146419	1
UniRef90_B7QCB0	9.57634	2.99433	0.146712	1
UniRef90_L7LQ33	9.57634	2.99433	0.146712	1
UniRef90_F0J9X0	9.57388	2.99188	0.146712	1
UniRef90_V5HBT6	-9.57369	2.98973	0.146712	1
UniRef90_L7LSV9	7.97462	6.14054	0.146735	1
UniRef90_L7MKB9	9.57249	2.99059	0.147007	1
UniRef90_L7MHS2	9.56739	2.98564	0.147007	1
UniRef90_L7M0E9	-9.56454	2.98265	0.147305	1
UniRef90_B7PUI6	9.56321	2.98163	0.147305	1
UniRef90_B7P647	-9.56221	2.97868	0.147305	1
UniRef90_B7PAC5	-9.56221	2.97868	0.147305	1
UniRef90_G3MHI2	-9.56221	2.97868	0.147305	1
UniRef90_L7M228	-9.56053	2.9788	0.147305	1
UniRef90_G3MIZ7	-9.55166	2.96855	0.147605	1
UniRef90_V5HW67	9.55157	2.97045	0.147605	1
UniRef90_L7MI97	-9.55063	2.96755	0.147605	1
UniRef90_L7LW65	9.54876	2.96776	0.147908	1
UniRef90_L7MEX4	9.54809	2.9672	0.147908	1
UniRef90_V5HVC3	9.54809	2.9672	0.147908	1
UniRef90_B7PWR1	9.54654	2.96563	0.147908	1
UniRef90_L7S6B3	-8.00577	7.23461	0.148129	1
UniRef90_L7LSY0	9.54094	2.96034	0.148212	1
UniRef90_B7P364	-9.53895	2.95633	0.148212	1
UniRef90_B7Q9K5	-9.53895	2.95633	0.148212	1
UniRef90_V5HL58	9.53034	2.95008	0.148519	1
UniRef90_V5HEH1	9.52937	2.94923	0.148519	1
UniRef90_B7P387	-9.52718	2.94502	0.148519	1
UniRef90_B7PG12	9.52496	2.94492	0.148828	1
UniRef90_A0A023GNR7	9.52282	2.94286	0.148828	1
UniRef90_A0A023FT86	7.9581	7.39686	0.148975	1
UniRef90_B7QD94	-9.51532	2.93362	0.14914	1
UniRef90_F0JA61	-9.51532	2.93362	0.14914	1
UniRef90_B7Q165	9.51198	2.93256	0.14914	1
UniRef90_A0A023G4A9	9.51091	2.93147	0.14914	1
UniRef90_B7Q9N6	-9.50982	2.92908	0.14914	1
UniRef90_L7LTY5	9.5091	2.92972	0.149454	1
UniRef90_A0A023FDQ1	9.50753	2.92829	0.149454	1
UniRef90_V5HDW7	9.50465	2.92553	0.149454	1
UniRef90_B7Q2R5	-9.50054	2.92123	0.14977	1
UniRef90_A0A023G8N7	9.50001	2.92099	0.14977	1
UniRef90_A0A090XDK4	9.50001	2.92099	0.14977	1
UniRef90_A0A023FZV3	9.49915	2.92019	0.14977	1
UniRef90_L7M4C2	9.49855	2.9196	0.14977	1
UniRef90_L7LWN2	9.49728	2.91847	0.14977	1
UniRef90_A0A023FBJ2	9.48987	2.91137	0.150089	1
UniRef90_A0A023G3V2	9.48987	2.91137	0.150089	1
UniRef90_V5GVT1	-9.48739	2.90863	0.150089	1
UniRef90_B7P0X6	-9.48655	2.90622	0.150089	1
UniRef90_L7MCM3	9.48534	2.907	0.150089	1
UniRef90_G3MNN2	8.15716	5.19602	0.150339	1
UniRef90_E2J6Q5	9.4846	2.90622	0.150411	1
UniRef90_L7MCR9	9.48255	2.90427	0.150411	1
UniRef90_V5II70	9.48243	2.90423	0.150411	1
UniRef90_B7P5U9	9.48168	2.90343	0.150411	1
UniRef90_A0A023FRJ3	-9.47912	2.89888	0.150411	1
UniRef90_V5IGI2	-9.47757	2.89841	0.150411	1
UniRef90_B7QKQ0	9.47684	2.89878	0.150411	1
UniRef90_B7P8U0	9.47567	2.89775	0.150735	1
UniRef90_L7MG45	9.47494	2.89707	0.150735	1
UniRef90_G3MK28	-9.47413	2.89592	0.150735	1
UniRef90_A0A090X7R2	-9.47213	2.89312	0.150735	1
UniRef90_V5H7E6	9.47155	2.89381	0.150735	1
UniRef90_V5HU34	-9.47023	2.89108	0.150735	1
UniRef90_B7PSV1	-7.91891	7.84967	0.150981	1
UniRef90_L7LYS6	-9.46745	2.88952	0.151061	1
UniRef90_B7PY46	9.46742	2.88986	0.151061	1
UniRef90_G3MJF5	-9.46685	2.88712	0.151061	1
UniRef90_L7MLL1	9.46312	2.88574	0.151061	1
UniRef90_V5HNJ0	-9.46073	2.88309	0.151061	1
UniRef90_L7LQH4	9.45986	2.88262	0.151061	1
UniRef90_V5H795	-9.45448	2.87525	0.15139	1
UniRef90_L7M5C8	-9.45399	2.87663	0.15139	1
UniRef90_L7LQG8	9.45225	2.87534	0.15139	1
UniRef90_L7LTN6	9.45225	2.87534	0.15139	1
UniRef90_B7PV97	9.44534	2.86863	0.151722	1
UniRef90_G3MHR5	9.44534	2.86863	0.151722	1
UniRef90_G3MRU4	9.44534	2.86863	0.151722	1
UniRef90_B7Q0F7	9.44385	2.86726	0.151722	1
UniRef90_V5HCH2	-8.18064	5.15734	0.151828	1
UniRef90_A0A090XBK6	-9.44199	2.86329	0.152057	1
UniRef90_V9MLY4	9.43693	2.86068	0.152057	1
UniRef90_V5HB26	9.43252	2.85637	0.152394	1
UniRef90_L7MCG5	9.42966	2.8537	0.152394	1
UniRef90_L7MM57	-9.4291	2.85194	0.152394	1
UniRef90_B7QNQ3	9.42874	2.8528	0.152394	1
UniRef90_G3MF50	-9.4267	2.85051	0.152394	1
UniRef90_A0A023G421	9.42144	2.84586	0.152734	1
UniRef90_L7M7P6	9.42144	2.84586	0.152734	1
UniRef90_B7PQE5	9.42126	2.84559	0.152734	1
UniRef90_Q4GXH2	-9.4198	2.8439	0.152734	1
UniRef90_B7Q6S1	9.41838	2.84291	0.152734	1
UniRef90_A0A023FXX4	9.41454	2.8392	0.153077	1
UniRef90_L7LTL2	9.41363	2.83839	0.153077	1
UniRef90_B7PKR6	9.41315	2.83783	0.153077	1
UniRef90_L7MKQ3	9.4107	2.83556	0.153077	1
UniRef90_L7MII4	7.97041	5.96995	0.153392	1
UniRef90_A0A023GG48	9.40794	2.83295	0.153423	1
UniRef90_G3MRZ0	-9.39816	2.8229	0.153771	1
UniRef90_L7LRE0	9.39789	2.82334	0.153771	1
UniRef90_L7MFW6	-9.39399	2.81768	0.153771	1
UniRef90_A0A023FJ28	-9.39184	2.81718	0.153771	1
UniRef90_L7MAD5	-9.39184	2.81718	0.153771	1
UniRef90_V5HX58	-9.39184	2.81718	0.153771	1
UniRef90_A0A023FW20	-9.39096	2.81441	0.153771	1
UniRef90_A0A023G380	-9.39096	2.81441	0.153771	1
UniRef90_A0A090XAD2	-9.39096	2.81441	0.153771	1
UniRef90_B7PM64	-9.39096	2.81441	0.153771	1
UniRef90_B7PFF9	-7.81259	5.72485	0.15395	1
UniRef90_A0A023FN59	9.38995	2.81576	0.154123	1
UniRef90_A0A023FC48	9.38852	2.81429	0.154123	1
UniRef90_L7MFH4	9.38645	2.81232	0.154123	1
UniRef90_A0A023G1S9	9.38037	2.80661	0.154477	1
UniRef90_A0A090XDM7	9.37395	2.80047	0.154477	1
UniRef90_A0A023G7L5	9.37315	2.79967	0.154835	1
UniRef90_B7PE36	9.37187	2.79839	0.154835	1
UniRef90_V5IFV5	-9.37004	2.79493	0.154835	1
UniRef90_A0A023FKK9	9.36792	2.79464	0.154835	1
UniRef90_A0A023GAW1	9.36619	2.79303	0.154835	1
UniRef90_B7Q270	9.36588	2.79277	0.154835	1
UniRef90_A0A023G355	-9.36474	2.78934	0.154835	1
UniRef90_B7P305	-9.36474	2.78934	0.154835	1
UniRef90_L7MIN8	-9.36474	2.78934	0.154835	1
UniRef90_V5II56	-9.36474	2.78934	0.154835	1
UniRef90_G3MPI4	9.36347	2.79037	0.155195	1
UniRef90_B7QNI1	9.35502	2.7823	0.155559	1
UniRef90_G3MQ39	9.35279	2.78021	0.155559	1
UniRef90_B7PNK0	9.35056	2.77815	0.155559	1
UniRef90_B7P1C3	9.3496	2.77723	0.155559	1
UniRef90_A0A023G1L0	9.34958	2.77716	0.155559	1
UniRef90_V5HL69	-9.34887	2.77614	0.155559	1
UniRef90_C9W1A7	7.7718	8.5069	0.155853	1
UniRef90_L7M6M0	9.34508	2.77283	0.155926	1
UniRef90_B7PB65	-9.33805	2.76383	0.155926	1
UniRef90_A0A023GJD0	9.33797	2.76604	0.155926	1
UniRef90_B7Q4H9	9.33797	2.76604	0.155926	1
UniRef90_A0A023FNF4	9.3367	2.76492	0.156296	1
UniRef90_V5GN43	-9.33426	2.76219	0.156296	1
UniRef90_B7P244	-9.33109	2.75878	0.156296	1
UniRef90_B7QC94	9.32937	2.75783	0.156296	1
UniRef90_L7MG78	7.82254	6.42711	0.15642	1
UniRef90_A0A023G2J0	7.77376	6.56516	0.156551	1
UniRef90_A0A023GLH9	-9.32451	2.7509	0.156669	1
UniRef90_B7PHC7	-9.32085	2.74931	0.156669	1
UniRef90_L7M3W6	9.32072	2.74958	0.156669	1
UniRef90_B7Q574	9.31649	2.74565	0.157046	1
UniRef90_B7PU64	9.31498	2.74414	0.157046	1
UniRef90_G3ML27	-9.31206	2.74102	0.157046	1
UniRef90_B7PU62	9.31201	2.74129	0.157046	1
UniRef90_L7MLW8	9.31201	2.74129	0.157046	1
UniRef90_B7PLZ7	-9.31192	2.73902	0.157046	1
UniRef90_B7Q205	-9.31192	2.73902	0.157046	1
UniRef90_A0A023G697	9.30809	2.73765	0.157426	1
UniRef90_L7MB85	9.30809	2.73765	0.157426	1
UniRef90_L7LX18	9.30326	2.73294	0.157426	1
UniRef90_L7LTW6	7.69674	5.86517	0.157647	1
UniRef90_A0A090X8M1	9.29964	2.7296	0.157809	1
UniRef90_V5IFF5	9.29964	2.7296	0.157809	1
UniRef90_B7Q0N8	-9.29707	2.72673	0.157809	1
UniRef90_B7PPQ2	-9.29705	2.72469	0.157809	1
UniRef90_A5Z1E0	9.29445	2.72455	0.157809	1
UniRef90_V5GHI5	9.29445	2.72455	0.157809	1
UniRef90_V5IGV5	9.29445	2.72455	0.157809	1
UniRef90_V5HQ06	-9.29182	2.71985	0.157809	1
UniRef90_B7QMV4	9.29114	2.72151	0.157809	1
UniRef90_A0A090XDC2	-7.69859	6.06034	0.157852	1
UniRef90_B7PGB3	-9.28694	2.71608	0.158196	1
UniRef90_B7P9M5	-9.28312	2.71141	0.158196	1
UniRef90_L7MKP2	-9.28192	2.7123	0.158196	1
UniRef90_V5I0R9	-9.28192	2.7123	0.158196	1
UniRef90_B7QJY2	-9.27794	2.70759	0.158586	1
UniRef90_G3MMW5	9.27666	2.70761	0.158586	1
UniRef90_B7PHN5	-9.27428	2.70503	0.158586	1
UniRef90_B7Q6Q8	-9.27428	2.70503	0.158586	1
UniRef90_L7LVV4	-9.27428	2.70503	0.158586	1
UniRef90_B7PPC1	-9.2724	2.70161	0.158586	1
UniRef90_V5HSF1	9.26931	2.70061	0.15898	1
UniRef90_L7LSZ0	9.26908	2.70049	0.15898	1
UniRef90_A0A023FUL5	-9.26906	2.698	0.15898	1
UniRef90_B7P1E0	-9.26906	2.698	0.15898	1
UniRef90_B7ZDH5	-9.26906	2.698	0.15898	1
UniRef90_L7MK16	-9.26792	2.69897	0.15898	1
UniRef90_G3MQX6	9.26754	2.69898	0.15898	1
UniRef90_V5IF38	9.26613	2.69769	0.15898	1
UniRef90_V5H0P2	-9.26567	2.69546	0.15898	1
UniRef90_Q9ES84	-9.26387	2.69309	0.15898	1
UniRef90_L7LT37	9.26039	2.69219	0.159377	1
UniRef90_V5HX08	9.25938	2.69126	0.159377	1
UniRef90_A0A023FDF1	-9.25907	2.6893	0.159377	1
UniRef90_A0A023FZK6	9.25866	2.69048	0.159377	1
UniRef90_A0A023G0W2	9.25866	2.69048	0.159377	1
UniRef90_L7LY52	-9.25113	2.68299	0.159779	1
UniRef90_V5HAQ0	-9.25113	2.68299	0.159779	1
UniRef90_A0A023FQH9	9.24789	2.68034	0.159779	1
UniRef90_B7QJV8	-9.24051	2.6708	0.160183	1
UniRef90_A0A023G2P4	9.24043	2.67313	0.160183	1
UniRef90_A0A090X939	9.24043	2.67313	0.160183	1
UniRef90_B7PTA0	9.24043	2.67313	0.160183	1
UniRef90_A0A023FI23	9.23908	2.67196	0.160183	1
UniRef90_B7PMP0	9.23627	2.66919	0.160183	1
UniRef90_B7QEC1	9.23211	2.66528	0.160592	1
UniRef90_B7Q0M9	9.23122	2.66439	0.160592	1
UniRef90_L7LV31	9.23122	2.66439	0.160592	1
UniRef90_G3MKW0	-9.22602	2.65701	0.160592	1
UniRef90_V5I189	-9.22602	2.65701	0.160592	1
UniRef90_L7LVI8	9.22513	2.65867	0.160592	1
UniRef90_G3MHY8	9.22372	2.65729	0.160592	1
UniRef90_B7PVC4	9.2213	2.65506	0.161005	1
UniRef90_L7LSR8	9.2213	2.65506	0.161005	1
UniRef90_A0A023FIJ8	-9.21968	2.65308	0.161005	1
UniRef90_V5HL78	7.78053	5.78187	0.161086	1
UniRef90_L7M4E5	7.68515	4.93006	0.16125	1
UniRef90_B7Q974	-8.16106	3.82844	0.161305	1
UniRef90_B7PYE3	9.21232	2.64654	0.161421	1
UniRef90_V5H5V4	-9.21139	2.64308	0.161421	1
UniRef90_B7PUZ0	-9.21067	2.64305	0.161421	1
UniRef90_B7Q238	-9.20453	2.6367	0.161421	1
UniRef90_B7Q8S3	9.20415	2.63868	0.161421	1
UniRef90_E5D585	9.20329	2.63796	0.161421	1
UniRef90_V5HN67	9.20329	2.63796	0.161421	1
UniRef90_A0A023G4D5	9.20044	2.63522	0.161842	1
UniRef90_A0A090XBE8	-9.1966	2.62902	0.161842	1
UniRef90_B7QP22	-9.1966	2.62902	0.161842	1
UniRef90_G3MSV9	-9.1966	2.62902	0.161842	1
UniRef90_A0A023GC89	-9.19563	2.63023	0.161842	1
UniRef90_B7QLD4	9.19381	2.62885	0.161842	1
UniRef90_V5I1T3	9.19381	2.62885	0.161842	1
UniRef90_W8P411	9.19381	2.62885	0.161842	1
UniRef90_L7M165	-9.18899	2.62382	0.162266	1
UniRef90_L7M6P5	9.18736	2.62274	0.162266	1
UniRef90_L7LVN5	9.18488	2.62046	0.162266	1
UniRef90_L7MF43	9.18322	2.6188	0.162266	1
UniRef90_B7PQ53	-7.98921	4.44848	0.16254	1
UniRef90_B7Q1V0	-9.18167	2.61482	0.162695	1
UniRef90_V5ICU9	-9.18167	2.61482	0.162695	1
UniRef90_V5HXI4	9.18111	2.61691	0.162695	1
UniRef90_L7LX60	-9.17937	2.6148	0.162695	1
UniRef90_A0A090X910	9.17638	2.61236	0.162695	1
UniRef90_B7PPN1	9.17608	2.61202	0.162695	1
UniRef90_A0A023FF51	9.17586	2.61193	0.162695	1
UniRef90_A0A090XDE0	9.17586	2.61193	0.162695	1
UniRef90_L7MBU3	9.17586	2.61193	0.162695	1
UniRef90_F0J9W1	-9.16657	2.60047	0.163128	1
UniRef90_L7LV43	-9.16657	2.60047	0.163128	1
UniRef90_A0A023G0Q0	-9.16532	2.60147	0.163128	1
UniRef90_A0A023GNI5	9.16525	2.60175	0.163128	1
UniRef90_A0A023G556	9.16372	2.60041	0.163128	1
UniRef90_B7PNY5	-9.16292	2.59919	0.163565	1
UniRef90_G3MH44	9.16111	2.59794	0.163565	1
UniRef90_A0A023FLV1	9.15728	2.59431	0.163565	1
UniRef90_B7Q8Z2	9.15728	2.59431	0.163565	1
UniRef90_A0A023FTJ6	-9.15463	2.59133	0.163565	1
UniRef90_L7MA32	-9.15238	2.5892	0.164006	1
UniRef90_B7PW08	-9.15132	2.58599	0.164006	1
UniRef90_A0A090X8N6	-9.14629	2.58342	0.164006	1
UniRef90_B7QBR4	-9.14629	2.58342	0.164006	1
UniRef90_L7M993	-9.14629	2.58342	0.164006	1
UniRef90_A0A023FXE3	9.14564	2.58315	0.164006	1
UniRef90_F0J938	9.14564	2.58315	0.164006	1
UniRef90_V5HC21	9.14564	2.58315	0.164006	1
UniRef90_B7PJ23	9.14216	2.57997	0.164006	1
UniRef90_L7MHL5	-7.59966	5.91104	0.164095	1
UniRef90_L7MB97	-9.13866	2.57403	0.164452	1
UniRef90_A0A023FV07	9.13845	2.57647	0.164452	1
UniRef90_V5HS81	-9.1379	2.57547	0.164452	1
UniRef90_A0A023G487	-9.1359	2.57136	0.164452	1
UniRef90_B7PEL7	-9.1359	2.57136	0.164452	1
UniRef90_G3MST7	9.1358	2.57384	0.164452	1
UniRef90_L7MJ23	9.1358	2.57384	0.164452	1
UniRef90_A0A023GBB2	9.13509	2.57325	0.164452	1
UniRef90_A7LBN0	9.12895	2.56746	0.164902	1
UniRef90_V5GF76	9.12895	2.56746	0.164902	1
UniRef90_B7Q429	-9.12032	2.55657	0.164902	1
UniRef90_L7LSD5	-9.12032	2.55657	0.164902	1
UniRef90_L7MH28	-9.12032	2.55657	0.164902	1
UniRef90_V5H9E7	-9.11243	2.55135	0.165357	1
UniRef90_L7LW26	9.11142	2.5508	0.165357	1
UniRef90_A0A023FI44	9.11126	2.55071	0.165357	1
UniRef90_L7MFB3	-7.54053	8.82557	0.165607	1
UniRef90_A0A023GBM3	-9.10456	2.54164	0.165817	1
UniRef90_G3MLH8	-9.10456	2.54164	0.165817	1
UniRef90_A0A023G8J6	-9.10384	2.54322	0.165817	1
UniRef90_B7QA16	9.1008	2.54077	0.165817	1
UniRef90_B7Q2I8	9.0958	2.53597	0.166281	1
UniRef90_B7Q7M5	-9.0952	2.53504	0.166281	1
UniRef90_L7MC38	-9.0952	2.53504	0.166281	1
UniRef90_A0A023GG30	9.09221	2.53268	0.166281	1
UniRef90_B7PFI3	9.09029	2.53088	0.166281	1
UniRef90_B7PPH4	9.09029	2.53088	0.166281	1
UniRef90_L7LZ34	9.09029	2.53088	0.166281	1
UniRef90_A0A023G2W2	-9.08864	2.52655	0.166281	1
UniRef90_B7Q7B5	-9.08864	2.52655	0.166281	1
UniRef90_G3MP94	-9.08864	2.52655	0.166281	1
UniRef90_V5IFR4	7.98558	4.35826	0.166544	1
UniRef90_A0A023GCE6	9.08562	2.52634	0.16675	1
UniRef90_W8RMS2	9.08254	2.52343	0.16675	1
UniRef90_L7MKK3	9.08138	2.52234	0.16675	1
UniRef90_B7PD22	9.08046	2.52158	0.16675	1
UniRef90_A0A023FBG4	9.07537	2.51665	0.167224	1
UniRef90_B7P9S9	9.07537	2.51665	0.167224	1
UniRef90_B7QJ77	9.07382	2.51519	0.167224	1
UniRef90_A0A023G6Q8	-9.07253	2.51129	0.167224	1
UniRef90_B7PMI6	-9.07253	2.51129	0.167224	1
UniRef90_B7Q4D1	-9.07253	2.51129	0.167224	1
UniRef90_L7MH97	-9.07253	2.51129	0.167224	1
UniRef90_B7P1V9	-9.06896	2.51022	0.167224	1
UniRef90_L7M0Q3	-9.06755	2.50889	0.167224	1
UniRef90_V5HZJ5	-9.06574	2.50585	0.167703	1
UniRef90_A0A023GI12	9.06505	2.50689	0.167703	1
UniRef90_B7PGZ9	9.06505	2.50689	0.167703	1
UniRef90_V5HC94	9.06505	2.50689	0.167703	1
UniRef90_B7PSR1	9.0606	2.50281	0.167703	1
UniRef90_V5HCQ4	9.0606	2.50281	0.167703	1
UniRef90_V5GPM8	-9.06011	2.50186	0.167703	1
UniRef90_A0A090XAG4	9.05961	2.50186	0.167703	1
UniRef90_L7MKK0	-7.69857	5.1104	0.168104	1
UniRef90_B7PU75	9.05465	2.49707	0.168188	1
UniRef90_L7M2N5	9.05465	2.49707	0.168188	1
UniRef90_A0A023FMU4	-9.0529	2.49504	0.168188	1
UniRef90_L7M7Z7	9.04874	2.4915	0.168188	1
UniRef90_A0A023GF86	9.04418	2.48718	0.168188	1
UniRef90_B7Q2L0	9.04418	2.48718	0.168188	1
UniRef90_A0A023GJG7	9.04046	2.4838	0.168677	1
UniRef90_B7Q662	9.04046	2.4838	0.168677	1
UniRef90_B7QA45	9.04046	2.4838	0.168677	1
UniRef90_L7MIB4	-9.03977	2.4803	0.168677	1
UniRef90_V5HZP5	-9.03674	2.47979	0.168677	1
UniRef90_A0A023FC42	9.03619	2.47977	0.168677	1
UniRef90_A0A023GMX0	9.03363	2.47722	0.168677	1
UniRef90_A0A023G5E4	-9.03322	2.47646	0.169171	1
UniRef90_G3MIQ0	-9.03322	2.47646	0.169171	1
UniRef90_A0A023FYN7	-9.02311	2.46455	0.169171	1
UniRef90_A0A023GBB3	-9.02311	2.46455	0.169171	1
UniRef90_B7P2M5	-9.02311	2.46455	0.169171	1
UniRef90_A0A023FXU3	9.02304	2.46733	0.169171	1
UniRef90_B7QI22	9.023	2.4672	0.169171	1
UniRef90_B7QKU4	9.023	2.4672	0.169171	1
UniRef90_A0A023FIF0	9.02004	2.46453	0.169671	1
UniRef90_L7MMQ3	9.01982	2.4643	0.169671	1
UniRef90_A0A023GDP3	9.01717	2.46173	0.169671	1
UniRef90_L7M5S5	-9.01665	2.46069	0.169671	1
UniRef90_G3MIU2	-9.01501	2.45928	0.169671	1
UniRef90_B7QLG3	9.01091	2.45587	0.169671	1
UniRef90_L7M5A7	-7.74403	4.72663	0.169947	1
UniRef90_A0A023FEK5	7.508	6.49138	0.170143	1
UniRef90_A0A023FUP6	9.00971	2.4548	0.170177	1
UniRef90_L7LSF0	9.00971	2.4548	0.170177	1
UniRef90_V5HFG0	9.00971	2.4548	0.170177	1
UniRef90_B7QNY2	-9.00582	2.45061	0.170177	1
UniRef90_V5H6Q4	-9.00376	2.44743	0.170177	1
UniRef90_A0A023FVM4	9.00151	2.44693	0.170177	1
UniRef90_L7M338	9.00151	2.44693	0.170177	1
UniRef90_A1DS31	8.99932	2.445	0.170177	1
UniRef90_V5IBU6	-8.99712	2.44173	0.170688	1
UniRef90_V5H6V3	-8.99657	2.44189	0.170688	1
UniRef90_A0A023G4H3	8.99064	2.43669	0.170688	1
UniRef90_A0A023GH88	8.99064	2.43669	0.170688	1
UniRef90_B7PG31	8.99064	2.43669	0.170688	1
UniRef90_L7MF24	8.99064	2.43669	0.170688	1
UniRef90_V5GUN3	8.99064	2.43669	0.170688	1
UniRef90_A0A023FLV5	8.99027	2.43645	0.170688	1
UniRef90_V5HMF2	8.98962	2.43576	0.170688	1
UniRef90_G3MH88	8.98448	2.43096	0.171205	1
UniRef90_A0A0B4PLN5	8.98054	2.42723	0.171205	1
UniRef90_L7LQL2	8.97969	2.42638	0.171205	1
UniRef90_B7PZ25	8.97954	2.42637	0.171205	1
UniRef90_L7M517	8.97891	2.42575	0.171205	1
UniRef90_A0A023GPC5	8.97847	2.42528	0.171205	1
UniRef90_A0A023FCV1	8.9783	2.4252	0.171205	1
UniRef90_A0A023G564	8.9783	2.4252	0.171205	1
UniRef90_B7PJ68	-8.97789	2.42428	0.171205	1
UniRef90_L7MK95	-8.97789	2.42428	0.171205	1
UniRef90_B7P9Q7	-8.97193	2.41624	0.171727	1
UniRef90_B7QEJ6	-8.97193	2.41624	0.171727	1
UniRef90_B7PY60	-8.96557	2.41029	0.171727	1
UniRef90_L7M635	8.96411	2.41182	0.171727	1
UniRef90_A0A023G4G0	7.35355	4.23698	0.172067	1
UniRef90_A0A023FFV0	8.9605	2.40836	0.172255	1
UniRef90_L7LT79	8.9584	2.40639	0.172255	1
UniRef90_L7M2P9	8.95697	2.40512	0.172255	1
UniRef90_L7MCA6	8.95503	2.4033	0.172255	1
UniRef90_L7MFJ4	-8.95446	2.39977	0.172255	1
UniRef90_V5H744	-8.95446	2.39977	0.172255	1
UniRef90_V5HC92	8.95169	2.40016	0.172255	1
UniRef90_V5IIK4	-8.9494	2.39747	0.17279	1
UniRef90_A0A023G1E5	8.94633	2.39499	0.17279	1
UniRef90_L7LVN2	8.94633	2.39499	0.17279	1
UniRef90_B7Q301	-8.94087	2.38798	0.17279	1
UniRef90_L7MD73	7.98017	3.57012	0.172839	1
UniRef90_G3MFB9	-7.58859	5.00152	0.172958	1
UniRef90_B7P938	7.42078	6.42422	0.173159	1
UniRef90_V5H6I0	-8.93678	2.38311	0.17333	1
UniRef90_A0A023FJX4	8.93532	2.38477	0.17333	1
UniRef90_A0A090XCC2	8.93532	2.38477	0.17333	1
UniRef90_B7P0S7	8.93532	2.38477	0.17333	1
UniRef90_B7PGM8	-8.93524	2.38415	0.17333	1
UniRef90_B7P1R3	8.93504	2.38437	0.17333	1
UniRef90_B7PIQ1	8.93398	2.38341	0.17333	1
UniRef90_B7PY91	-8.93356	2.38226	0.17333	1
UniRef90_B7QMT1	-8.93278	2.38039	0.17333	1
UniRef90_A0A023FFH3	-8.9301	2.37932	0.17333	1
UniRef90_A0A034WU36	-8.9301	2.37932	0.17333	1
UniRef90_B7PWX4	-8.9289	2.37761	0.17333	1
UniRef90_G3MQ92	-7.3728	5.50205	0.173353	1
UniRef90_A0A023G1K4	8.92366	2.37367	0.173877	1
UniRef90_A0A023GBW1	8.92366	2.37367	0.173877	1
UniRef90_F0J9Z3	8.92366	2.37367	0.173877	1
UniRef90_V5I5E4	8.9215	2.37165	0.173877	1
UniRef90_A0A023GP09	8.92087	2.37109	0.173877	1
UniRef90_L7MAC5	-8.92035	2.37015	0.173877	1
UniRef90_B7QCA3	-8.91914	2.36842	0.173877	1
UniRef90_B7P1I5	8.91528	2.3659	0.173877	1
UniRef90_G3MM59	8.91334	2.36412	0.174431	1
UniRef90_V5HYU4	8.91334	2.36412	0.174431	1
UniRef90_A0A023G4T4	8.91218	2.3629	0.174431	1
UniRef90_A0A023G7D5	8.91218	2.3629	0.174431	1
UniRef90_L7M0F5	8.91218	2.3629	0.174431	1
UniRef90_V5HSV0	8.91111	2.36192	0.174431	1
UniRef90_L7MJU1	-8.91093	2.36074	0.174431	1
UniRef90_A0A090XDT7	-8.91053	2.36093	0.174431	1
UniRef90_V5ICG3	-8.91053	2.36093	0.174431	1
UniRef90_V5IKA8	-8.91053	2.36093	0.174431	1
UniRef90_L7M689	8.91047	2.36135	0.174431	1
UniRef90_L7MC59	8.90897	2.35997	0.174431	1
UniRef90_L7M385	8.9033	2.35466	0.174431	1
UniRef90_E2J6T6	7.31343	9.74782	0.174792	1
UniRef90_A0A023GJI3	7.3811	3.52723	0.174956	1
UniRef90_L7LRM1	8.90266	2.35409	0.17499	1
UniRef90_L7MCA8	8.90222	2.35368	0.17499	1
UniRef90_L7MI19	8.90222	2.35368	0.17499	1
UniRef90_V5HH60	-8.90211	2.35091	0.17499	1
UniRef90_B7PR12	-8.9012	2.35127	0.17499	1
UniRef90_G3MP20	-8.90075	2.3492	0.17499	1
UniRef90_G3MSV0	-8.90075	2.3492	0.17499	1
UniRef90_B7QCF4	-8.90065	2.35165	0.17499	1
UniRef90_B7PYC6	8.90062	2.35204	0.17499	1
UniRef90_A0A023G3A9	8.89735	2.34901	0.17499	1
UniRef90_B7PBJ7	-8.89604	2.3452	0.17499	1
UniRef90_B7PQR8	-8.89228	2.34146	0.17499	1
UniRef90_B7P2M0	-8.89175	2.34174	0.17499	1
UniRef90_V5GM86	-8.89149	2.34188	0.17499	1
UniRef90_A0A023FZW9	8.89102	2.34317	0.17499	1
UniRef90_A0A023NKT2	8.89102	2.34317	0.17499	1
UniRef90_V5H047	8.88896	2.3411	0.175557	1
UniRef90_L7M3S3	-8.88239	2.33194	0.175557	1
UniRef90_L7M0L0	-8.88067	2.3329	0.175557	1
UniRef90_A0A023FZT5	8.87973	2.33258	0.175557	1
UniRef90_L7MBI6	8.87973	2.33258	0.175557	1
UniRef90_B7P1C2	-8.87715	2.32731	0.17613	1
UniRef90_L7LVN0	8.8759	2.32892	0.17613	1
UniRef90_V5HJA3	8.87234	2.32558	0.17613	1
UniRef90_B7P7A6	8.87141	2.32466	0.17613	1
UniRef90_V5IG83	8.871	2.32433	0.17613	1
UniRef90_V5IHH3	-8.87058	2.32343	0.17613	1
UniRef90_L7LWQ8	-8.86881	2.31931	0.17613	1
UniRef90_V5I4I5	8.86835	2.32191	0.17613	1
UniRef90_V5HP19	-8.86583	2.31848	0.17613	1
UniRef90_A0A023GHV3	8.86536	2.31897	0.17613	1
UniRef90_B7QJL2	8.86536	2.31897	0.17613	1
UniRef90_L7MKU2	8.86536	2.31897	0.17613	1
UniRef90_A0A023FE08	-8.86494	2.31641	0.17671	1
UniRef90_A0A023FEG1	-8.86379	2.31448	0.17671	1
UniRef90_A0A090X9J8	-8.86379	2.31448	0.17671	1
UniRef90_B7P8N5	-8.86379	2.31448	0.17671	1
UniRef90_G3MTV0	-8.86042	2.31391	0.17671	1
UniRef90_B7QII1	-8.85771	2.31028	0.17671	1
UniRef90_L7M6D5	8.85688	2.31116	0.17671	1
UniRef90_V5HJ30	8.85688	2.31116	0.17671	1
UniRef90_B7Q138	8.85341	2.30778	0.17671	1
UniRef90_B7Q2V4	8.85341	2.30778	0.17671	1
UniRef90_F0J8Y0	8.85341	2.30778	0.17671	1
UniRef90_L7LQZ8	8.85341	2.30778	0.17671	1
UniRef90_G3MP01	7.36289	6.09208	0.177052	1
UniRef90_A0A023GJP7	-8.85018	2.30432	0.177297	1
UniRef90_B7P9W2	-8.85018	2.30432	0.177297	1
UniRef90_L7LWB7	8.84934	2.30397	0.177297	1
UniRef90_L7M0Z3	8.84752	2.30228	0.177297	1
UniRef90_L7MF72	8.84532	2.30033	0.177297	1
UniRef90_A0A023G5K0	-8.84495	2.2968	0.177297	1
UniRef90_A0A023GDN1	-8.84495	2.2968	0.177297	1
UniRef90_L7M9I0	-8.84495	2.2968	0.177297	1
UniRef90_L7ME43	8.84136	2.2965	0.177297	1
UniRef90_B7PQ82	7.36268	5.93945	0.177608	1
UniRef90_G3MPP8	8.83366	2.28942	0.177892	1
UniRef90_V5HV67	-8.83026	2.2844	0.177892	1
UniRef90_V5ICR1	-8.82949	2.28494	0.177892	1
UniRef90_A0A023GDA4	8.82921	2.28512	0.177892	1
UniRef90_B7Q6W1	8.82921	2.28512	0.177892	1
UniRef90_B7PZ64	8.8279	2.28402	0.177892	1
UniRef90_B7PB47	-8.82586	2.2789	0.178494	1
UniRef90_L7MLH6	-8.82586	2.2789	0.178494	1
UniRef90_V5HB92	8.82553	2.28169	0.178494	1
UniRef90_V5HPD0	8.82351	2.27989	0.178494	1
UniRef90_B7PYK0	8.82191	2.27843	0.178494	1
UniRef90_B7Q266	-8.81903	2.27515	0.178494	1
UniRef90_L7MBL4	8.81703	2.27385	0.178494	1
UniRef90_A0A023G1N6	8.81696	2.27366	0.178494	1
UniRef90_B7PYF4	8.81696	2.27366	0.178494	1
UniRef90_L7LYI4	8.81696	2.27366	0.178494	1
UniRef90_V5HKH8	8.81696	2.27366	0.178494	1
UniRef90_B7PGT2	-8.8151	2.26923	0.178494	1
UniRef90_B7QL07	8.81189	2.26899	0.179103	1
UniRef90_B7PKD0	8.81006	2.26735	0.179103	1
UniRef90_B7Q5H0	8.81006	2.26735	0.179103	1
UniRef90_B7PZM8	8.80748	2.26491	0.179103	1
UniRef90_B7PTK7	-8.80652	2.26077	0.179103	1
UniRef90_B7Q558	-8.80652	2.26077	0.179103	1
UniRef90_B7QJ54	-8.80652	2.26077	0.179103	1
UniRef90_V5HWI2	-8.80652	2.26077	0.179103	1
UniRef90_L7ML23	8.80461	2.26211	0.179103	1
UniRef90_A0A023G860	8.79812	2.25619	0.179721	1
UniRef90_L7LWM4	8.79752	2.25563	0.179721	1
UniRef90_L7MA03	8.79214	2.25047	0.179721	1
UniRef90_Q4PMS8	8.79214	2.25047	0.179721	1
UniRef90_V5IDK2	-8.78691	2.24242	0.179721	1
UniRef90_V5GZS1	-7.52726	4.51352	0.179794	1
UniRef90_G3MRD5	8.78607	2.24494	0.180346	1
UniRef90_L7M2H9	8.78607	2.24494	0.180346	1
UniRef90_A0A023FJ83	8.77957	2.23872	0.180346	1
UniRef90_L7LUH7	8.77796	2.23732	0.180346	1
UniRef90_L7LV35	8.77671	2.23606	0.180346	1
UniRef90_L7LTQ0	-8.77643	2.23533	0.180346	1
UniRef90_L7MML6	8.7751	2.23466	0.180346	1
UniRef90_B7PQ97	8.77393	2.2336	0.180346	1
UniRef90_V5GY19	-7.75908	3.40409	0.180563	1
UniRef90_G3MH92	-8.76703	2.22383	0.180979	1
UniRef90_B7PZL0	8.76693	2.22699	0.180979	1
UniRef90_B7PDF8	8.76689	2.22689	0.180979	1
UniRef90_L7MEX9	8.76689	2.22689	0.180979	1
UniRef90_V5HS63	8.76689	2.22689	0.180979	1
UniRef90_G3MQ38	8.76168	2.22217	0.180979	1
UniRef90_F0JA70	7.24522	3.39596	0.181107	1
UniRef90_B7PVE1	8.75409	2.21495	0.18162	1
UniRef90_L7MD23	8.75223	2.21336	0.18162	1
UniRef90_A0A023GPH9	8.74932	2.21065	0.18162	1
UniRef90_C9W1H4	8.74932	2.21065	0.18162	1
UniRef90_L7MEN3	7.15836	7.68817	0.181632	1
UniRef90_L7MK45	7.2123	7.07081	0.181891	1
UniRef90_B7Q9T6	8.74118	2.20292	0.18227	1
UniRef90_B7QFP7	-8.7371	2.19587	0.18227	1
UniRef90_A0A023G5L8	8.73686	2.19904	0.18227	1
UniRef90_G3MKN1	-8.73483	2.19562	0.18227	1
UniRef90_L7M2Z1	-8.73253	2.19438	0.182929	1
UniRef90_V5IEY1	-8.73253	2.19438	0.182929	1
UniRef90_B7PHG5	8.72994	2.19255	0.182929	1
UniRef90_A0A090X913	8.72816	2.19078	0.182929	1
UniRef90_B7PFW8	8.72816	2.19078	0.182929	1
UniRef90_L7LRP8	8.72816	2.19078	0.182929	1
UniRef90_L7MGS8	8.72816	2.19078	0.182929	1
UniRef90_A0A023FZW8	-8.72644	2.18591	0.182929	1
UniRef90_B7QMQ5	-8.72644	2.18591	0.182929	1
UniRef90_L7LRU5	-8.72644	2.18591	0.182929	1
UniRef90_L7MLI3	-8.72644	2.18591	0.182929	1
UniRef90_A0A023FCL5	8.72429	2.18733	0.182929	1
UniRef90_A0A023FDP1	8.72429	2.18733	0.182929	1
UniRef90_A0A090XEW7	8.71501	2.17854	0.183596	1
UniRef90_L7LTH5	8.71501	2.17854	0.183596	1
UniRef90_L7MK99	8.71501	2.17854	0.183596	1
UniRef90_B7PGG5	8.7129	2.17658	0.183596	1
UniRef90_V5GYA0	8.71161	2.17553	0.183596	1
UniRef90_V5I1D2	8.71161	2.17553	0.183596	1
UniRef90_F0J949	-8.71121	2.17209	0.183596	1
UniRef90_L7LYN3	-8.71029	2.17318	0.183596	1
UniRef90_A0A023FNC3	-8.71007	2.17346	0.183596	1
UniRef90_B7PIZ8	-8.71007	2.17346	0.183596	1
UniRef90_B7QGZ7	-8.71007	2.17346	0.183596	1
UniRef90_V5GK61	8.70803	2.17207	0.183596	1
UniRef90_A0A023G6V7	-8.7057	2.16657	0.183596	1
UniRef90_B7PB64	-8.7057	2.16657	0.183596	1
UniRef90_B7PQW7	-8.7057	2.16657	0.183596	1
UniRef90_V5H211	-8.70502	2.16741	0.183596	1
UniRef90_L7LZJ6	8.70179	2.16631	0.184272	1
UniRef90_A0A090X9E1	8.70175	2.1662	0.184272	1
UniRef90_L7MES2	8.70175	2.1662	0.184272	1
UniRef90_L7LVC6	8.69882	2.16363	0.184272	1
UniRef90_B7QFL6	-8.6987	2.16288	0.184272	1
UniRef90_B7QMA4	-8.69682	2.16109	0.184272	1
UniRef90_B7PJ57	-8.69185	2.15367	0.184272	1
UniRef90_B7PPK3	-7.10908	5.64167	0.184331	1
UniRef90_B7PAD2	7.16682	3.32045	0.184791	1
UniRef90_B7P2H6	-8.69035	2.15511	0.184958	1
UniRef90_V5HD00	-8.68981	2.15316	0.184958	1
UniRef90_A0A023GAG7	8.68836	2.15375	0.184958	1
UniRef90_B7Q1P4	8.68836	2.15375	0.184958	1
UniRef90_C9W1F6	8.68836	2.15375	0.184958	1
UniRef90_L7MCL7	8.68836	2.15375	0.184958	1
UniRef90_Q4R197	-8.68725	2.15223	0.184958	1
UniRef90_B7Q1W0	8.68591	2.15163	0.184958	1
UniRef90_A0A023GMX3	-8.68467	2.14697	0.184958	1
UniRef90_B7PCQ8	-8.68467	2.14697	0.184958	1
UniRef90_B7PM27	-8.68467	2.14697	0.184958	1
UniRef90_G3ML81	-8.68467	2.14697	0.184958	1
UniRef90_B7Q8Y3	8.68254	2.1484	0.184958	1
UniRef90_B7PIH8	8.68205	2.14789	0.184958	1
UniRef90_B7QP19	8.67921	2.14527	0.184958	1
UniRef90_B7PW11	8.67749	2.14379	0.184958	1
UniRef90_B7QAL1	8.67693	2.1432	0.184958	1
UniRef90_L7MMP9	8.67484	2.14119	0.185653	1
UniRef90_V5H5Y5	8.67484	2.14119	0.185653	1
UniRef90_G3MJD2	-8.6739	2.13952	0.185653	1
UniRef90_A0A023G5W1	8.67359	2.14007	0.185653	1
UniRef90_A0A023FEI7	8.67289	2.13953	0.185653	1
UniRef90_L7LQ62	8.67289	2.13953	0.185653	1
UniRef90_B7PC74	8.66846	2.13532	0.185653	1
UniRef90_B7PTP2	8.66542	2.13258	0.185653	1
UniRef90_A0A023G825	8.66406	2.13121	0.185653	1
UniRef90_B7PFR6	-8.66332	2.1271	0.185653	1
UniRef90_L7MDL4	-8.66332	2.1271	0.185653	1
UniRef90_L7LTT1	8.66308	2.13037	0.185653	1
UniRef90_L7MC40	8.6612	2.12852	0.185653	1
UniRef90_V5HH86	8.6612	2.12852	0.185653	1
UniRef90_A0A023FP59	8.65975	2.12733	0.186358	1
UniRef90_A0A023G3G3	8.65975	2.12733	0.186358	1
UniRef90_B7QF53	8.65975	2.12733	0.186358	1
UniRef90_L7LYH3	8.65975	2.12733	0.186358	1
UniRef90_A0A023FFV2	8.65866	2.12625	0.186358	1
UniRef90_B7Q7S4	8.65296	2.12098	0.186358	1
UniRef90_V5GJE5	-8.65253	2.11706	0.186358	1
UniRef90_L7M2E1	8.65141	2.11954	0.186358	1
UniRef90_A0A023FF09	8.64743	2.11574	0.186358	1
UniRef90_B7QMR7	8.64743	2.11574	0.186358	1
UniRef90_B7QE11	8.64648	2.11502	0.187073	1
UniRef90_L7LR47	8.64648	2.11502	0.187073	1
UniRef90_V5HB65	8.64648	2.11502	0.187073	1
UniRef90_B7PYS9	-8.64165	2.10695	0.187073	1
UniRef90_L7MD79	-8.64165	2.10695	0.187073	1
UniRef90_V5ICT4	-8.64165	2.10695	0.187073	1
UniRef90_A0A090XFG1	-8.63688	2.10456	0.187073	1
UniRef90_B7PKB1	8.63352	2.10285	0.187073	1
UniRef90_B7PU05	8.63352	2.10285	0.187073	1
UniRef90_Q95WZ6	8.63352	2.10285	0.187073	1
UniRef90_B7QJP2	8.6331	2.10261	0.187073	1
UniRef90_V5IEN8	-7.44434	3.91594	0.187249	1
UniRef90_V5HFU0	7.2093	5.20261	0.18744	1
UniRef90_G3MSX5	7.06416	5.40094	0.187485	1
UniRef90_V5HEJ1	-8.62726	2.09652	0.187798	1
UniRef90_V5IJJ8	-8.61987	2.08673	0.187798	1
UniRef90_L7MHP7	8.61972	2.09022	0.187798	1
UniRef90_A0A090XDV0	-8.61965	2.08652	0.187798	1
UniRef90_B7P434	-8.61965	2.08652	0.187798	1
UniRef90_B7PI54	-8.61965	2.08652	0.187798	1
UniRef90_B7QJF3	-8.61965	2.08652	0.187798	1
UniRef90_G3MJR4	-8.61965	2.08652	0.187798	1
UniRef90_B7Q3X8	8.61959	2.09009	0.187798	1
UniRef90_B7QJP3	8.61959	2.09009	0.187798	1
UniRef90_G3MMF7	8.61959	2.09009	0.187798	1
UniRef90_V5HSU9	8.61959	2.09009	0.187798	1
UniRef90_B7PG91	8.61948	2.08984	0.187798	1
UniRef90_B7PVX2	8.619	2.08947	0.187798	1
UniRef90_L7LTI5	-7.26395	4.68206	0.188098	1
UniRef90_L7M4K6	-7.30841	4.67832	0.188212	1
UniRef90_B7Q7R0	-8.61655	2.0866	0.188533	1
UniRef90_V5HD91	-8.60843	2.07908	0.188533	1
UniRef90_A0A023FPI9	8.6053	2.07671	0.188533	1
UniRef90_A0A023FYF6	8.6053	2.07671	0.188533	1
UniRef90_B7QE70	8.6053	2.07671	0.188533	1
UniRef90_L7M8Y9	8.6053	2.07671	0.188533	1
UniRef90_A0A023G5S5	-8.60442	2.07536	0.188533	1
UniRef90_L7M237	-8.60442	2.07536	0.188533	1
UniRef90_Q45R48	-8.60442	2.07536	0.188533	1
UniRef90_B7PZZ1	-8.60299	2.07233	0.188533	1
UniRef90_Q6QA65	-7.04755	6.09651	0.188628	1
UniRef90_A0A023GIK0	8.59296	2.0654	0.189279	1
UniRef90_B7Q2F5	8.59218	2.06472	0.189279	1
UniRef90_F0J9X3	8.59098	2.06346	0.189279	1
UniRef90_V5HFA7	8.59098	2.06346	0.189279	1
UniRef90_B7PKW4	8.58827	2.06095	0.189279	1
UniRef90_L7MG80	-8.58684	2.05668	0.189279	1
UniRef90_L7ML28	8.58229	2.05544	0.190036	1
UniRef90_A0A023G460	-8.57985	2.05263	0.190036	1
UniRef90_V5HFQ5	-8.57985	2.05263	0.190036	1
UniRef90_A0A023FPF8	-8.57865	2.04888	0.190036	1
UniRef90_A0A023GP44	8.57828	2.05186	0.190036	1
UniRef90_L7LQV1	8.57828	2.05186	0.190036	1
UniRef90_V5HJC5	8.57828	2.05186	0.190036	1
UniRef90_V5IBG7	8.57792	2.05141	0.190036	1
UniRef90_B7PP65	8.57652	2.05008	0.190036	1
UniRef90_B7PR25	8.57652	2.05008	0.190036	1
UniRef90_L7LUY4	8.57652	2.05008	0.190036	1
UniRef90_A0A090X8M6	-8.57462	2.04476	0.190036	1
UniRef90_G3MT94	-8.57462	2.04476	0.190036	1
UniRef90_L7LS72	-8.57462	2.04476	0.190036	1
UniRef90_L7M3Y7	-8.57462	2.04476	0.190036	1
UniRef90_L7LWJ5	-7.3072	4.29849	0.190282	1
UniRef90_V5HGZ8	8.56639	2.04079	0.190804	1
UniRef90_L7LW57	8.56553	2.03996	0.190804	1
UniRef90_A0A090XBZ8	8.56424	2.03889	0.190804	1
UniRef90_B7PD29	8.56424	2.03889	0.190804	1
UniRef90_L7LQU9	8.56424	2.03889	0.190804	1
UniRef90_L7LWM8	8.56424	2.03889	0.190804	1
UniRef90_V5H945	8.56424	2.03889	0.190804	1
UniRef90_G3MPN7	8.56191	2.03658	0.190804	1
UniRef90_V5H2S3	8.56191	2.03658	0.190804	1
UniRef90_A0A023GBS5	-8.55486	2.02953	0.191584	1
UniRef90_L7LWG5	8.55198	2.02743	0.191584	1
UniRef90_B7PV73	-8.55157	2.02342	0.191584	1
UniRef90_G3MJ41	-8.55157	2.02342	0.191584	1
UniRef90_V5IBL9	-8.55148	2.02364	0.191584	1
UniRef90_A0A023FDU4	8.55006	2.02581	0.191584	1
UniRef90_A0A023FFS2	8.55006	2.02581	0.191584	1
UniRef90_B7PDH0	8.55006	2.02581	0.191584	1
UniRef90_B7QE10	8.55006	2.02581	0.191584	1
UniRef90_B7QG25	8.55006	2.02581	0.191584	1
UniRef90_V5HXQ3	8.55006	2.02581	0.191584	1
UniRef90_B7P3R0	8.54914	2.02483	0.191584	1
UniRef90_A0A023G3P2	8.54715	2.02296	0.191584	1
UniRef90_B7PLF9	8.54715	2.02296	0.191584	1
UniRef90_B7PNQ5	8.54715	2.02296	0.191584	1
UniRef90_G3MGD8	8.54715	2.02296	0.191584	1
UniRef90_B7QJI1	8.54641	2.0224	0.191584	1
UniRef90_L7M4A0	8.54324	2.01936	0.191584	1
UniRef90_B7Q1D4	-8.5422	2.01784	0.191584	1
UniRef90_V5IDL8	-8.5422	2.01784	0.191584	1
UniRef90_L7LU39	8.53224	2.0092	0.192376	1
UniRef90_L7M5Y9	8.53224	2.0092	0.192376	1
UniRef90_B7Q5N7	-8.53213	2.00845	0.192376	1
UniRef90_A0A023FCR8	-8.52943	2.00605	0.192376	1
UniRef90_A0A023G0Y1	-8.52814	2.00176	0.192376	1
UniRef90_B7Q1T8	-8.52814	2.00176	0.192376	1
UniRef90_B7PQF7	-8.52789	2.00245	0.192376	1
UniRef90_G3MGF1	8.52129	1.99927	0.19318	1
UniRef90_L7LZJ1	8.52129	1.99927	0.19318	1
UniRef90_L7MGT7	8.52129	1.99927	0.19318	1
UniRef90_B7Q347	8.51717	1.99531	0.19318	1
UniRef90_B7PFI0	-8.51655	1.99417	0.19318	1
UniRef90_Q6B8G0	-8.51655	1.99417	0.19318	1
UniRef90_B7PEB6	-7.10557	5.07669	0.193651	1
UniRef90_A0A023G5A9	8.50636	1.98548	0.193996	1
UniRef90_B7Q0Q9	-8.50432	1.97977	0.193996	1
UniRef90_V5HRX8	-8.50432	1.97977	0.193996	1
UniRef90_B7PME5	-8.50354	1.98219	0.193996	1
UniRef90_G3MIU8	-8.50354	1.98219	0.193996	1
UniRef90_A0A023G133	8.50195	1.98129	0.193996	1
UniRef90_B7QAQ9	8.50195	1.98129	0.193996	1
UniRef90_V5H2J9	8.50195	1.98129	0.193996	1
UniRef90_L7LZ19	8.49791	1.97758	0.193996	1
UniRef90_L7MM82	8.49656	1.97648	0.193996	1
UniRef90_A0A023FQ17	8.49193	1.97223	0.193996	1
UniRef90_A0A023FYT9	8.49193	1.97223	0.193996	1
UniRef90_A0A023G577	8.49193	1.97223	0.193996	1
UniRef90_B7Q337	8.49193	1.97223	0.193996	1
UniRef90_L7MJR5	8.49193	1.97223	0.193996	1
UniRef90_L7MBP1	-8.4895	1.96926	0.194825	1
UniRef90_A0A023G1T7	8.48805	1.96854	0.194825	1
UniRef90_B7PG44	8.48656	1.96713	0.194825	1
UniRef90_B7PVA0	8.48656	1.96713	0.194825	1
UniRef90_G3MPE2	8.48656	1.96713	0.194825	1
UniRef90_L7MEV8	8.48656	1.96713	0.194825	1
UniRef90_A0A023FEE2	-8.48011	1.95744	0.194825	1
UniRef90_B7PUF2	-8.48011	1.95744	0.194825	1
UniRef90_B7Q091	-8.48011	1.95744	0.194825	1
UniRef90_F0J942	-8.48011	1.95744	0.194825	1
UniRef90_B7Q777	8.4778	1.9591	0.194825	1
UniRef90_L7MM53	6.88645	12.0562	0.195134	1
UniRef90_A0A023GMJ6	8.47101	1.95283	0.195668	1
UniRef90_B7P3D1	8.47101	1.95283	0.195668	1
UniRef90_B7PTL8	8.47101	1.95283	0.195668	1
UniRef90_B7PUH7	8.47101	1.95283	0.195668	1
UniRef90_B7QJ36	8.47101	1.95283	0.195668	1
UniRef90_B7PAE7	8.47023	1.95226	0.195668	1
UniRef90_A0A023FW08	8.47016	1.9521	0.195668	1
UniRef90_L7MGI7	8.46957	1.95156	0.195668	1
UniRef90_B7P264	8.46695	1.94921	0.195668	1
UniRef90_L7MK70	8.46662	1.94886	0.195668	1
UniRef90_V5HVA6	8.46629	1.94851	0.195668	1
UniRef90_L7LZP2	-8.462	1.94193	0.195668	1
UniRef90_A0A090XFI6	8.46196	1.94468	0.195668	1
UniRef90_V5IJB3	8.46196	1.94468	0.195668	1
UniRef90_B7PVT1	8.46037	1.94309	0.195668	1
UniRef90_B7Q0V0	8.45892	1.94181	0.195668	1
UniRef90_A0A023FMP3	-8.45766	1.93716	0.195668	1
UniRef90_B7Q3E3	-6.86855	8.10346	0.195975	1
UniRef90_V5HVZ6	-7.0492	5.02123	0.196489	1
UniRef90_L7LWQ9	8.45681	1.93982	0.196524	1
UniRef90_B7P7H9	-8.45548	1.93476	0.196524	1
UniRef90_B7PGT0	-8.45548	1.93476	0.196524	1
UniRef90_A0A023G042	8.45528	1.93838	0.196524	1
UniRef90_A0A023GNV3	8.45528	1.93838	0.196524	1
UniRef90_L7M7D7	8.45528	1.93838	0.196524	1
UniRef90_V5HDG3	8.45528	1.93838	0.196524	1
UniRef90_B7PSD5	-8.45079	1.93133	0.196524	1
UniRef90_B7QF97	-8.45033	1.93324	0.196524	1
UniRef90_V5HJW7	8.44872	1.93238	0.196524	1
UniRef90_B7QKU8	8.44674	1.93071	0.196524	1
UniRef90_L7LPU8	8.44674	1.93071	0.196524	1
UniRef90_B7Q8R4	8.4464	1.93035	0.196524	1
UniRef90_L7LUR3	-8.44395	1.9252	0.196524	1
UniRef90_B7PYH8	-8.44389	1.92548	0.196524	1
UniRef90_B7QFC1	-8.44357	1.92687	0.196524	1
UniRef90_A0A090X9S1	8.43938	1.92379	0.197394	1
UniRef90_B7QFK8	8.43938	1.92379	0.197394	1
UniRef90_L7M9P6	-8.43671	1.92074	0.197394	1
UniRef90_A0A023GML0	8.43135	1.9166	0.197394	1
UniRef90_Q92G88	8.43135	1.9166	0.197394	1
UniRef90_V5IC13	8.43135	1.9166	0.197394	1
UniRef90_V5IEJ9	8.43135	1.9166	0.197394	1
UniRef90_V5IHG7	8.43135	1.9166	0.197394	1
UniRef90_A0A023FTV3	-8.43043	1.91172	0.197394	1
UniRef90_A0A023GE21	-8.43043	1.91172	0.197394	1
UniRef90_A0A090XD96	-8.43043	1.91172	0.197394	1
UniRef90_B7P743	8.42331	1.90905	0.198278	1
UniRef90_G3MH99	8.42331	1.90905	0.198278	1
UniRef90_L7MJ97	8.42331	1.90905	0.198278	1
UniRef90_V5HFV4	-8.42297	1.90813	0.198278	1
UniRef90_L7M7M5	8.42008	1.90625	0.198278	1
UniRef90_A0A023FEL3	8.4158	1.90234	0.198278	1
UniRef90_A0A023G7M3	8.4158	1.90234	0.198278	1
UniRef90_B7PDC7	-8.40909	1.89541	0.198278	1
UniRef90_B7PUL4	-8.40909	1.89541	0.198278	1
UniRef90_B7QCE2	-8.40909	1.89541	0.198278	1
UniRef90_A0A023GFW8	8.40706	1.89416	0.198278	1
UniRef90_B7PTX3	8.40706	1.89416	0.198278	1
UniRef90_L7LZ64	8.40706	1.89416	0.198278	1
UniRef90_A0A023FUW1	8.40687	1.89414	0.198278	1
UniRef90_B7PUJ6	-8.40493	1.8883	0.199177	1
UniRef90_B7Q7X8	-8.40493	1.8883	0.199177	1
UniRef90_V5IDM8	-8.40493	1.8883	0.199177	1
UniRef90_B7QCQ9	8.40309	1.89059	0.199177	1
UniRef90_L7MD04	8.4022	1.88983	0.199177	1
UniRef90_L7MED1	8.40008	1.88795	0.199177	1
UniRef90_L7MM45	8.40008	1.88795	0.199177	1
UniRef90_V5H9N2	8.40008	1.88795	0.199177	1
UniRef90_V5IBW1	-8.40006	1.88513	0.199177	1
UniRef90_V5HLU7	-8.39508	1.88258	0.199177	1
UniRef90_L7LZS6	8.39345	1.88175	0.199177	1
UniRef90_A0A023GN00	8.39061	1.87911	0.199177	1
UniRef90_L7LTA8	8.38669	1.87569	0.200091	1
UniRef90_A0A023FPQ0	8.38419	1.87341	0.200091	1
UniRef90_A0A023GCI6	8.38375	1.87286	0.200091	1
UniRef90_A0A090XE65	-8.38093	1.86963	0.200091	1
UniRef90_B7PL46	-8.38093	1.86963	0.200091	1
UniRef90_B7Q1L9	-8.38093	1.86963	0.200091	1
UniRef90_A0A023FL99	-8.37897	1.8645	0.200091	1
UniRef90_A0A087UVU2	-8.37897	1.8645	0.200091	1
UniRef90_B7P5J5	-8.37897	1.8645	0.200091	1
UniRef90_B7PS21	-8.37897	1.8645	0.200091	1
UniRef90_L7LSX1	-8.37897	1.8645	0.200091	1
UniRef90_A0A023FC72	8.37398	1.86391	0.200091	1
UniRef90_B7P3R9	8.37398	1.86391	0.200091	1
UniRef90_B7Q6E2	8.37398	1.86391	0.200091	1
UniRef90_B7QLV7	8.37398	1.86391	0.200091	1
UniRef90_A0A023FE38	8.37128	1.8616	0.200091	1
UniRef90_C9K2E7	6.81097	5.15175	0.200126	1
UniRef90_B7P3M7	8.36812	1.85872	0.201021	1
UniRef90_C9W1G5	8.36812	1.85872	0.201021	1
UniRef90_V5GLW7	8.36768	1.85816	0.201021	1
UniRef90_B7PRK8	-8.36664	1.85656	0.201021	1
UniRef90_B7PUP0	-8.36664	1.85656	0.201021	1
UniRef90_V5H8Z2	-8.36664	1.85656	0.201021	1
UniRef90_V5IHQ1	-8.36664	1.85656	0.201021	1
UniRef90_B7PJX6	8.36079	1.852	0.201021	1
UniRef90_L7M0Q0	8.35834	1.84962	0.201021	1
UniRef90_A0A023G0E7	8.35716	1.84854	0.201021	1
UniRef90_B7QP20	8.35716	1.84854	0.201021	1
UniRef90_L7M4J3	8.35716	1.84854	0.201021	1
UniRef90_L7M7C0	8.35716	1.84854	0.201021	1
UniRef90_B5U2Z2	-8.35254	1.8403	0.201021	1
UniRef90_B7PLG1	-8.35254	1.8403	0.201021	1
UniRef90_B7Q9J6	-8.35254	1.8403	0.201021	1
UniRef90_V5HX47	-8.35254	1.8403	0.201021	1
UniRef90_A0A023G612	-6.9788	4.70381	0.201109	1
UniRef90_L7M1U7	-7.33623	2.99787	0.201284	1
UniRef90_B7PUE3	-8.35235	1.84201	0.201966	1
UniRef90_A0A023G0G1	8.35187	1.84389	0.201966	1
UniRef90_A0A023GL89	8.35187	1.84389	0.201966	1
UniRef90_A7LFZ7	8.35187	1.84389	0.201966	1
UniRef90_V5IIP1	8.35187	1.84389	0.201966	1
UniRef90_A0A090XCQ4	8.34565	1.83807	0.201966	1
UniRef90_B7P3L1	-8.34523	1.83379	0.201966	1
UniRef90_A0A023GLY5	8.34381	1.83651	0.201966	1
UniRef90_B7P4C5	8.34051	1.83339	0.201966	1
UniRef90_A0A023GD08	8.34014	1.83301	0.201966	1
UniRef90_A0A023GFW1	8.34014	1.83301	0.201966	1
UniRef90_L7M2L1	8.34014	1.83301	0.201966	1
UniRef90_L7MDV6	8.34014	1.83301	0.201966	1
UniRef90_B7PH39	8.33829	1.83144	0.201966	1
UniRef90_A0A023GD78	8.33543	1.82889	0.201966	1
UniRef90_B7S730	8.33543	1.82889	0.201966	1
UniRef90_V5HV56	8.33534	1.8287	0.201966	1
UniRef90_V5H568	6.7947	4.41166	0.202159	1
UniRef90_A0A023FXF3	-6.77567	6.02995	0.202758	1
UniRef90_B7QMP6	-6.92501	4.89918	0.20287	1
UniRef90_L7MJ29	8.32793	1.82203	0.202929	1
UniRef90_A0A023FVN6	-8.32561	1.81568	0.202929	1
UniRef90_B7PX34	-8.32561	1.81568	0.202929	1
UniRef90_B7QM86	-8.32561	1.81568	0.202929	1
UniRef90_L7LSC9	-8.32561	1.81568	0.202929	1
UniRef90_L7LVL8	-8.32561	1.81568	0.202929	1
UniRef90_L7M3A6	-8.32561	1.81568	0.202929	1
UniRef90_L7MCF0	-8.32561	1.81568	0.202929	1
UniRef90_V5H8B3	-8.32561	1.81568	0.202929	1
UniRef90_V5I4U2	-8.32561	1.81568	0.202929	1
UniRef90_A0A023GF79	-8.32558	1.81605	0.202929	1
UniRef90_A0A023FC85	8.32291	1.8173	0.202929	1
UniRef90_A0A023GDX1	8.32291	1.8173	0.202929	1
UniRef90_B7PTB0	8.32291	1.8173	0.202929	1
UniRef90_G3MK60	8.32291	1.8173	0.202929	1
UniRef90_A0A023G2U2	-8.3229	1.81663	0.202929	1
UniRef90_B7PWT1	-8.3229	1.81663	0.202929	1
UniRef90_B7Q9T0	-8.3229	1.81663	0.202929	1
UniRef90_L7LQY3	8.32273	1.8173	0.202929	1
UniRef90_B7Q751	8.32002	1.81473	0.202929	1
UniRef90_B7QIK4	8.31881	1.81374	0.202929	1
UniRef90_Q1WIX6	8.31881	1.81374	0.202929	1
UniRef90_G3MT27	6.8659	4.65847	0.203446	1
UniRef90_L7MBC8	6.87343	4.88748	0.203616	1
UniRef90_B7P249	-8.30802	1.80308	0.203908	1
UniRef90_B7Q167	-8.30802	1.80308	0.203908	1
UniRef90_B7P7P2	8.30548	1.80143	0.203908	1
UniRef90_A0A023G0J9	8.30321	1.79943	0.203908	1
UniRef90_G3MG48	8.30255	1.79883	0.203908	1
UniRef90_B7Q5E6	8.30199	1.79843	0.203908	1
UniRef90_G3MJP9	8.30199	1.79843	0.203908	1
UniRef90_B7QA08	-8.30063	1.79416	0.203908	1
UniRef90_A0A023G6Q7	8.30019	1.79663	0.203908	1
UniRef90_B7P1R9	-8.29817	1.79064	0.203908	1
UniRef90_B7PAY4	-8.29817	1.79064	0.203908	1
UniRef90_F0J935	-8.29817	1.79064	0.203908	1
UniRef90_G3MRR8	-8.29817	1.79064	0.203908	1
UniRef90_B7PW24	6.87675	4.87557	0.204154	1
UniRef90_B7PZ84	-7.24167	2.94099	0.204605	1
UniRef90_G3MPM8	-8.29298	1.78939	0.204905	1
UniRef90_L7MFQ5	-8.29298	1.78939	0.204905	1
UniRef90_F0JAB2	-8.29048	1.78664	0.204905	1
UniRef90_G3MJW4	-8.28796	1.78428	0.204905	1
UniRef90_B7QAR2	8.28677	1.78441	0.204905	1
UniRef90_A0A023FFI7	8.28497	1.78296	0.204905	1
UniRef90_B7Q413	8.28497	1.78296	0.204905	1
UniRef90_B7Q9A6	8.28497	1.78296	0.204905	1
UniRef90_L7M3V4	8.28497	1.78296	0.204905	1
UniRef90_L7M8X8	8.28497	1.78296	0.204905	1
UniRef90_V5HIU4	8.28497	1.78296	0.204905	1
UniRef90_L7MI24	8.2842	1.78215	0.204905	1
UniRef90_L7MKR0	8.27979	1.77809	0.204905	1
UniRef90_L7LQZ6	-6.72445	6.61227	0.204986	1
UniRef90_A0A023FBA5	-8.27779	1.77557	0.205921	1
UniRef90_A0A023FU50	-8.27779	1.77557	0.205921	1
UniRef90_A0A023G339	-8.27779	1.77557	0.205921	1
UniRef90_L7MHC9	-8.27779	1.77557	0.205921	1
UniRef90_A0A090XDH5	-8.2702	1.76516	0.205921	1
UniRef90_B7PAQ9	-8.2702	1.76516	0.205921	1
UniRef90_B7PF49	-8.2702	1.76516	0.205921	1
UniRef90_B7PVQ6	-8.2702	1.76516	0.205921	1
UniRef90_L7LQK5	-8.2702	1.76516	0.205921	1
UniRef90_L7M1Y2	-8.2702	1.76516	0.205921	1
UniRef90_O52271	-8.2702	1.76516	0.205921	1
UniRef90_Q4PMK9	-8.2702	1.76516	0.205921	1
UniRef90_A0A023FSB8	8.26997	1.76914	0.205921	1
UniRef90_A0A023G9F4	8.26997	1.76914	0.205921	1
UniRef90_V5I1G0	8.26997	1.76914	0.205921	1
UniRef90_A0A023GDR6	8.26775	1.76732	0.205921	1
UniRef90_B7PAB0	8.26775	1.76732	0.205921	1
UniRef90_L7M6Z9	8.26775	1.76732	0.205921	1
UniRef90_L7MBX8	8.26775	1.76732	0.205921	1
UniRef90_V5H8P9	8.26775	1.76732	0.205921	1
UniRef90_L7ME52	8.2629	1.76281	0.205921	1
UniRef90_B7QLR2	-8.26244	1.76162	0.205921	1
UniRef90_L7MKX1	8.26222	1.76219	0.205921	1
UniRef90_V5HWX9	8.26018	1.76035	0.205921	1
UniRef90_L7MAA4	-8.25729	1.75639	0.206955	1
UniRef90_L7MDA0	8.25511	1.75583	0.206955	1
UniRef90_B7QLV6	8.25188	1.75272	0.206955	1
UniRef90_V5IB95	8.25151	1.75239	0.206955	1
UniRef90_A0A023G3S3	8.25032	1.7515	0.206955	1
UniRef90_A0A090XB12	8.25032	1.7515	0.206955	1
UniRef90_G3MFE8	8.25032	1.7515	0.206955	1
UniRef90_L7LVJ7	8.25032	1.7515	0.206955	1
UniRef90_L7MBX1	8.25032	1.7515	0.206955	1
UniRef90_V5ICY8	8.24884	1.75005	0.206955	1
UniRef90_V5I1A5	8.24855	1.74984	0.206955	1
UniRef90_L7MMT9	-8.24692	1.74753	0.206955	1
UniRef90_A0A023FMC7	-8.24691	1.74541	0.206955	1
UniRef90_L7M1R6	8.24225	1.74403	0.206955	1
UniRef90_A0A023GAE5	-8.24168	1.73922	0.206955	1
UniRef90_B7PZZ9	-8.24168	1.73922	0.206955	1
UniRef90_G3MHM0	-8.24168	1.73922	0.206955	1
UniRef90_L7LZ84	-8.24168	1.73922	0.206955	1
UniRef90_L7MK46	-8.24168	1.73922	0.206955	1
UniRef90_V5GPA4	-8.24168	1.73922	0.206955	1
UniRef90_B7QEY7	8.24157	1.74341	0.206955	1
UniRef90_L7MMI4	8.24088	1.74279	0.206955	1
UniRef90_A0A023GEY0	-8.23381	1.73226	0.208008	1
UniRef90_B7P4R9	8.23356	1.73612	0.208008	1
UniRef90_B7QDM8	8.23356	1.73612	0.208008	1
UniRef90_L7ML79	8.23356	1.73612	0.208008	1
UniRef90_F0J994	8.23268	1.73551	0.208008	1
UniRef90_G3MIF4	8.23268	1.73551	0.208008	1
UniRef90_B7P4W2	-8.23123	1.7333	0.208008	1
UniRef90_G3MIU6	-8.23123	1.7333	0.208008	1
UniRef90_G3MR38	-8.23123	1.7333	0.208008	1
UniRef90_G3MQP4	8.23049	1.73341	0.208008	1
UniRef90_L7PCK3	8.2288	1.73195	0.208008	1
UniRef90_L7M949	8.228	1.7311	0.208008	1
UniRef90_B7QAI0	-8.2233	1.72547	0.208008	1
UniRef90_L7MLI8	6.65718	5.00076	0.20822	1
UniRef90_A0A023G3C0	8.21903	1.72314	0.209082	1
UniRef90_B7PZ53	-8.21795	1.71871	0.209082	1
UniRef90_B7P2J3	8.21511	1.71955	0.209082	1
UniRef90_A0A023G3P4	8.215	1.71932	0.209082	1
UniRef90_B7PWR0	8.215	1.71932	0.209082	1
UniRef90_B7QJ53	8.215	1.71932	0.209082	1
UniRef90_G3MJ10	8.215	1.71932	0.209082	1
UniRef90_L7LYY5	8.215	1.71932	0.209082	1
UniRef90_Q4PML5	8.215	1.71932	0.209082	1
UniRef90_B7PR45	8.21482	1.71934	0.209082	1
UniRef90_L7M9L1	8.21482	1.71934	0.209082	1
UniRef90_L7MLT8	8.21482	1.71934	0.209082	1
UniRef90_A0A023G8S1	-8.21258	1.7128	0.209082	1
UniRef90_B7Q256	-8.21258	1.7128	0.209082	1
UniRef90_B7QE01	-8.21258	1.7128	0.209082	1
UniRef90_V5H4W6	-8.21258	1.7128	0.209082	1
UniRef90_V5HYW6	-8.21258	1.7128	0.209082	1
UniRef90_V5I4P6	-8.21258	1.7128	0.209082	1
UniRef90_B7PRC3	8.21007	1.71488	0.209082	1
UniRef90_L7M6W2	8.20924	1.71429	0.209082	1
UniRef90_A0A023FEF2	-8.20729	1.70963	0.209082	1
UniRef90_A0A023G643	8.20271	1.70831	0.209082	1
UniRef90_E2J6U6	6.60673	10.4342	0.209658	1
UniRef90_V5GY03	-6.88095	3.9269	0.209787	1
UniRef90_A0A023GP35	-6.69366	5.89578	0.209933	1
UniRef90_A0A023FJ65	-8.19933	1.70442	0.210176	1
UniRef90_A0A023GDP0	-8.19933	1.70442	0.210176	1
UniRef90_V5GZE5	-8.19933	1.70442	0.210176	1
UniRef90_G3MHV4	-8.19788	1.70311	0.210176	1
UniRef90_G3MH06	8.19673	1.70299	0.210176	1
UniRef90_G3MPK6	8.19673	1.70299	0.210176	1
UniRef90_L7LXI1	8.19673	1.70299	0.210176	1
UniRef90_V5H397	8.19439	1.7007	0.210176	1
UniRef90_L7MLJ7	8.19335	1.69975	0.210176	1
UniRef90_A0A023GIN8	-8.19335	1.69537	0.210176	1
UniRef90_A0A023FF12	8.19062	1.69742	0.210176	1
UniRef90_V5IJN5	8.18764	1.69461	0.210176	1
UniRef90_B7PNK2	-8.18311	1.68976	0.210176	1
UniRef90_G3MQF9	-8.18311	1.68976	0.210176	1
UniRef90_V5HS82	-8.18311	1.68976	0.210176	1
UniRef90_V5HY66	-8.18311	1.68976	0.210176	1
UniRef90_B5M787	-8.18288	1.68589	0.210176	1
UniRef90_B7P7T0	-8.18288	1.68589	0.210176	1
UniRef90_B7PID7	-8.18288	1.68589	0.210176	1
UniRef90_B7Q8A5	-8.18288	1.68589	0.210176	1
UniRef90_L7MDQ1	-8.18288	1.68589	0.210176	1
UniRef90_V5HK90	-8.18288	1.68589	0.210176	1
UniRef90_V5HXH1	-8.18288	1.68589	0.210176	1
UniRef90_B7Q260	-7.15644	2.82537	0.210939	1
UniRef90_B7P4F7	-7.15329	2.82378	0.210939	1
UniRef90_L7M1N2	-7.11992	2.82337	0.210939	1
UniRef90_A0A090X9I0	8.17842	1.68645	0.211291	1
UniRef90_G3ML66	8.17842	1.68645	0.211291	1
UniRef90_L7MLR7	8.17842	1.68645	0.211291	1
UniRef90_V5IDN1	8.17842	1.68645	0.211291	1
UniRef90_B7P170	8.17716	1.68512	0.211291	1
UniRef90_B7Q6I2	8.17716	1.68512	0.211291	1
UniRef90_L7M665	8.17716	1.68512	0.211291	1
UniRef90_L7MKG5	8.17716	1.68512	0.211291	1
UniRef90_E1CAX9	8.17614	1.68427	0.211291	1
UniRef90_A0A090XDU6	-8.1739	1.67998	0.211291	1
UniRef90_B7Q2G3	8.17138	1.67992	0.211291	1
UniRef90_V5ICU0	8.16933	1.67821	0.211291	1
UniRef90_G3MLC2	-8.16671	1.67495	0.211291	1
UniRef90_L7ML50	-8.16671	1.67495	0.211291	1
UniRef90_V5IJ41	-8.16671	1.67495	0.211291	1
UniRef90_A0A023G6S0	8.16339	1.67275	0.211291	1
UniRef90_A0A023GFE9	8.15987	1.66972	0.211291	1
UniRef90_A0A090XEB9	8.15987	1.66972	0.211291	1
UniRef90_B7Q0M2	8.15987	1.66972	0.211291	1
UniRef90_L7LS17	8.15987	1.66972	0.211291	1
UniRef90_L7LRQ6	6.61449	6.1346	0.211512	1
UniRef90_A0A023G908	-6.61494	6.34781	0.212135	1
UniRef90_B7QAJ9	8.15786	1.66771	0.212428	1
UniRef90_G3MFZ4	8.15786	1.66771	0.212428	1
UniRef90_L7MMW0	8.15786	1.66771	0.212428	1
UniRef90_B7Q4X3	8.15756	1.66751	0.212428	1
UniRef90_B7PAA5	8.1542	1.66443	0.212428	1
UniRef90_B7PEH1	-8.15256	1.65847	0.212428	1
UniRef90_B7PW69	-8.15256	1.65847	0.212428	1
UniRef90_F0J9Q8	-8.15256	1.65847	0.212428	1
UniRef90_L7LU10	-8.15256	1.65847	0.212428	1
UniRef90_V5HC56	-8.15256	1.65847	0.212428	1
UniRef90_B7PVI8	8.14581	1.65697	0.212428	1
UniRef90_B7Q8G5	8.1458	1.65704	0.212428	1
UniRef90_A0A023FJC1	-8.14448	1.65427	0.212428	1
UniRef90_G3MKH3	-8.1442	1.65114	0.212428	1
UniRef90_L7M8K8	8.14212	1.65366	0.212428	1
UniRef90_A0A090XA45	-8.1418	1.64875	0.212428	1
UniRef90_L7MD49	8.14108	1.65279	0.212428	1
UniRef90_A0A023G1S3	8.1383	1.65009	0.213589	1
UniRef90_B7QK97	8.1383	1.65009	0.213589	1
UniRef90_L7LS56	8.1383	1.65009	0.213589	1
UniRef90_V5HLL0	8.1383	1.65009	0.213589	1
UniRef90_V5IGD8	8.1383	1.65009	0.213589	1
UniRef90_B7P1R6	-8.13333	1.64486	0.213589	1
UniRef90_B7QMP4	-8.13333	1.64486	0.213589	1
UniRef90_B7QN42	-8.13333	1.64486	0.213589	1
UniRef90_G3MPB0	-8.13333	1.64486	0.213589	1
UniRef90_B7QLG9	-8.12729	1.63584	0.213589	1
UniRef90_A0A023GBN6	-8.12467	1.63536	0.213589	1
UniRef90_A0A023FYS8	8.12204	1.63566	0.213589	1
UniRef90_A0A023FZQ5	8.12204	1.63566	0.213589	1
UniRef90_B7PC41	8.12204	1.63566	0.213589	1
UniRef90_B7Q697	8.12204	1.63566	0.213589	1
UniRef90_F0J8V7	8.12204	1.63566	0.213589	1
UniRef90_L7MCV1	8.12204	1.63566	0.213589	1
UniRef90_A0A023FE52	-8.12159	1.63052	0.213589	1
UniRef90_A0A023GC31	-8.12159	1.63052	0.213589	1
UniRef90_A0A023GEY7	-8.12159	1.63052	0.213589	1
UniRef90_A0A090XAT7	-8.12159	1.63052	0.213589	1
UniRef90_L7MLI7	-8.12159	1.63052	0.213589	1
UniRef90_A0A023FH18	8.11847	1.63225	0.213589	1
UniRef90_L7M3C9	8.11847	1.63225	0.213589	1
UniRef90_V5HQ33	8.11847	1.63225	0.213589	1
UniRef90_A0A023G3G9	6.56032	6.88247	0.213965	1
UniRef90_B7QEE3	-8.11635	1.62958	0.214773	1
UniRef90_B7QHA0	-8.11635	1.62958	0.214773	1
UniRef90_G3MQJ8	-8.11635	1.62958	0.214773	1
UniRef90_V5GT37	-8.11635	1.62958	0.214773	1
UniRef90_A0A023GMC9	-8.11532	1.62487	0.214773	1
UniRef90_B7PN37	-8.11062	1.62427	0.214773	1
UniRef90_A0A023GMD3	8.1064	1.62145	0.214773	1
UniRef90_A0A023GCW2	-8.10461	1.61669	0.214773	1
UniRef90_A0A023GA74	8.10275	1.61833	0.214773	1
UniRef90_B7PCF4	8.10275	1.61833	0.214773	1
UniRef90_G3MRL1	8.10275	1.61833	0.214773	1
UniRef90_B7PGE6	-8.09917	1.61413	0.214773	1
UniRef90_A0A023FDL3	8.09836	1.61419	0.214773	1
UniRef90_B7QBV9	8.09836	1.61419	0.214773	1
UniRef90_B7QK24	8.09836	1.61419	0.214773	1
UniRef90_G3MHM7	8.09836	1.61419	0.214773	1
UniRef90_L7MA05	8.09836	1.61419	0.214773	1
UniRef90_L7MGZ5	8.09836	1.61419	0.214773	1
UniRef90_V5I5P5	8.09836	1.61419	0.214773	1
UniRef90_V5IDM4	8.09836	1.61419	0.214773	1
UniRef90_B7PGI8	-6.55669	6.29056	0.215368	1
UniRef90_G3MGV7	8.09469	1.61105	0.215981	1
UniRef90_L7MFV1	8.09424	1.61057	0.215981	1
UniRef90_L7MCB8	8.09203	1.6087	0.215981	1
UniRef90_A0A023FLJ0	-8.08994	1.60202	0.215981	1
UniRef90_B7P4C2	-8.08994	1.60202	0.215981	1
UniRef90_B7Q689	-8.08994	1.60202	0.215981	1
UniRef90_L7MIS1	-8.08994	1.60202	0.215981	1
UniRef90_V5HSV5	-8.08994	1.60202	0.215981	1
UniRef90_V5IGD7	-8.08994	1.60202	0.215981	1
UniRef90_A0A090XBA4	8.08319	1.60078	0.215981	1
UniRef90_B7PWE1	8.08319	1.60078	0.215981	1
UniRef90_B7QFX2	8.08319	1.60078	0.215981	1
UniRef90_L7LTS4	8.08319	1.60078	0.215981	1
UniRef90_A0A023G279	-8.08178	1.59852	0.215981	1
UniRef90_B7PH62	-8.08178	1.59852	0.215981	1
UniRef90_V5H067	-8.08178	1.59852	0.215981	1
UniRef90_A0A090X9P7	8.07797	1.5959	0.215981	1
UniRef90_B7PZ47	8.07797	1.5959	0.215981	1
UniRef90_L7M1Q8	8.07797	1.5959	0.215981	1
UniRef90_L7M446	8.07797	1.5959	0.215981	1
UniRef90_L7MEC9	8.07797	1.5959	0.215981	1
UniRef90_V5GUT1	8.07797	1.5959	0.215981	1
UniRef90_V5GYX0	8.07797	1.5959	0.215981	1
UniRef90_A0A023GJ44	6.46435	4.65196	0.216707	1
UniRef90_L7LZ77	6.49169	7.9511	0.216711	1
UniRef90_V5HAC5	6.45853	4.64627	0.216977	1
UniRef90_B7P8W9	-7.05245	2.7285	0.216987	1
UniRef90_L7LU46	-6.79677	3.80117	0.217171	1
UniRef90_B7PYN9	8.07425	1.59272	0.217215	1
UniRef90_L7LYS2	8.07255	1.59106	0.217215	1
UniRef90_A0A023G377	-8.06417	1.58274	0.217215	1
UniRef90_A0A023GB73	-8.06417	1.58274	0.217215	1
UniRef90_B7QJ43	-8.06417	1.58274	0.217215	1
UniRef90_A0A023FEZ3	8.06337	1.58302	0.217215	1
UniRef90_B7QGF2	8.06337	1.58302	0.217215	1
UniRef90_A0A090XF97	-8.05758	1.57295	0.217215	1
UniRef90_B7PBB8	-8.05758	1.57295	0.217215	1
UniRef90_G3MQQ3	-8.05758	1.57295	0.217215	1
UniRef90_V5GF36	-8.05758	1.57295	0.217215	1
UniRef90_V5I5T1	-8.05758	1.57295	0.217215	1
UniRef90_A0A090X7I2	8.05729	1.57737	0.217215	1
UniRef90_B7Q6W9	8.05729	1.57737	0.217215	1
UniRef90_G3MP99	8.05729	1.57737	0.217215	1
UniRef90_L7M5W4	8.05729	1.57737	0.217215	1
UniRef90_M1H857	8.05729	1.57737	0.217215	1
UniRef90_A0A023GAC1	-8.05458	1.57414	0.217215	1
UniRef90_B7QDL3	8.05147	1.57227	0.218475	1
UniRef90_B7Q221	8.04754	1.56876	0.218475	1
UniRef90_A0A023G7X4	8.04722	1.56855	0.218475	1
UniRef90_B7PYN8	8.04675	1.56806	0.218475	1
UniRef90_A0A090XA42	-8.04635	1.56678	0.218475	1
UniRef90_B7PV23	-8.04635	1.56678	0.218475	1
UniRef90_B7PFZ2	8.04327	1.56504	0.218475	1
UniRef90_L7LPP3	8.04327	1.56504	0.218475	1
UniRef90_L7MB35	8.04327	1.56504	0.218475	1
UniRef90_L7MJE4	8.04327	1.56504	0.218475	1
UniRef90_L7LV69	8.04122	1.56313	0.218475	1
UniRef90_A0EVM2	8.0363	1.5586	0.218475	1
UniRef90_L7MKW0	8.0363	1.5586	0.218475	1
UniRef90_V5HWV8	8.0363	1.5586	0.218475	1
UniRef90_A0A023GKF5	-8.02831	1.55064	0.219763	1
UniRef90_C6T0R2	-8.0282	1.55	0.219763	1
UniRef90_L7MD84	8.02561	1.54917	0.219763	1
UniRef90_L7MBK2	8.02449	1.54825	0.219763	1
UniRef90_A0A023GDC3	-8.02447	1.54327	0.219763	1
UniRef90_A0A090X8U3	-8.02447	1.54327	0.219763	1
UniRef90_B7PIF7	-8.02447	1.54327	0.219763	1
UniRef90_B7Q581	-8.02447	1.54327	0.219763	1
UniRef90_B7Q7C1	-8.02447	1.54327	0.219763	1
UniRef90_H9M739	-8.02447	1.54327	0.219763	1
UniRef90_V5HF59	-8.02447	1.54327	0.219763	1
UniRef90_B7PAZ7	8.02289	1.54683	0.219763	1
UniRef90_B7PIS9	8.02289	1.54683	0.219763	1
UniRef90_B7PRE8	8.02289	1.54683	0.219763	1
UniRef90_B7Q0N0	8.02289	1.54683	0.219763	1
UniRef90_G3MFD7	8.02289	1.54683	0.219763	1
UniRef90_L7M1V8	8.02193	1.54582	0.219763	1
UniRef90_A0A023GNT0	-8.01844	1.53823	0.219763	1
UniRef90_A0A023FDV1	8.01501	1.53959	0.219763	1
UniRef90_B7Q3B9	8.01501	1.53959	0.219763	1
UniRef90_B7QC91	8.01501	1.53959	0.219763	1
UniRef90_A0A023G7N0	-8.01004	1.53432	0.219763	1
UniRef90_B7QKA8	-8.01004	1.53432	0.219763	1
UniRef90_L7LSE3	-8.01004	1.53432	0.219763	1
UniRef90_V5HKR3	-8.01004	1.53432	0.219763	1
UniRef90_L7LQX0	8.00984	1.53508	0.219763	1
UniRef90_V5IJP7	8.00971	1.53499	0.219763	1
UniRef90_A7TZ10	8.0087	1.53415	0.219763	1
UniRef90_B7PIQ6	6.55703	4.35656	0.220287	1
UniRef90_B7PA22	6.45272	5.97526	0.22047	1
UniRef90_L7MA04	-6.4494	5.70866	0.220514	1
UniRef90_A0A023G5Z3	-6.9817	2.66156	0.220826	1
UniRef90_A0A023G7B3	8.00221	1.52838	0.221078	1
UniRef90_A0A023G8K6	8.00221	1.52838	0.221078	1
UniRef90_A0A023GF29	8.00221	1.52838	0.221078	1
UniRef90_L7LTE8	8.00221	1.52838	0.221078	1
UniRef90_V5HR51	8.00221	1.52838	0.221078	1
UniRef90_L7LZ29	7.99356	1.52063	0.221078	1
UniRef90_A0A023FKD6	7.9934	1.52032	0.221078	1
UniRef90_A0A023FU58	7.9934	1.52032	0.221078	1
UniRef90_A0A023FZG5	7.9934	1.52032	0.221078	1
UniRef90_A0A090XFA2	7.9934	1.52032	0.221078	1
UniRef90_B7QDE6	7.9934	1.52032	0.221078	1
UniRef90_B7QGD7	7.9934	1.52032	0.221078	1
UniRef90_B7QEZ7	7.99225	1.51939	0.221078	1
UniRef90_L7MJP8	7.99192	1.51918	0.221078	1
UniRef90_B7Q9B3	-7.99153	1.51781	0.221078	1
UniRef90_V5HQB1	-7.99153	1.51781	0.221078	1
UniRef90_V5HQX1	-7.99153	1.51781	0.221078	1
UniRef90_A0A023GBM9	-7.99059	1.51298	0.221078	1
UniRef90_B7Q3V7	-7.99059	1.51298	0.221078	1
UniRef90_B7QGC6	-7.99059	1.51298	0.221078	1
UniRef90_B7QHP9	-7.99059	1.51298	0.221078	1
UniRef90_V5HMA1	-7.99059	1.51298	0.221078	1
UniRef90_V5IDH4	-7.99059	1.51298	0.221078	1
UniRef90_B7QK06	7.9893	1.51669	0.221078	1
UniRef90_V5IH41	7.98815	1.51575	0.221078	1
UniRef90_G3MHR3	7.984	1.51196	0.221078	1
UniRef90_L7MA90	6.43117	5.95407	0.221733	1
UniRef90_L7M7P0	7.01244	2.64208	0.22197	1
UniRef90_A0A090X7P0	7.98123	1.5097	0.222424	1
UniRef90_B7PPM5	7.98123	1.5097	0.222424	1
[truncated: 17,432 more rows]

## Sheet: pvalue <0.1
Supplementary Datasheet 2: Representation and quantification of the obtained transcriptomes of the salivary glands of fed-Babesia ovis infected and fed-uninfected Rhipicephalus bursa ticks.
Uniref ID	logFC [log(fni/fi)]	logCPM	PValue	FDR	UniProt ID	Entry name	Protein names	Gene names	Organism	Length	EC number	Catalytic activity	Cofactor	Function [CC]	Pathway	Active site	Metal binding	Annotation	Features	Keywords	Interacts with	Tissue specificity	Gene ontology (biological process)	Gene ontology (molecular function)	Gene ontology (cellular component)	Subcellular location [CC]	Transmembrane	Signal peptide	Modified residue	Initiator methionine	Disulfide bond	Chain	Post-translational modification	Turn	Helix	Beta strand	Mapped PubMed ID	PubMed ID	Repeat	Domain [FT]	Coiled coil	Protein families	Sequence similarities	Domain [CC]	Cross-reference (Reactome)	Cross-reference (STRING)	Cross-reference (IntAct)	Cross-reference (BioGrid)	Cross-reference (DIP)
UniRef90_B7QDS3	17.5259	10.8861	0.0187344	1	B7QDS3	B7QDS3_IXOSC	Putative uncharacterized protein (Fragment)	IscW_ISCW012249	Ixodes scapularis (Black-legged tick) (Deer tick)	247								1 out of 5	Non-terminal residue (2)	Complete proteome; Reference proteome
UniRef90_L7MMC9	16.4497	9.81019	0.024753	1	L7MMC9	L7MMC9_9ACAR	Putative glycine rich protein (Fragment)		Rhipicephalus pulchellus	294								1 out of 5	Non-terminal residue (1)
UniRef90_B7PFU3	-16.0616	9.42216	0.0273692	1	B7PFU3	B7PFU3_IXOSC	Muscle LIM protein isoform A isoform, putative	IscW_ISCW017628	Ixodes scapularis (Black-legged tick) (Deer tick)	106								1 out of 5		Complete proteome; LIM domain; Metal-binding; Reference proteome; Zinc				zinc ion binding [GO:0008270]																			SIMILARITY: Contains 1 LIM zinc-binding domain. {ECO:0000256|RuleBase:RU000350}.			6945.ISCW017628-PA;
UniRef90_A0A023FCB3	-16.0566	9.4172	0.0274048	1	A0A023FCB3	A0A023FCB3_9ACAR	Putative ornithine decarboxylase antizyme (Fragment)		Amblyomma cajennense (Cayenne tick)	193								1 out of 5	Non-terminal residue (1)				ornithine decarboxylase inhibitor activity [GO:0008073]	ornithine decarboxylase inhibitor activity [GO:0008073]
UniRef90_K7EUE0	-15.9755	9.33609	0.0279865	1	K7EUE0	K7EUE0_PONAB	Uncharacterized protein	TUBA1C	Pongo abelii (Sumatran orangutan) (Pongo pygmaeus abelii)	476				FUNCTION: Tubulin is the major constituent of microtubules. It binds two moles of GTP, one at an exchangeable site on the beta chain and one at a non-exchangeable site on the alpha chain. {ECO:0000256|RuleBase:RU003505, ECO:0000256|SAAS:SAAS00103398}.				2 out of 5		Complete proteome; Cytoplasm; Cytoskeleton; GTP-binding; Microtubule; Nucleotide-binding; Reference proteome			GTPase activity [GO:0003924]; microtubule-based process [GO:0007017]; protein polymerization [GO:0051258]	GTPase activity [GO:0003924]; GTP binding [GO:0005525]; structural constituent of cytoskeleton [GO:0005200]	cytoplasmic microtubule [GO:0005881]; nucleus [GO:0005634]; vesicle [GO:0031982]																	Tubulin family	SIMILARITY: Belongs to the tubulin family. {ECO:0000256|RuleBase:RU000352}.
UniRef90_A0A034WWS7	15.7303	9.09105	0.0298205	1	A0A034WWS7	A0A034WWS7_RHIMP	Secreted cement protein 2 (Fragment)		Rhipicephalus microplus (Cattle tick) (Boophilus microplus)	319								1 out of 5	Non-terminal residue (1)																			24762651
UniRef90_B7PCP6	-15.6568	9.01756	0.0303929	1	B7PCP6	B7PCP6_IXOSC	Ribosomal protein L35, putative	IscW_ISCW017219	Ixodes scapularis (Black-legged tick) (Deer tick)	123								1 out of 5		Complete proteome; Reference proteome; Ribonucleoprotein; Ribosomal protein			translation [GO:0006412]	structural constituent of ribosome [GO:0003735]	ribosome [GO:0005840]
UniRef90_L7MD02	15.6474	9.00819	0.0304671	1	L7MD02	L7MD02_9ACAR	Putative glycine rich protein (Fragment)		Rhipicephalus pulchellus	263								1 out of 5	Non-terminal residue (2)
UniRef90_V5GK57	15.4744	8.83535	0.031862	1	V5GK57	V5GK57_IXORI	Putative collagen alpha-1iii chain		Ixodes ricinus (Common tick)	763								1 out of 5		Collagen			chitin metabolic process [GO:0006030]	chitin binding [GO:0008061]	collagen trimer [GO:0005581]; extracellular region [GO:0005576]
UniRef90_B7PYT8	-15.387	8.74798	0.0325915	1	B7PYT8	B7PYT8_IXOSC	Mitochondrial import inner membrane translocase subunit Tim8, putative	IscW_ISCW010274	Ixodes scapularis (Black-legged tick) (Deer tick)	106								1 out of 5		Complete proteome; Disulfide bond; Metal-binding; Mitochondrion; Protein transport; Reference proteome; Translocation; Transport; Zinc			protein transport [GO:0015031]	metal ion binding [GO:0046872]	mitochondrion [GO:0005739]																					6945.ISCW010274-PA;
UniRef90_L7MHC2	15.3021	8.66319	0.0333154	1	L7MHC2	L7MHC2_9ACAR	Putative ornithine decarboxylase antizyme odc-az (Fragment)		Rhipicephalus pulchellus	215								1 out of 5	Non-terminal residue (1)
UniRef90_A0A023FQI4	-15.2924	8.65342	0.0334004	1	A0A023FQI4	A0A023FQI4_9ACAR	Putative secreted glycine-rich protein (Fragment)		Amblyomma cajennense (Cayenne tick)	183								1 out of 5	Non-terminal residue (1)
UniRef90_A0A023G6N4	15.1861	8.5473	0.0343307	1	A0A023G6N4	A0A023G6N4_9ACAR	Putative tick til 22 (Fragment)		Amblyomma triste	135								1 out of 5	Non-terminal residue (1)
UniRef90_L7M5F7	-15.079	8.44024	0.0352966	1	L7M5F7	L7M5F7_9ACAR	Uncharacterized protein		Rhipicephalus pulchellus	100								1 out of 5
UniRef90_B7P1T5	14.9792	8.34053	0.03622	1	B7P1T5	B7P1T5_IXOSC	Putative uncharacterized protein	IscW_ISCW015993	Ixodes scapularis (Black-legged tick) (Deer tick)	180								1 out of 5		Complete proteome; Reference proteome																										6945.ISCW015993-PA;
UniRef90_A0A023FD00	14.9719	8.33327	0.0362889	1	A0A023FD00	A0A023FD00_9ACAR	Putative glycine rich secreted protein (Fragment)		Amblyomma cajennense (Cayenne tick)	236								1 out of 5	Non-terminal residue (1)
UniRef90_L7M1K6	14.7639	8.12546	0.038296	1	L7M1K6	L7M1K6_9ACAR	Putative glycine rich protein		Rhipicephalus pulchellus	391								1 out of 5
UniRef90_A0A023FQ85	14.6907	8.05232	0.0390293	1	A0A023FQ85	A0A023FQ85_9ACAR	Uncharacterized protein (Fragment)		Amblyomma cajennense (Cayenne tick)	1414								1 out of 5	Non-terminal residue (1)
UniRef90_A0A023FEW6	14.6013	7.9631	0.0399418	1	A0A023FEW6	A0A023FEW6_9ACAR	Putative secreted protein		Amblyomma cajennense (Cayenne tick)	109								1 out of 5
UniRef90_C9W1T4	14.4839	7.84584	0.041175	1	C9W1T4	C9W1T4_RHISA	Putative cement protein (Fragment)		Rhipicephalus sanguineus (Brown dog tick) (Ixodes sanguineus)	322								1 out of 5	Non-terminal residue (1)
UniRef90_A0A023GGA1	14.3148	7.67694	0.0430172	1	A0A023GGA1	A0A023GGA1_9ACAR	Putative hydroxysteroid dehydrogenase-like protein 2 (Fragment)		Amblyomma triste	217								1 out of 5	Non-terminal residue (1)
UniRef90_L7MI95	14.2801	7.64236	0.043405	1	L7MI95	L7MI95_9ACAR	Putative tick transposon (Fragment)		Rhipicephalus pulchellus	879								1 out of 5	Non-terminal residue (1)																								SIMILARITY: Contains 1 reverse transcriptase domain. {ECO:0000256|RuleBase:RU000322}.
UniRef90_C9W1K4	14.0929	7.45539	0.0455623	1	C9W1K4	C9W1K4_RHISA	Defensin		Rhipicephalus sanguineus (Brown dog tick) (Ixodes sanguineus)	89								1 out of 5
UniRef90_B7PXW1	14.0861	7.44866	0.0456425	1	B7PXW1	B7PXW1_IXOSC	Ribosomal protein S25, putative (Fragment)	IscW_ISCW020696	Ixodes scapularis (Black-legged tick) (Deer tick)	134								1 out of 5	Non-terminal residue (1)	Complete proteome; Reference proteome; Ribonucleoprotein; Ribosomal protein					ribosome [GO:0005840]
UniRef90_L7M1G1	14.0582	7.42081	0.0459724	1	L7M1G1	L7M1G1_9ACAR	Putative glycine rich protein		Rhipicephalus pulchellus	203								1 out of 5
UniRef90_B7QF65	-13.9706	7.33323	0.0470264	1	B7QF65	B7QF65_IXOSC	Putative uncharacterized protein (Fragment)	IscW_ISCW011934	Ixodes scapularis (Black-legged tick) (Deer tick)	83								1 out of 5	Non-terminal residue (2)	Complete proteome; Reference proteome
UniRef90_A0A023FEQ1	-13.964	7.32671	0.0471074	1	A0A023FEQ1	A0A023FEQ1_9ACAR	Uncharacterized protein (Fragment)		Amblyomma cajennense (Cayenne tick)	230								1 out of 5	Non-terminal residue (1)
UniRef90_A0A023FB87	13.94	7.30279	0.0473996	1	A0A023FB87	A0A023FB87_9ACAR	Putative secreted protein		Amblyomma cajennense (Cayenne tick)	73								1 out of 5
UniRef90_C9W1D6	13.9399	7.3027	0.0474042	1	C9W1D6	C9W1D6_RHISA	Chimadanin anti-thrombin-like protein		Rhipicephalus sanguineus (Brown dog tick) (Ixodes sanguineus)	80								1 out of 5
UniRef90_V5HBG8	13.9305	7.29331	0.0475156	1	V5HBG8	V5HBG8_IXORI	Uncharacterized protein		Ixodes ricinus (Common tick)	82								1 out of 5
UniRef90_B7PDR4	-13.9073	7.27021	0.047803	1	B7PDR4	B7PDR4_IXOSC	Putative uncharacterized protein (Fragment)	IscW_ISCW003390	Ixodes scapularis (Black-legged tick) (Deer tick)	146								1 out of 5	Non-terminal residue (1)	Complete proteome; Reference proteome
UniRef90_E2J6Z7	-13.8862	7.24915	0.0480677	1	E2J6Z7	E2J6Z7_9ACAR	60S ribosomal protein L6 (Fragment)		Hyalomma marginatum rufipes	208								1 out of 5	Non-terminal residue (1)	Ribonucleoprotein; Ribosomal protein			translation [GO:0006412]	structural constituent of ribosome [GO:0003735]	ribosome [GO:0005840]																	Ribosomal protein L6e family	SIMILARITY: Belongs to the ribosomal protein L6e family. {ECO:0000256|RuleBase:RU000662}.
UniRef90_L7MIA8	-13.8859	7.24884	0.0480677	1	L7MIA8	L7MIA8_9ACAR	Putative glycine rich protein (Fragment)		Rhipicephalus pulchellus	419								1 out of 5	Non-terminal residue (1)
UniRef90_A0A023G6F9	13.8538	7.21678	0.0484726	1	A0A023G6F9	A0A023G6F9_9ACAR	Uncharacterized protein		Amblyomma triste	302								1 out of 5					serine-type endopeptidase inhibitor activity [GO:0004867]	serine-type endopeptidase inhibitor activity [GO:0004867]																			SIMILARITY: Contains 3 BPTI/Kunitz inhibitor domains. {ECO:0000256|RuleBase:RU000413}.
UniRef90_A0A023GPA7	-13.8278	7.19083	0.0487975	1	A0A023GPA7	A0A023GPA7_9ACAR	Putative cuticular protein (Fragment)		Amblyomma triste	503								1 out of 5	Non-terminal residue (2)
UniRef90_L7M8L0	13.8144	7.1775	0.0489682	1	L7M8L0	L7M8L0_9ACAR	Putative tick 18.3 kDa family protein		Rhipicephalus pulchellus	225								1 out of 5
UniRef90_V5H7Q8	-13.708	7.07118	0.050337	1	V5H7Q8	V5H7Q8_IXORI	Putative chondroitin sulfate synthase 1-like isoform 1 (Fragment)		Ixodes ricinus (Common tick)	284								1 out of 5	Non-terminal residue (1)				acetylgalactosaminyltransferase activity [GO:0008376]	acetylgalactosaminyltransferase activity [GO:0008376]	Golgi cisterna membrane [GO:0032580]
UniRef90_A0A023FQB1	-13.7001	7.06336	0.0504353	1	A0A023FQB1	A0A023FQB1_9ACAR	Putative monocarboxylate transporter ixodes scapularis monocarboxylate transporter (Fragment)		Amblyomma cajennense (Cayenne tick)	290								1 out of 5	Non-terminal residue (1)				transmembrane transport [GO:0055085]		integral component of membrane [GO:0016021]
UniRef90_E2J6W6	13.6739	7.03727	0.050782	1	E2J6W6	E2J6W6_9ACAR	40S ribosomal protein SA (P40)/laminin receptor 1 (Fragment)		Hyalomma marginatum rufipes	239								1 out of 5	Non-terminal residue (1)	Receptor; Ribonucleoprotein; Ribosomal protein			translation [GO:0006412]	structural constituent of ribosome [GO:0003735]	small ribosomal subunit [GO:0015935]																	Ribosomal protein S2P family	SIMILARITY: Belongs to the ribosomal protein S2P family. {ECO:0000256|RuleBase:RU003631}.
UniRef90_L7MCJ3	13.6206	6.98414	0.0514838	1	L7MCJ3	L7MCJ3_9ACAR	Putative tick defensin		Rhipicephalus pulchellus	81								1 out of 5
UniRef90_A0A023FBM9	13.6164	6.9799	0.0515465	1	A0A023FBM9	A0A023FBM9_9ACAR	Putative secreted protein		Amblyomma cajennense (Cayenne tick)	102								1 out of 5
UniRef90_L7LUG1	13.5741	6.93776	0.052111	1	L7LUG1	L7LUG1_9ACAR	Putative regulation of antimicrobial peptide biosynthetic process		Rhipicephalus pulchellus	823								1 out of 5
UniRef90_A0A023G3B7	-13.5057	6.86938	0.0530439	1	A0A023G3B7	A0A023G3B7_9ACAR	Putative abc transporter aedes aegypti abc transporter		Amblyomma triste	662								1 out of 5		ATP-binding; Nucleotide-binding			ATPase activity [GO:0016887]; transport [GO:0006810]	ATPase activity [GO:0016887]; ATP binding [GO:0005524]	membrane [GO:0016020]																	ABC transporter superfamily	SIMILARITY: Belongs to the ABC transporter superfamily. {ECO:0000256|RuleBase:RU000684}.
UniRef90_L7LVL4	-13.4586	6.82239	0.0536939	1	L7LVL4	L7LVL4_9ACAR	Uncharacterized protein		Rhipicephalus pulchellus	128								1 out of 5
UniRef90_A0A023G6X8	13.3834	6.74756	0.0547461	1	A0A023G6X8	A0A023G6X8_9ACAR	Putative secreted protein		Amblyomma triste	278								1 out of 5
UniRef90_B7QDV9	-13.2891	6.65352	0.0560998	1	B7QDV9	B7QDV9_IXOSC	Putative uncharacterized protein (Fragment)	IscW_ISCW012699	Ixodes scapularis (Black-legged tick) (Deer tick)	140								1 out of 5	Non-terminal residue (2)	Complete proteome; Reference proteome
UniRef90_L7LY06	13.2582	6.62274	0.0565528	1	L7LY06	L7LY06_9ACAR	Putative soluble epoxide hydrolase		Rhipicephalus pulchellus	391								1 out of 5		Hydrolase			hydrolase activity [GO:0016787]	hydrolase activity [GO:0016787]
UniRef90_L7MFI2	13.2428	6.60745	0.0567754	1	L7MFI2	L7MFI2_9ACAR	Putative glycine rich protein (Fragment)		Rhipicephalus pulchellus	161								1 out of 5	Non-terminal residue (1)
UniRef90_V5HE08	13.2221	6.58674	0.0570834	1	V5HE08	V5HE08_IXORI	Putative yurt		Ixodes ricinus (Common tick)	360								1 out of 5							cytoplasm [GO:0005737]; cytoskeleton [GO:0005856]; extrinsic component of membrane [GO:0019898]																		SIMILARITY: Contains FERM domain. {ECO:0000256|SAAS:SAAS00167537}.
UniRef90_L7LRF3	13.1717	6.53656	0.0578331	1	L7LRF3	L7LRF3_9ACAR	Putative tick salivary metalloprotease		Rhipicephalus pulchellus	533								1 out of 5		Hydrolase; Metalloprotease; Protease			metalloendopeptidase activity [GO:0004222]	metalloendopeptidase activity [GO:0004222]																			SIMILARITY: Contains peptidase M12B domain. {ECO:0000256|SAAS:SAAS00117044}.
UniRef90_B7P272	13.1551	6.52003	0.0580846	1	B7P272	B7P272_IXOSC	Cationic amino acid transporter, putative	IscW_ISCW001425	Ixodes scapularis (Black-legged tick) (Deer tick)	566								1 out of 5		Complete proteome; Membrane; Reference proteome; Transmembrane			amino acid transmembrane transporter activity [GO:0015171]	amino acid transmembrane transporter activity [GO:0015171]	integral component of membrane [GO:0016021]																					6945.ISCW001425-PA;
UniRef90_B7PPE9	-13.071	6.43601	0.0593637	1	B7PPE9	B7PPE9_IXOSC	Metalloprotease, putative (EC 3.4.24.82)	IscW_ISCW006692	Ixodes scapularis (Black-legged tick) (Deer tick)	467	3.4.24.82							1 out of 5		Complete proteome; Hydrolase; Metalloprotease; Protease; Reference proteome			metalloendopeptidase activity [GO:0004222]	metalloendopeptidase activity [GO:0004222]																			SIMILARITY: Contains peptidase M12B domain. {ECO:0000256|SAAS:SAAS00117044}.
UniRef90_L7MA64	13.0661	6.43132	0.0594378	1	L7MA64	L7MA64_9ACAR	Putative glycine rich protein		Rhipicephalus pulchellus	142								1 out of 5
UniRef90_L7LTD9	13.0485	6.41374	0.0597054	1	L7LTD9	L7LTD9_9ACAR	Putative group i salivary lipocalin		Rhipicephalus pulchellus	184								1 out of 5
UniRef90_B7Q619	-13.0406	6.40588	0.0598245	1	B7Q619	B7Q619_IXOSC	Muscle myosin heavy chain, putative (EC 3.4.21.72)	IscW_ISCW011555	Ixodes scapularis (Black-legged tick) (Deer tick)	542	3.4.21.72							1 out of 5		Complete proteome; Hydrolase; Reference proteome			hydrolase activity [GO:0016787]	hydrolase activity [GO:0016787]																						6945.ISCW011555-PA;
UniRef90_A0A023FEA3	-13.0385	6.40363	0.0598572	1	A0A023FEA3	A0A023FEA3_9ACAR	Putative secreted protein (Fragment)		Amblyomma cajennense (Cayenne tick)	362								1 out of 5	Non-terminal residue (2)
UniRef90_A0A023GME5	13.0305	6.39583	0.0599884	1	A0A023GME5	A0A023GME5_9ACAR	Putative actin-binding cytoskeleton protein filamin (Fragment)		Amblyomma triste	1300								1 out of 5	Non-terminal residue (1)
UniRef90_B7QEB5	13.0298	6.39515	0.0599994	1	B7QEB5	B7QEB5_IXOSC	Secreted protein, putative	IscW_ISCW012112	Ixodes scapularis (Black-legged tick) (Deer tick)	558								1 out of 5		Complete proteome; Reference proteome
UniRef90_A0A023G034	12.9999	6.36531	0.0604676	1	A0A023G034	A0A023G034_9ACAR	Putative transglutaminase/protease-like proteinues		Amblyomma parvum	736						ACT_SITE 305 305 {ECO:0000256|PIRSR:PIRSR000459-1}.; ACT_SITE 364 364 {ECO:0000256|PIRSR:PIRSR000459-1}.; ACT_SITE 388 388 {ECO:0000256|PIRSR:PIRSR000459-1}.		1 out of 5	Active site (3)	Hydrolase; Protease			peptidase activity [GO:0008233]; peptide cross-linking [GO:0018149]; protein-glutamine gamma-glutamyltransferase activity [GO:0003810]	peptidase activity [GO:0008233]; protein-glutamine gamma-glutamyltransferase activity [GO:0003810]
UniRef90_B7PCK8	-12.9961	6.36134	0.0605242	1	B7PCK8	B7PCK8_IXOSC	Putative uncharacterized protein	IscW_ISCW002951	Ixodes scapularis (Black-legged tick) (Deer tick)	205								1 out of 5		Complete proteome; Reference proteome
UniRef90_B7QGW1	-12.9296	6.29525	0.0615783	1	B7QGW1	B7QGW1_IXOSC	Putative uncharacterized protein	IscW_ISCW023746	Ixodes scapularis (Black-legged tick) (Deer tick)	203								1 out of 5		Complete proteome; Reference proteome
UniRef90_A0A023FQT7	-12.8842	6.24992	0.0622946	1	A0A023FQT7	A0A023FQT7_9ACAR	Putative tick defensins 1 (Fragment)		Amblyomma cajennense (Cayenne tick)	94								1 out of 5	Non-terminal residue (1)				defense response [GO:0006952]
UniRef90_A0A023FNJ7	-11.8682	7.46884	0.0623573	1	A0A023FNJ7	A0A023FNJ7_9ACAR	Putative leucine-rich repeat lrr protein associated with apoptosis in muscle tissue		Amblyomma cajennense (Cayenne tick)	199								1 out of 5
UniRef90_A0A023GCA7	12.8687	6.23467	0.0625488	1	A0A023GCA7	A0A023GCA7_9ACAR	Putative vitellogenin-2 (Fragment)		Amblyomma triste	816								1 out of 5	Non-terminal residue (1)				lipid transporter activity [GO:0005319]	lipid transporter activity [GO:0005319]
UniRef90_A0A023FZB2	11.3088	9.62571	0.0625709	1	A0A023FZB2	A0A023FZB2_9ACAR	Putative transcription initiation factor brf2 ixodes scapularis transcription initiation factor brf2 (Fragment)		Amblyomma parvum	373								1 out of 5	Non-terminal residue (1)	Initiation factor; Protein biosynthesis			DNA-templated transcription, initiation [GO:0006352]; regulation of transcription, DNA-templated [GO:0006355]; translation initiation factor activity [GO:0003743]	translation initiation factor activity [GO:0003743]; zinc ion binding [GO:0008270]
UniRef90_L7MEP7	-12.863	6.229	0.0626387	1	L7MEP7	L7MEP7_9ACAR	Putative salivary lipocalin (Fragment)		Rhipicephalus pulchellus	246								1 out of 5	Non-terminal residue (1)
UniRef90_B7QHY2	12.8503	6.21633	0.062846	1	B7QHY2	B7QHY2_IXOSC	Putative uncharacterized protein	IscW_ISCW023483	Ixodes scapularis (Black-legged tick) (Deer tick)	207								1 out of 5		Complete proteome; Reference proteome
UniRef90_B7PWI0	12.8445	6.21055	0.0629505	1	B7PWI0	B7PWI0_IXOSC	Putative uncharacterized protein (Fragment)	IscW_ISCW024472	Ixodes scapularis (Black-legged tick) (Deer tick)	194								1 out of 5	Non-terminal residue (1)	Complete proteome; Reference proteome
UniRef90_C9W1K5	11.3044	9.76665	0.0631448	1	C9W1K5	C9W1K5_RHISA	Putative cement protein (Fragment)		Rhipicephalus sanguineus (Brown dog tick) (Ixodes sanguineus)	185								1 out of 5	Non-terminal residue (1)
UniRef90_L7LTC5	12.8284	6.19456	0.0632015	1	L7LTC5	L7LTC5_9ACAR	Putative group vi salivary lipocalin		Rhipicephalus pulchellus	226								1 out of 5
UniRef90_G3MSS1	-12.7854	6.15149	0.0639076	1	G3MSS1	G3MSS1_9ACAR	Elongation of very long chain fatty acids protein (EC 2.3.1.199) (Very-long-chain 3-oxoacyl-CoA synthase)		Amblyomma maculatum (Gulf Coast tick)	280	2.3.1.199	CATALYTIC ACTIVITY: A very-long-chain acyl-CoA + malonyl-CoA = CoA + a very-long-chain 3-oxoacyl-CoA + CO(2). {ECO:0000256|RuleBase:RU361115}.						2 out of 5	Transmembrane (7)	Fatty acid biosynthesis; Fatty acid metabolism; Lipid biosynthesis; Lipid metabolism; Membrane; Transferase; Transmembrane; Transmembrane helix			fatty acid biosynthetic process [GO:0006633]; transferase activity [GO:0016740]	transferase activity [GO:0016740]	integral component of membrane [GO:0016021]		TRANSMEM 26 45 Helical. {ECO:0000256|RuleBase:RU361115}.; TRANSMEM 66 87 Helical. {ECO:0000256|RuleBase:RU361115}.; TRANSMEM 119 137 Helical. {ECO:0000256|RuleBase:RU361115}.; TRANSMEM 144 165 Helical. {ECO:0000256|RuleBase:RU361115}.; TRANSMEM 171 191 Helical. {ECO:0000256|RuleBase:RU361115}.; TRANSMEM 211 229 Helical. {ECO:0000256|RuleBase:RU361115}.; TRANSMEM 235 257 Helical. {ECO:0000256|Rule…															ELO family	SIMILARITY: Belongs to the ELO family. {ECO:0000256|RuleBase:RU361115}.
UniRef90_Q16695	12.7766	6.14294	0.0640607	1	Q16695	H31T_HUMAN	Histone H3.1t (H3/t) (H3t) (H3/g)	HIST3H3 H3FT	Homo sapiens (Human)	136				FUNCTION: Core component of nucleosome. Nucleosomes wrap and compact DNA into chromatin, limiting DNA accessibility to the cellular machineries which require DNA as a template. Histones thereby play a central role in transcription regulation, DNA repair, DNA replication and chromosomal stability. DNA accessibility is regulated via a complex set of post-translational modifications of histones, als…				5 out of 5	Beta strand (2); Chain (1); Helix (5); Initiator methionine (1); Modified residue (51); Turn (1)	3D-structure; Acetylation; Chromosome; Citrullination; Complete proteome; DNA-binding; Methylation; Nucleosome core; Nucleus; Phosphoprotein; Reference proteome; Ubl conjugation	P16104; O60341; O75164; Q9UHJ3	TISSUE SPECIFICITY: Expressed in testicular cells.	negative regulation of protein oligomerization [GO:0032460]; nucleosome assembly [GO:0006334]; protein heterotetramerization [GO:0051290]; telomere maintenance [GO:0000723]	DNA binding [GO:0003677]; histone binding [GO:0042393]	extracellular vesicular exosome [GO:0070062]; nuclear nucleosome [GO:0000788]; nucleoplasm [GO:0005654]; nucleosome [GO:0000786]; nucleus [GO:0005634]	SUBCELLULAR LOCATION: Nucleus. Chromosome.			MOD_RES 3 3 Asymmetric dimethylarginine; by PRMT6; alternate. {ECO:0000250}.; MOD_RES 3 3 Citrulline; alternate. {ECO:0000250}.; MOD_RES 4 4 Phosphothreonine; by GSG2. {ECO:0000250}.; MOD_RES 5 5 Allysine; alternate. {ECO:0000250}.; MOD_RES 5 5 N6,N6,N6-trimethyllysine; alternate. {ECO:0000250|UniProtKB:P68431}.; MOD_RES 5 5 N6,N6-dimethyllysine; alternate. {ECO:0000250|UniProtKB:P68431}.; MOD_RE…	INIT_MET 1 1 Removed. {ECO:0000250|UniProtKB:P68432}.		CHAIN 2 136 Histone H3.1t. /FTId=PRO_0000221248.	PTM: Acetylation is generally linked to gene activation. Acetylation on Lys-10 (H3K9ac) impairs methylation at Arg-9 (H3R8me2s). Acetylation on Lys-19 (H3K18ac) and Lys-24 (H3K24ac) favors methylation at Arg-18 (H3R17me). Acetylation at Lys-123 (H3K122ac) by EP300/p300 plays a central role in chromatin structure: localizes at the surface of the histone octamer and stimulates transcription, possib…	TURN 77 79 {ECO:0000244|PDB:3A6N}.	HELIX 3 5 {ECO:0000244|PDB:2V1D}.; HELIX 46 57 {ECO:0000244|PDB:3A6N}.; HELIX 65 76 {ECO:0000244|PDB:3A6N}.; HELIX 87 114 {ECO:0000244|PDB:3A6N}.; HELIX 122 131 {ECO:0000244|PDB:3A6N}.	STRAND 80 82 {ECO:0000244|PDB:3A6N}.; STRAND 118 120 {ECO:0000244|PDB:3A6N}.	14743216; 17599839; 16354694; 17320048; 18048344; 18281699; 18418385; 18439419; 19585526; 20448663; 20498094; 20841431; 20948546; 21193919; 21368055; 21738951; 21917293; 21977994; 22012064; 22099308; 22228774; 22360506; 22371497; 22713676; 22818287; 22922742; 22978410; 22984491; 23063713; 23281010; 23285239; 23376398; 23452851; 23460923; 23523318; 23541084; 23541585; 23564320; 23579270; 23582659;…	8834248; 12408966; 14702039; 16710414; 15489334; 18691976; 19608861; 20850016				Histone H3 family	SIMILARITY: Belongs to the histone H3 family. {ECO:0000305}.		REACT_169185;REACT_264242;REACT_264303;REACT_27271;REACT_75792;REACT_7963;	9606.ENSP00000355657;	Q16695;	113895;	DIP-922N;
UniRef90_G3MKY3	12.7723	6.13873	0.0641308	1	G3MKY3	G3MKY3_9ACAR	Putative uncharacterized protein		Amblyomma maculatum (Gulf Coast tick)	502								1 out of 5					metalloendopeptidase activity [GO:0004222]	metalloendopeptidase activity [GO:0004222]																			SIMILARITY: Contains peptidase M12B domain. {ECO:0000256|SAAS:SAAS00117044}.
UniRef90_A0A023GBA6	-12.7679	6.13413	0.0642011	1	A0A023GBA6	A0A023GBA6_9ACAR	Uncharacterized protein (Fragment)		Amblyomma triste	408								1 out of 5	Non-terminal residue (1)
UniRef90_V5HUR6	12.7615	6.1279	0.0643142	1	V5HUR6	V5HUR6_IXORI	Putative ensconsin (Fragment)		Ixodes ricinus (Common tick)	535								1 out of 5	Non-terminal residue (2)				microtubule cytoskeleton organization [GO:0000226]		microtubule [GO:0005874]
UniRef90_L7MMB5	12.743	6.10949	0.0646147	1	L7MMB5	L7MMB5_9ACAR	6-phosphogluconate dehydrogenase, decarboxylating (EC 1.1.1.44) (Fragment)		Rhipicephalus pulchellus	575	1.1.1.44	CATALYTIC ACTIVITY: 6-phospho-D-gluconate + NADP(+) = D-ribulose 5-phosphate + CO(2) + NADPH. {ECO:0000256|RuleBase:RU000485}.			PATHWAY: Carbohydrate degradation; pentose phosphate pathway; D-ribulose 5-phosphate from D-glucose 6-phosphate (oxidative stage): step 3/3. {ECO:0000256|RuleBase:RU000485}.			2 out of 5	Non-terminal residue (1)	NADP; Oxidoreductase; Pentose shunt			pentose-phosphate shunt [GO:0006098]; phosphogluconate dehydrogenase (decarboxylating) activity [GO:0004616]	NADP binding [GO:0050661]; phosphogluconate dehydrogenase (decarboxylating) activity [GO:0004616]																		6-phosphogluconate dehydrogenase family	SIMILARITY: Belongs to the 6-phosphogluconate dehydrogenase family. {ECO:0000256|RuleBase:RU000485}.
UniRef90_L7LV53	-12.7093	6.07577	0.0651867	1	L7LV53	L7LV53_9ACAR	Putative transcription factor nfat subunit nf90		Rhipicephalus pulchellus	580								1 out of 5						nucleic acid binding [GO:0003676]; zinc ion binding [GO:0008270]
UniRef90_B7PFV7	12.6754	6.04226	0.0657625	1	B7PFV7	B7PFV7_IXOSC	Putative uncharacterized protein	IscW_ISCW004984	Ixodes scapularis (Black-legged tick) (Deer tick)	206								1 out of 5		Complete proteome; Reference proteome
UniRef90_L7MF48	12.6342	6.00128	0.0664691	1	L7MF48	L7MF48_9ACAR	Putative group i salivary lipocalin (Fragment)		Rhipicephalus pulchellus	215								1 out of 5	Non-terminal residue (1)
UniRef90_A0A023FCV8	12.5998	5.96701	0.067055	1	A0A023FCV8	A0A023FCV8_9ACAR	Putative vesicle coat complex ap-3 beta subunit (Fragment)		Amblyomma cajennense (Cayenne tick)	157								1 out of 5	Non-terminal residue (1)
UniRef90_C9W1L9	12.5954	5.96265	0.0671379	1	C9W1L9	C9W1L9_RHISA	Mucin-like protein		Rhipicephalus sanguineus (Brown dog tick) (Ixodes sanguineus)	123								1 out of 5					chitin metabolic process [GO:0006030]	chitin binding [GO:0008061]	extracellular region [GO:0005576]
UniRef90_L7MGR2	-12.5927	5.95993	0.0671878	1	L7MGR2	L7MGR2_9ACAR	Putative low-density lipoprotein receptor (Fragment)		Rhipicephalus pulchellus	1079								1 out of 5	Non-terminal residue (1)	Disulfide bond; Lipoprotein; Receptor
UniRef90_L7M5N5	-12.5786	5.94564	0.0674225	1	L7M5N5	L7M5N5_9ACAR	Uncharacterized protein		Rhipicephalus pulchellus	277								1 out of 5
UniRef90_L7MMR2	-12.5786	5.94578	0.0674394	1	L7MMR2	L7MMR2_9ACAR	Putative secreted salivary gland peptide (Fragment)		Rhipicephalus pulchellus	235								1 out of 5	Non-terminal residue (1)
UniRef90_B7PS00	12.5698	5.93718	0.067575	1	B7PS00	LIS1_IXOSC	Lissencephaly-1 homolog	IscW_ISCW007420	Ixodes scapularis (Black-legged tick) (Deer tick)	411				FUNCTION: Positively regulates the activity of the minus-end directed microtubule motor protein dynein. May enhance dynein-mediated microtubule sliding by targeting dynein to the microtubule plus end. Required for several dynein- and microtubule-dependent processes. {ECO:0000255|HAMAP-Rule:MF_03141}.				3 out of 5	Chain (1); Coiled coil (1); Domain (1); Erroneous gene model prediction (1); Repeat (7)	Cell cycle; Cell division; Coiled coil; Complete proteome; Cytoplasm; Cytoskeleton; Microtubule; Mitosis; Reference proteome; Repeat; Transport; WD repeat			cell division [GO:0051301]; establishment of mitotic spindle orientation [GO:0000132]; mitotic nuclear division [GO:0007067]; transport [GO:0006810]		cytoplasm [GO:0005737]; microtubule [GO:0005874]; microtubule associated complex [GO:0005875]; microtubule organizing center [GO:0005815]	SUBCELLULAR LOCATION: Cytoplasm, cytoskeleton {ECO:0000255|HAMAP-Rule:MF_03141}. Cytoplasm, cytoskeleton, microtubule organizing center, centrosome {ECO:0000255|HAMAP-Rule:MF_03141}. Note=Localizes to the plus end of microtubules and to the centrosome. {ECO:0000255|HAMAP-Rule:MF_03141}.						CHAIN 1 411 Lissencephaly-1 homolog. /FTId=PRO_0000405052.							REPEAT 104 145 WD 1.; REPEAT 146 187 WD 2.; REPEAT 188 227 WD 3.; REPEAT 230 269 WD 4.; REPEAT 272 334 WD 5.; REPEAT 337 376 WD 6.; REPEAT 379 411 WD 7.	DOMAIN 7 39 LisH. {ECO:0000255|HAMAP-Rule:MF_03141}.	COILED 54 80 {ECO:0000255|HAMAP-Rule:MF_03141}.	WD repeat LIS1/nudF family	SIMILARITY: Belongs to the WD repeat LIS1/nudF family. {ECO:0000255|HAMAP-Rule:MF_03141}.; SIMILARITY: Contains 1 LisH domain. {ECO:0000255|HAMAP-Rule:MF_03141}.; SIMILARITY: Contains 7 WD repeats. {ECO:0000255|HAMAP-Rule:MF_03141}.	DOMAIN: Dimerization mediated by the LisH domain may be required to activate dynein. {ECO:0000255|HAMAP-Rule:MF_03141}.		6945.ISCW007420-PA;
UniRef90_V9MMA5	12.5544	5.92181	0.0678493	1	V9MMA5	V9MMA5_RHIMP	Cytochrome c oxidase subunit 2	COX2	Rhipicephalus microplus (Cattle tick) (Boophilus microplus)	224			COFACTOR: Name=Cu cation; Xref=ChEBI:CHEBI:23378; Evidence={ECO:0000256|RuleBase:RU000457, ECO:0000256|SAAS:SAAS00186293}; ; Note=Binds a copper A center. {ECO:0000256|RuleBase:RU000457, ECO:0000256|SAAS:SAAS00186293};	FUNCTION: Cytochrome c oxidase is the component of the respiratory chain that catalyzes the reduction of oxygen to water. Subunits 1-3 form the functional core of the enzyme complex. Subunit 2 transfers the electrons from cytochrome c via its binuclear copper A center to the bimetallic center of the catalytic subunit 1. {ECO:0000256|RuleBase:RU000457, ECO:0000256|SAAS:SAAS00057710}.				2 out of 5		Copper; Electron transport; Membrane; Metal-binding; Mitochondrion; Mitochondrion inner membrane; Respiratory chain; Transmembrane; Transmembrane helix; Transport			cytochrome-c oxidase activity [GO:0004129]; electron transport chain [GO:0022900]	copper ion binding [GO:0005507]; cytochrome-c oxidase activity [GO:0004129]	integral component of membrane [GO:0016021]; mitochondrial inner membrane [GO:0005743]; respiratory chain [GO:0070469]	SUBCELLULAR LOCATION: Mitochondrion inner membrane {ECO:0000256|RuleBase:RU000457, ECO:0000256|SAAS:SAAS00057545}; Multi-pass membrane protein {ECO:0000256|RuleBase:RU000457, ECO:0000256|SAAS:SAAS00057545}.												24708109; 24378079				Cytochrome c oxidase subunit 2 family	SIMILARITY: Belongs to the cytochrome c oxidase subunit 2 family. {ECO:0000256|RuleBase:RU000457}.
UniRef90_A0A090X8K6	12.552	5.91942	0.0679012	1	A0A090X8K6	A0A090X8K6_IXORI	Putative type i phosphodiesterase/nucleotide pyrophosphatase (Fragment)		Ixodes ricinus (Common tick)	350								1 out of 5	Non-terminal residue (1)				catalytic activity [GO:0003824]	catalytic activity [GO:0003824]
UniRef90_L7M9A5	12.5257	5.89327	0.0683571	1	L7M9A5	L7M9A5_9ACAR	Putative salivary ecto-5'-nucleotidase/apyrase		Rhipicephalus pulchellus	641								1 out of 5		Metal-binding; Nucleotide-binding			hydrolase activity, acting on ester bonds [GO:0016788]; nucleotide catabolic process [GO:0009166]	hydrolase activity, acting on ester bonds [GO:0016788]; metal ion binding [GO:0046872]; nucleotide binding [GO:0000166]																		5'-nucleotidase family	SIMILARITY: Belongs to the 5'-nucleotidase family. {ECO:0000256|RuleBase:RU003467}.
UniRef90_L7LRJ4	12.5178	5.88546	0.0684997	1	L7LRJ4	L7LRJ4_9ACAR	Putative similar to chymotrypsin-elastase inhibitor ixodidin		Rhipicephalus pulchellus	159								1 out of 5
UniRef90_A0A023FIT8	-12.5004	5.86805	0.0688063	1	A0A023FIT8	A0A023FIT8_9ACAR	Putative myosin regulatory light chain ixodes scapularis myosin regulatory light chain (Fragment)		Amblyomma cajennense (Cayenne tick)	181								1 out of 5	Non-terminal residue (1)	Calcium				calcium ion binding [GO:0005509]
UniRef90_B7P8P2	-12.4706	5.83819	0.0693412	1	B7P8P2	B7P8P2_IXOSC	Nbeal1, putative	IscW_ISCW016654	Ixodes scapularis (Black-legged tick) (Deer tick)	1960								1 out of 5		Complete proteome; Reference proteome; Repeat; WD repeat																										6945.ISCW016654-PA;
UniRef90_B7PQU6	12.4583	5.82629	0.0695671	1	B7PQU6	B7PQU6_IXOSC	Putative uncharacterized protein (Fragment)	IscW_ISCW006123	Ixodes scapularis (Black-legged tick) (Deer tick)	84								1 out of 5	Non-terminal residue (2)	Complete proteome; Reference proteome
UniRef90_L7M0D4	12.4535	5.82148	0.069643	1	L7M0D4	L7M0D4_9ACAR	Putative tick transposon		Rhipicephalus pulchellus	555								1 out of 5																									SIMILARITY: Contains 1 reverse transcriptase domain. {ECO:0000256|RuleBase:RU000322}.
UniRef90_E2J6T0	12.4273	5.79546	0.0701244	1	E2J6T0	E2J6T0_9ACAR	Hypothetical secreted peptide		Hyalomma marginatum rufipes	76								1 out of 5
UniRef90_B7P4C3	12.4011	5.76939	0.0705982	1	B7P4C3	B7P4C3_IXOSC	Putative uncharacterized protein	IscW_ISCW016428	Ixodes scapularis (Black-legged tick) (Deer tick)	117								1 out of 5		Complete proteome; Reference proteome
UniRef90_A0A023GBT2	12.3966	5.76493	0.0706783	1	A0A023GBT2	A0A023GBT2_9ACAR	Putative secreted protein		Amblyomma triste	85								1 out of 5
UniRef90_L7MAI8	12.3924	5.76071	0.0707587	1	L7MAI8	L7MAI8_9ACAR	Putative secreted peptide		Rhipicephalus pulchellus	85								1 out of 5
UniRef90_O77420	12.389	5.75737	0.0708193	1	O77420	HBP1_RHIAP	Female-specific histamine-binding protein 1 (FS-HBP1)		Rhipicephalus appendiculatus (Brown ear tick)	190				FUNCTION: Binds histamine with a high-affinity. The ability to outcompete histamine receptors indicates that its function is to suppress inflammation during blood feeding.				2 out of 5	Chain (1); Disulfide bond (2); Signal peptide (1)	Disulfide bond; Secreted; Signal			evasion or tolerance of host defense response [GO:0030682]	amine binding [GO:0043176]	extracellular region [GO:0005576]	SUBCELLULAR LOCATION: Secreted.		SIGNAL 1 18 {ECO:0000255}.			DISULFID 66 187 {ECO:0000250}.; DISULFID 137 166 {ECO:0000250}.	CHAIN 19 190 Female-specific histamine-binding protein 1. /FTId=PRO_0000021399.						10360182				Calycin superfamily, Histamine-binding salivary protein family	SIMILARITY: Belongs to the calycin superfamily. Histamine-binding salivary protein family. {ECO:0000305}.
UniRef90_A0A023G796	12.3867	5.75506	0.0708598	1	A0A023G796	A0A023G796_9ACAR	Putative nadh:ubiquinone oxidoreductase ndufa9/39kda subunit (Fragment)		Amblyomma triste	405								1 out of 5	Non-terminal residue (1)	Ubiquinone
UniRef90_Q76LP2	12.3752	5.74366	0.071084	1	Q76LP2	Q76LP2_9ACAR	NADH-ubiquinone oxidoreductase chain 5 (EC 1.6.5.3)	ND5	Ixodes holocyclus (paralysis tick)	557	1.6.5.3	CATALYTIC ACTIVITY: NADH + ubiquinone + 5 H(+)(In) = NAD(+) + ubiquinol + 4 H(+)(Out). {ECO:0000256|RuleBase:RU003404, ECO:0000256|SAAS:SAAS00061104}.		FUNCTION: Core subunit of the mitochondrial membrane respiratory chain NADH dehydrogenase (Complex I) that is believed to belong to the minimal assembly required for catalysis. Complex I functions in the transfer of electrons from NADH to the respiratory chain. The immediate electron acceptor for the enzyme is believed to be ubiquinone. {ECO:0000256|SAAS:SAAS00061107}.				2 out of 5		Electron transport; Membrane; Mitochondrion; Mitochondrion inner membrane; NAD; Oxidoreductase; Respiratory chain; Transmembrane; Transmembrane helix; Transport; Ubiquinone			ATP synthesis coupled electron transport [GO:0042773]; NADH dehydrogenase (ubiquinone) activity [GO:0008137]	NADH dehydrogenase (ubiquinone) activity [GO:0008137]	integral component of membrane [GO:0016021]; mitochondrial inner membrane [GO:0005743]; respiratory chain [GO:0070469]	SUBCELLULAR LOCATION: Mitochondrion inner membrane {ECO:0000256|RuleBase:RU003404, ECO:0000256|SAAS:SAAS00061113}; Multi-pass membrane protein {ECO:0000256|RuleBase:RU003404, ECO:0000256|SAAS:SAAS00061113}.												15157222				Complex I subunit 5 family	SIMILARITY: Belongs to the complex I subunit 5 family. {ECO:0000256|RuleBase:RU003404}.
UniRef90_G3MTL2	12.3542	5.72275	0.0714565	1	G3MTL2	G3MTL2_9ACAR	Putative uncharacterized protein		Amblyomma maculatum (Gulf Coast tick)	308								1 out of 5		Calcium				calcium ion binding [GO:0005509]
UniRef90_L7LTL6	12.3301	5.69879	0.0719004	1	L7LTL6	L7LTL6_9ACAR	Putative tick salivary metalloprotease		Rhipicephalus pulchellus	492								1 out of 5		Hydrolase; Metalloprotease; Protease			metalloendopeptidase activity [GO:0004222]	metalloendopeptidase activity [GO:0004222]																			SIMILARITY: Contains peptidase M12B domain. {ECO:0000256|SAAS:SAAS00117044}.
UniRef90_B7Q5V2	-12.3233	5.69169	0.072029	1	B7Q5V2	B7Q5V2_IXOSC	Immunoglobulin-binding protein, putative	IscW_ISCW021779	Ixodes scapularis (Black-legged tick) (Deer tick)	166								1 out of 5		Complete proteome; Reference proteome			enzyme activator activity [GO:0008047]; ganglioside catabolic process [GO:0006689]	enzyme activator activity [GO:0008047]
UniRef90_A0A023G3J0	12.3112	5.67998	0.0722672	1	A0A023G3J0	A0A023G3J0_9ACAR	Uncharacterized protein		Amblyomma triste	87								1 out of 5					serine-type endopeptidase activity [GO:0004252]	serine-type endopeptidase activity [GO:0004252]
UniRef90_A0A023FXI6	12.3101	5.67889	0.072289	1	A0A023FXI6	A0A023FXI6_9ACAR	Putative acyl-coa synthetase (Fragment)		Amblyomma parvum	494								1 out of 5	Non-terminal residue (1)				catalytic activity [GO:0003824]	catalytic activity [GO:0003824]
UniRef90_G3MN18	12.2997	5.66859	0.0724862	1	G3MN18	G3MN18_9ACAR	Putative uncharacterized protein		Amblyomma maculatum (Gulf Coast tick)	120								1 out of 5					chitin metabolic process [GO:0006030]	chitin binding [GO:0008061]	extracellular region [GO:0005576]
UniRef90_L7LXU1	12.2871	5.65603	0.0727077	1	L7LXU1	L7LXU1_9ACAR	Putative glycine rich protein		Rhipicephalus pulchellus	152								1 out of 5
UniRef90_B7PS39	12.2816	5.65058	0.0728194	1	B7PS39	B7PS39_IXOSC	Putative uncharacterized protein	IscW_ISCW019395	Ixodes scapularis (Black-legged tick) (Deer tick)	128								1 out of 5		Complete proteome; Reference proteome
UniRef90_L7LZF5	-12.2814	5.65016	0.0728194	1	L7LZF5	L7LZF5_9ACAR	Uncharacterized protein		Rhipicephalus pulchellus	129								1 out of 5
UniRef90_V5HGI4	12.2742	5.64321	0.0729543	1	V5HGI4	V5HGI4_IXORI	Putative cystatin-like 1 protein		Ixodes ricinus (Common tick)	150								1 out of 5
UniRef90_A0A090X9V3	-12.2663	5.63504	0.0731128	1	A0A090X9V3	A0A090X9V3_IXORI	Putative transcriptional regulatory protein		Ixodes ricinus (Common tick)	351								1 out of 5
UniRef90_A0A023FCS8	-12.2592	5.62799	0.0732497	1	A0A023FCS8	A0A023FCS8_9ACAR	Uncharacterized protein		Amblyomma cajennense (Cayenne tick)	124								1 out of 5
UniRef90_G3MIM5	-12.2529	5.62199	0.0733644	1	G3MIM5	G3MIM5_9ACAR	Putative uncharacterized protein (Fragment)		Amblyomma maculatum (Gulf Coast tick)	231								1 out of 5	Non-terminal residue (1)
UniRef90_Q45R49	12.2447	5.61389	0.0735263	1	Q45R49	Q45R49_RHIMP	Salivary gland metalloprotease	MP3	Rhipicephalus microplus (Cattle tick) (Boophilus microplus)	492								1 out of 5		Hydrolase; Metalloprotease; Protease			metalloendopeptidase activity [GO:0004222]	metalloendopeptidase activity [GO:0004222]																			SIMILARITY: Contains peptidase M12B domain. {ECO:0000256|SAAS:SAAS00117044}.
UniRef90_L7LVW7	12.2374	5.60664	0.073666	1	L7LVW7	L7LVW7_9ACAR	Putative zinc finger protein		Rhipicephalus pulchellus	289								1 out of 5						metal ion binding [GO:0046872]; nucleic acid binding [GO:0003676]
UniRef90_L7M8X2	12.2064	5.57586	0.074259	1	L7M8X2	L7M8X2_9ACAR	Uncharacterized protein		Rhipicephalus pulchellus	414								1 out of 5
UniRef90_L7M545	12.1748	5.54447	0.0748699	1	L7M545	L7M545_9ACAR	Amino acid transporter		Rhipicephalus pulchellus	512								1 out of 5	Transmembrane (10)	Membrane; Symport; Transmembrane; Transmembrane helix; Transport			sodium:dicarboxylate symporter activity [GO:0017153]	sodium:dicarboxylate symporter activity [GO:0017153]	integral component of membrane [GO:0016021]	SUBCELLULAR LOCATION: Membrane {ECO:0000256|RuleBase:RU361216}; Multi-pass membrane protein {ECO:0000256|RuleBase:RU361216}.	TRANSMEM 55 74 Helical. {ECO:0000256|RuleBase:RU361216}.; TRANSMEM 94 113 Helical. {ECO:0000256|RuleBase:RU361216}.; TRANSMEM 125 148 Helical. {ECO:0000256|RuleBase:RU361216}.; TRANSMEM 230 247 Helical. {ECO:0000256|RuleBase:RU361216}.; TRANSMEM 268 289 Helical. {ECO:0000256|RuleBase:RU361216}.; TRANSMEM 301 327 Helical. {ECO:0000256|RuleBase:RU361216}.; TRANSMEM 339 356 Helical. {ECO:0000256|Rul…															Sodium:dicarboxylate (SDF) symporter (TC 2.A.23) family	SIMILARITY: Belongs to the sodium:dicarboxylate (SDF) symporter (TC 2.A.23) family. {ECO:0000256|RuleBase:RU361216}.
UniRef90_A7UI23	-12.173	5.54265	0.0748948	1	A7UI23	A7UI23_AMBAM	Lospin 8		Amblyomma americanum (Lone star tick)	400								1 out of 5							extracellular space [GO:0005615]													17766296				Serpin family	SIMILARITY: Belongs to the serpin family. {ECO:0000256|RuleBase:RU000411}.
UniRef90_B7PYW7	-12.1726	5.54224	0.0748948	1	B7PYW7	B7PYW7_IXOSC	Putative uncharacterized protein	IscW_ISCW009247	Ixodes scapularis (Black-legged tick) (Deer tick)	675								1 out of 5		Complete proteome; Reference proteome																										6945.ISCW009247-PA;
UniRef90_A0A023G0I4	-12.1561	5.52556	0.0752203	1	A0A023G0I4	A0A023G0I4_9ACAR	Uncharacterized protein		Amblyomma parvum	136								1 out of 5
UniRef90_A2TIR7	12.1532	5.52307	0.0752708	1	A2TIR7	A2TIR7_DERVA	Engorgement factor alpha (Fragment)		Dermacentor variabilis (American dog tick)	870								1 out of 5	Non-terminal residue (1)																			17368201;
UniRef90_A0A023G5W6	-12.125	5.49496	0.0758351	1	A0A023G5W6	A0A023G5W6_9ACAR	Putative gram domain-containing protein 1b (Fragment)		Amblyomma triste	655								1 out of 5	Non-terminal residue (1)
UniRef90_L7M8R3	-12.1227	5.49272	0.0758872	1	L7M8R3	L7M8R3_9ACAR	Putative secreted peptide		Rhipicephalus pulchellus	194								1 out of 5
UniRef90_B7PJA9	-12.1192	5.4889	0.0759394	1	B7PJA9	B7PJA9_IXOSC	Killer toxin-resistance protein, putative	IscW_ISCW004613	Ixodes scapularis (Black-legged tick) (Deer tick)	1373								1 out of 5		Complete proteome; Reference proteome			protein glycosylation [GO:0006486]; UDP-glucose:glycoprotein glucosyltransferase activity [GO:0003980]	UDP-glucose:glycoprotein glucosyltransferase activity [GO:0003980]																						6945.ISCW004613-PA;
UniRef90_V5IJK9	12.0582	5.42868	0.0771502	1	V5IJK9	V5IJK9_IXORI	Putative peptidase family m13 includes neprilysin		Ixodes ricinus (Common tick)	205								1 out of 5					metalloendopeptidase activity [GO:0004222]	metalloendopeptidase activity [GO:0004222]
UniRef90_B7P524	12.0456	5.4162	0.077401	1	B7P524	B7P524_IXOSC	Putative uncharacterized protein	IscW_ISCW001014	Ixodes scapularis (Black-legged tick) (Deer tick)	559								1 out of 5		Complete proteome; Reference proteome				metal ion binding [GO:0046872]																						6945.ISCW001014-PA;
UniRef90_L7LSA7	12.0367	5.4074	0.0775982	1	L7LSA7	L7LSA7_9ACAR	Putative long-chain acyl-coa synthetase amp-forming		Rhipicephalus pulchellus	797								1 out of 5					catalytic activity [GO:0003824]	catalytic activity [GO:0003824]
UniRef90_A0A023GDJ9	-12.0317	5.40202	0.0776833	1	A0A023GDJ9	A0A023GDJ9_9ACAR	Putative cuticle protein		Amblyomma triste	183								1 out of 5						structural constituent of cuticle [GO:0042302]
UniRef90_B6VE08	-12.0324	5.40267	0.0776833	1	B6VE08	B6VE08_DERVA	Neuroendocrine protein 7B2		Dermacentor variabilis (American dog tick)	309								1 out of 5	Chain (1); Signal peptide (1)	Signal			neuropeptide signaling pathway [GO:0007218]		secretory granule [GO:0030141]			SIGNAL 1 21 Potential. {ECO:0000313|EMBL:ACJ12615.1}.				CHAIN 22 309 Potential. {ECO:0000313|EMBL:ACJ12615.1}. /FTId=PRO_5000411254.
UniRef90_A0A023FSU2	12.0284	5.39914	0.0777402	1	A0A023FSU2	A0A023FSU2_9ACAR	Putative large gyy 1		Amblyomma cajennense (Cayenne tick)	131								1 out of 5
UniRef90_A0A090XDZ7	12.0272	5.39797	0.0777687	1	A0A090XDZ7	A0A090XDZ7_IXORI	Uncharacterized protein (Fragment)		Ixodes ricinus (Common tick)	207								1 out of 5	Non-terminal residue (1)
UniRef90_A0A023FJ62	12.0207	5.39153	0.0779118	1	A0A023FJ62	A0A023FJ62_9ACAR	Putative trypsin (Fragment)		Amblyomma cajennense (Cayenne tick)	355								1 out of 5	Non-terminal residue (2)	Disulfide bond; Hydrolase; Protease; Serine protease			serine-type endopeptidase activity [GO:0004252]	serine-type endopeptidase activity [GO:0004252]																		Peptidase S1 family	SIMILARITY: Belongs to the peptidase S1 family. {ECO:0000256|RuleBase:RU000360}.
UniRef90_V5I5P0	-12.0177	5.38813	0.0779693	1	V5I5P0	V5I5P0_IXORI	Uncharacterized protein (Fragment)		Ixodes ricinus (Common tick)	240								1 out of 5	Non-terminal residue (1)
UniRef90_A0A023FSB4	-12.0156	5.38604	0.0779981	1	A0A023FSB4	A0A023FSB4_9ACAR	Putative vesicle coat protein clathrin heavy chain (Fragment)		Amblyomma parvum	1492								1 out of 5	Non-terminal residue (1)	Capsid protein; Virion			intracellular protein transport [GO:0006886]; protein kinase activity [GO:0004672]; vesicle-mediated transport [GO:0016192]	ATP binding [GO:0005524]; protein kinase activity [GO:0004672]; structural molecule activity [GO:0005198]	clathrin coat of coated pit [GO:0030132]; clathrin coat of trans-Golgi network vesicle [GO:0030130]; viral capsid [GO:0019028]
UniRef90_B7P217	12.0099	5.38076	0.0781138	1	B7P217	B7P217_IXOSC	40S ribosomal protein S30, putative	IscW_ISCW016278	Ixodes scapularis (Black-legged tick) (Deer tick)	135								1 out of 5		Complete proteome; Reference proteome; Ribonucleoprotein; Ribosomal protein			translation [GO:0006412]	structural constituent of ribosome [GO:0003735]	ribosome [GO:0005840]
UniRef90_A0A023G6D2	11.9994	5.37034	0.0783471	1	A0A023G6D2	A0A023G6D2_9ACAR	Putative microtubule associated complex (Fragment)		Amblyomma triste	359								1 out of 5	Non-terminal residue (1)
UniRef90_A0A023G1M8	11.9877	5.35877	0.0785829	1	A0A023G1M8	A0A023G1M8_9ACAR	Putative retinitis pigmentosa 1-like 1 protein (Fragment)		Amblyomma parvum	228								1 out of 5	Non-terminal residue (1)
UniRef90_F0JA15	11.9522	5.32349	0.0793064	1	F0JA15	F0JA15_AMBVA	Hypothetical secreted protein 2068		Amblyomma variegatum (Tropical bont tick)	234								1 out of 5																				21362191
UniRef90_L7MAW1	11.9424	5.3138	0.0794911	1	L7MAW1	L7MAW1_9ACAR	Putative tick transposon (Fragment)		Rhipicephalus pulchellus	1189								1 out of 5	Non-terminal residue (2)				DNA integration [GO:0015074]	nucleic acid binding [GO:0003676]																			SIMILARITY: Contains 1 reverse transcriptase domain. {ECO:0000256|RuleBase:RU000322}.
UniRef90_S5M6X0	-11.9414	5.31238	0.0795221	1	S5M6X0	S5M6X0_9ACAR	Salivary protein Sal4		Rhipicephalus annulatus	186								1 out of 5																				23775170
UniRef90_A0A023FS49	11.9397	5.31116	0.0795531	1	A0A023FS49	A0A023FS49_9ACAR	Putative salivary sulfotransferase ixodes scapularis salivary sulfotransferase (Fragment)		Amblyomma cajennense (Cayenne tick)	349								1 out of 5	Non-terminal residue (1)	Transferase			sulfotransferase activity [GO:0008146]	sulfotransferase activity [GO:0008146]
UniRef90_B7PPL5	11.9379	5.30931	0.0795841	1	B7PPL5	B7PPL5_IXOSC	Putative uncharacterized protein	IscW_ISCW019231	Ixodes scapularis (Black-legged tick) (Deer tick)	135								1 out of 5		Complete proteome; Reference proteome
UniRef90_G3MGC4	11.914	5.28555	0.0800868	1	G3MGC4	G3MGC4_9ACAR	Putative uncharacterized protein (Fragment)		Amblyomma maculatum (Gulf Coast tick)	289								1 out of 5	Non-terminal residue (1)
UniRef90_V5HU39	-11.9131	5.28427	0.0801186	1	V5HU39	V5HU39_IXORI	Putative signal peptide cub domain protein (Fragment)		Ixodes ricinus (Common tick)	157								1 out of 5	Non-terminal residue (1)
UniRef90_B7P8L3	11.9032	5.27493	0.0803104	1	B7P8L3	B7P8L3_IXOSC	Putative uncharacterized protein	IscW_ISCW002776	Ixodes scapularis (Black-legged tick) (Deer tick)	111								1 out of 5		Complete proteome; Reference proteome
UniRef90_L7LPN4	11.8939	5.26569	0.0805039	1	L7LPN4	L7LPN4_9ACAR	Putative similar to chymotrypsin-elastase inhibitor ixodidin		Rhipicephalus pulchellus	129								1 out of 5
UniRef90_A0A023GL18	11.8883	5.26011	0.0806339	1	A0A023GL18	A0A023GL18_9ACAR	Putative glycine-rich cell wall structural protein (Fragment)		Amblyomma triste	342								1 out of 5	Non-terminal residue (1)
UniRef90_Q4PMM1	-11.888	5.25938	0.0806339	1	Q4PMM1	Q4PMM1_IXOSC	Putative salivary protein		Ixodes scapularis (Black-legged tick) (Deer tick)	205								1 out of 5
UniRef90_L7LXY6	-11.8854	5.25712	0.0806991	1	L7LXY6	L7LXY6_9ACAR	Putative nadh:ubiquinone oxidoreductase ndufa9/39kda subunit		Rhipicephalus pulchellus	393								1 out of 5		Ubiquinone			catalytic activity [GO:0003824]	catalytic activity [GO:0003824]; coenzyme binding [GO:0050662]
UniRef90_L7M4S1	11.8855	5.25732	0.0806991	1	L7M4S1	L7M4S1_9ACAR	Putative monocarboxylate transporter		Rhipicephalus pulchellus	669								1 out of 5					transmembrane transport [GO:0055085]		integral component of membrane [GO:0016021]
UniRef90_B7PLN9	11.8752	5.24718	0.0808961	1	B7PLN9	B7PLN9_IXOSC	ABC transporter, putative (EC 3.6.3.27) (Fragment)	IscW_ISCW019197	Ixodes scapularis (Black-legged tick) (Deer tick)	114	3.6.3.27							1 out of 5	Non-terminal residue (2)	Complete proteome; Hydrolase; Reference proteome			phosphate ion transmembrane-transporting ATPase activity [GO:0015415]	ATP binding [GO:0005524]; phosphate ion transmembrane-transporting ATPase activity [GO:0015415]																						6945.ISCW019197-PA;
UniRef90_Q8MVC7	11.8684	5.24042	0.0810285	1	Q8MVC7	Q8MVC7_IXOSC	Putative secreted protein		Ixodes scapularis (Black-legged tick) (Deer tick)	96								1 out of 5					serine-type endopeptidase inhibitor activity [GO:0004867]	serine-type endopeptidase inhibitor activity [GO:0004867]
UniRef90_A0A023FEK7	11.8626	5.23462	0.0811616	1	A0A023FEK7	A0A023FEK7_9ACAR	Putative terribly reduced optic lobes (Fragment)		Amblyomma cajennense (Cayenne tick)	1109								1 out of 5	Non-terminal residue (2)	Disulfide bond
UniRef90_B5M7A6	-11.8599	5.23169	0.0812284	1	B5M7A6	B5M7A6_AMBAM	Dathoxin-4		Amblyomma americanum (Lone star tick)	106								1 out of 5					serine-type endopeptidase inhibitor activity [GO:0004867]	serine-type endopeptidase inhibitor activity [GO:0004867]														19320755
UniRef90_Q4R1A3	11.8483	5.22046	0.0814641	1	Q4R1A3	Q4R1A3_HAELO	Putative uncharacterized protein HLSG-g11	HLSG-g11	Haemaphysalis longicornis (Bush tick)	75								1 out of 5																				16327224
UniRef90_V5H7R9	11.8258	5.19817	0.0819429	1	V5H7R9	V5H7R9_IXORI	Putative abc transporter c family member		Ixodes ricinus (Common tick)	586								1 out of 5		ATP-binding; Nucleotide-binding			ATPase activity, coupled to transmembrane movement of substances [GO:0042626]	ATPase activity, coupled to transmembrane movement of substances [GO:0042626]; ATP binding [GO:0005524]	integral component of membrane [GO:0016021]																	ABC transporter superfamily	SIMILARITY: Belongs to the ABC transporter superfamily. {ECO:0000256|RuleBase:RU000684}.
UniRef90_A0A023FEP1	11.8211	5.19351	0.0820469	1	A0A023FEP1	A0A023FEP1_9ACAR	Putative serine/arginine-rich splicing factor 2		Amblyomma cajennense (Cayenne tick)	389								1 out of 5						nucleic acid binding [GO:0003676]; nucleotide binding [GO:0000166]
UniRef90_V5IDW5	-11.8124	5.18443	0.0822213	1	V5IDW5	V5IDW5_IXORI	Uncharacterized protein (Fragment)		Ixodes ricinus (Common tick)	121								1 out of 5	Non-terminal residue (1)
UniRef90_B7P0N5	-11.8003	5.17236	0.0824677	1	B7P0N5	B7P0N5_IXOSC	Putative uncharacterized protein	IscW_ISCW016218	Ixodes scapularis (Black-legged tick) (Deer tick)	115								1 out of 5		Complete proteome; Reference proteome
UniRef90_A0A023FXN8	11.7987	5.17131	0.0825031	1	A0A023FXN8	A0A023FXN8_9ACAR	Putative animal-type fatty acid synthase ixodes scapularis animal-type fatty acid synthase		Amblyomma parvum	217								2 out of 5					[acyl-carrier-protein] S-acetyltransferase activity [GO:0004313]; [acyl-carrier-protein] S-malonyltransferase activity [GO:0004314]; 3-hydroxypalmitoyl-[acyl-carrier-protein] dehydratase activity [GO:0004317]; 3-oxoacyl-[acyl-carrier-protein] reductase (NADPH) activity [GO:0004316]; 3-oxoacyl-[acyl-carrier-protein] synthase activity [GO:0004315]; biosynthetic process [GO:0009058]; enoyl-[acyl-car…	[acyl-carrier-protein] S-acetyltransferase activity [GO:0004313]; [acyl-carrier-protein] S-malonyltransferase activity [GO:0004314]; 3-hydroxypalmitoyl-[acyl-carrier-protein] dehydratase activity [GO:0004317]; 3-oxoacyl-[acyl-carrier-protein] reductase (NADPH) activity [GO:0004316]; 3-oxoacyl-[acyl-carrier-protein] synthase activity [GO:0004315]; enoyl-[acyl-carrier-protein] reductase (NADPH, B-s…
UniRef90_G3MK65	11.7986	5.1712	0.0825031	1	G3MK65	G3MK65_9ACAR	Putative uncharacterized protein		Amblyomma maculatum (Gulf Coast tick)	710								1 out of 5					metalloendopeptidase activity [GO:0004222]	metalloendopeptidase activity [GO:0004222]
UniRef90_G3MTK9	-11.7976	5.17012	0.0825386	1	G3MTK9	G3MTK9_9ACAR	Putative uncharacterized protein		Amblyomma maculatum (Gulf Coast tick)	132								1 out of 5					chitin metabolic process [GO:0006030]	chitin binding [GO:0008061]	extracellular region [GO:0005576]
UniRef90_V5HI27	-11.7929	5.16506	0.0826454	1	V5HI27	V5HI27_IXORI	Putative heme binding protein		Ixodes ricinus (Common tick)	541								1 out of 5		Heme; Iron; Metal-binding; Monooxygenase; Oxidoreductase			monooxygenase activity [GO:0004497]; oxidoreductase activity, acting on paired donors, with incorporation or reduction of molecular oxygen [GO:0016705]	heme binding [GO:0020037]; iron ion binding [GO:0005506]; monooxygenase activity [GO:0004497]; oxidoreductase activity, acting on paired donors, with incorporation or reduction of molecular oxygen [GO:0016705]																		Cytochrome P450 family	SIMILARITY: Belongs to the cytochrome P450 family. {ECO:0000256|RuleBase:RU000461}.
UniRef90_B7PFR3	-11.7884	5.16077	0.0827527	1	B7PFR3	B7PFR3_IXOSC	Fatty acid synthase, putative (EC 2.3.1.85)	IscW_ISCW005148	Ixodes scapularis (Black-legged tick) (Deer tick)	285	2.3.1.85							1 out of 5		Acyltransferase; Complete proteome; Reference proteome; Transferase			fatty acid synthase activity [GO:0004312]	fatty acid synthase activity [GO:0004312]																		Beta-ketoacyl-ACP synthases family	SIMILARITY: Belongs to the beta-ketoacyl-ACP synthases family. {ECO:0000256|RuleBase:RU003694}.			6945.ISCW005148-PA;
UniRef90_A0A023FT83	11.7771	5.14984	0.0829688	1	A0A023FT83	A0A023FT83_9ACAR	Putative dna-directed rna polymerase i ixodes scapularis dna-directed rna polymerase i (Fragment)		Amblyomma parvum	120								1 out of 5	Non-terminal residue (1)	DNA-directed RNA polymerase; Transcription			DNA-directed RNA polymerase activity [GO:0003899]; transcription, DNA-templated [GO:0006351]	DNA-directed RNA polymerase activity [GO:0003899]; nucleic acid binding [GO:0003676]; zinc ion binding [GO:0008270]
UniRef90_A0A023GMJ5	-11.7656	5.13801	0.0832236	1	A0A023GMJ5	A0A023GMJ5_9ACAR	Uncharacterized protein (Fragment)		Amblyomma triste	461								1 out of 5	Non-terminal residue (1)
UniRef90_L7M9Z4	11.7633	5.1362	0.0832603	1	L7M9Z4	L7M9Z4_9ACAR	Putative monolaris		Rhipicephalus pulchellus	95								1 out of 5					serine-type endopeptidase inhibitor activity [GO:0004867]	serine-type endopeptidase inhibitor activity [GO:0004867]
UniRef90_A0A090X8X8	-11.7497	5.12226	0.0835555	1	A0A090X8X8	A0A090X8X8_IXORI	Putative neural cell adhesion molecule l1 (Fragment)		Ixodes ricinus (Common tick)	379								1 out of 5	Non-terminal residue (1)
UniRef90_L7MC54	11.7354	5.10854	0.0838923	1	L7MC54	L7MC54_9ACAR	Putative secreted peptide		Rhipicephalus pulchellus	121								1 out of 5
UniRef90_L7LVK7	11.722	5.09523	0.0841577	1	L7LVK7	L7LVK7_9ACAR	Putative trafficking protein particle complex 3 (Fragment)		Rhipicephalus pulchellus	243								1 out of 5	Non-terminal residue (1)
UniRef90_L7MF50	11.7223	5.09555	0.0841577	1	L7MF50	L7MF50_9ACAR	Putative monocarboxylate transporter (Fragment)		Rhipicephalus pulchellus	769								1 out of 5	Non-terminal residue (1)				transmembrane transport [GO:0055085]		integral component of membrane [GO:0016021]
UniRef90_B7QKX4	-11.6941	5.06756	0.0847763	1	B7QKX4	B7QKX4_IXOSC	Putative uncharacterized protein (Fragment)	IscW_ISCW014673	Ixodes scapularis (Black-legged tick) (Deer tick)	104								1 out of 5	Non-terminal residue (2)	Complete proteome; Reference proteome
UniRef90_A0A023FL43	-11.6909	5.06412	0.0848547	1	A0A023FL43	A0A023FL43_9ACAR	Uncharacterized protein (Fragment)		Amblyomma cajennense (Cayenne tick)	304								1 out of 5	Non-terminal residue (1)	Repeat; WD repeat			cell division [GO:0051301]; mitotic nuclear division [GO:0007067]; transport [GO:0006810]		cytoplasm [GO:0005737]; microtubule [GO:0005874]																		SIMILARITY: Contains LisH domain. {ECO:0000256|SAAS:SAAS00076119}.
UniRef90_B7PBH0	-11.6797	5.05332	0.0850919	1	B7PBH0	B7PBH0_IXOSC	Solute carrier, putative	IscW_ISCW017258	Ixodes scapularis (Black-legged tick) (Deer tick)	363								1 out of 5		Complete proteome; Reference proteome			cation transmembrane transporter activity [GO:0008324]	cation transmembrane transporter activity [GO:0008324]																						6945.ISCW017258-PA;
UniRef90_V5I482	11.6757	5.04937	0.0851714	1	V5I482	V5I482_IXORI	Putative tropomyosin		Ixodes ricinus (Common tick)	284								1 out of 5		Coiled coil																						Tropomyosin family	SIMILARITY: Belongs to the tropomyosin family. {ECO:0000256|RuleBase:RU004515}.
UniRef90_B7Q9L7	11.6617	5.03555	0.0854925	1	B7Q9L7	B7Q9L7_IXOSC	Putative uncharacterized protein (Fragment)	IscW_ISCW011693	Ixodes scapularis (Black-legged tick) (Deer tick)	192								1 out of 5	Non-terminal residue (2)	Complete proteome; Reference proteome
UniRef90_L7M5H3	-11.6412	5.01468	0.0859413	1	L7M5H3	L7M5H3_9ACAR	Putative tick transposon		Rhipicephalus pulchellus	502								1 out of 5					DNA integration [GO:0015074]	nucleic acid binding [GO:0003676]
UniRef90_Q71DI3	11.6164	4.99061	0.0865253	1	Q71DI3	H32_HUMAN	Histone H3.2 (Histone H3/m) (Histone H3/o)	HIST2H3A; HIST2H3C H3F2 H3FM; HIST2H3D	Homo sapiens (Human)	136				FUNCTION: Core component of nucleosome. Nucleosomes wrap and compact DNA into chromatin, limiting DNA accessibility to the cellular machineries which require DNA as a template. Histones thereby play a central role in transcription regulation, DNA repair, DNA replication and chromosomal stability. DNA accessibility is regulated via a complex set of post-translational modifications of histones, als…				5 out of 5	Beta strand (2); Chain (1); Helix (5); Initiator methionine (1); Modified residue (57); Natural variant (2); Turn (1)	3D-structure; Acetylation; Chromosome; Citrullination; Complete proteome; DNA-binding; Direct protein sequencing; Methylation; Nucleosome core; Nucleus; Phosphoprotein; Polymorphism; Reference proteome; Ubl conjugation	Q12830-4; P02545; P02545-6		blood coagulation [GO:0007596]; chromatin silencing at rDNA [GO:0000183]; DNA methylation on cytosine [GO:0032776]; gene expression [GO:0010467]; negative regulation of gene expression, epigenetic [GO:0045814]; nucleosome assembly [GO:0006334]; regulation of gene expression, epigenetic [GO:0040029]	DNA binding [GO:0003677]; histone binding [GO:0042393]	extracellular region [GO:0005576]; extracellular vesicular exosome [GO:0070062]; nucleoplasm [GO:0005654]; nucleosome [GO:0000786]; nucleus [GO:0005634]	SUBCELLULAR LOCATION: Nucleus. Chromosome.			MOD_RES 3 3 Asymmetric dimethylarginine; by PRMT6; alternate. {ECO:0000269|PubMed:17898714, ECO:0000269|PubMed:18077460, ECO:0000269|PubMed:18079182}.; MOD_RES 3 3 Citrulline; alternate. {ECO:0000269|PubMed:16567635}.; MOD_RES 4 4 Phosphothreonine; by GSG2. {ECO:0000269|PubMed:15681610, ECO:0000269|PubMed:16185088}.; MOD_RES 5 5 Allysine; alternate.; MOD_RES 5 5 N6,N6,N6-trimethyllysine; alternat…	INIT_MET 1 1 Removed. {ECO:0000250|UniProtKB:P84227}.		CHAIN 2 136 Histone H3.2. /FTId=PRO_0000250357.	PTM: Acetylation is generally linked to gene activation. Acetylation on Lys-10 (H3K9ac) impairs methylation at Arg-9 (H3R8me2s). Acetylation on Lys-19 (H3K18ac) and Lys-24 (H3K24ac) favors methylation at Arg-18 (H3R17me). Acetylation at Lys-123 (H3K122ac) by EP300/p300 plays a central role in chromatin structure: localizes at the surface of the histone octamer and stimulates transcription, possib…	TURN 39 41 {ECO:0000244|PDB:3MO8}.	HELIX 26 29 {ECO:0000244|PDB:2X4Y}.; HELIX 46 57 {ECO:0000244|PDB:3AV1}.; HELIX 65 77 {ECO:0000244|PDB:3AV1}.; HELIX 87 114 {ECO:0000244|PDB:3AV1}.; HELIX 122 131 {ECO:0000244|PDB:3AV1}.	STRAND 7 9 {ECO:0000244|PDB:3R93}.; STRAND 118 120 {ECO:0000244|PDB:3AV1}.	16362057; 18452652; 19041150; 19363025; 19411844; 19818718; 22100450; 22195965; 22231400; 24275038; 20400950; 21419134; 21489993; 21636898; 21720545; 22022377; 24589551; 24732914	12408966; 15527963; 16710414; 15489334; 16185088; 10464286; 7309716; 11242053; 11856369; 12560483; 15471871; 15525939; 15345777; 15681610; 15684425; 16267050; 16678110; 16627869; 16497732; 16567635; 18079182; 17194708; 17189264; 17898714; 18077460; 18066052; 19520870; 19783980; 19690332; 20850016; 20228790; 21925322; 22387026; 22483618; 23415232; 17292837				Histone H3 family	SIMILARITY: Belongs to the histone H3 family. {ECO:0000305}.		REACT_169168;REACT_169436;REACT_2204;REACT_2232;REACT_24970;REACT_263923;REACT_263961;REACT_263965;REACT_264242;REACT_264245;REACT_264303;REACT_264352;REACT_264541;REACT_264545;REACT_268237;REACT_268530;REACT_268728;REACT_27271;REACT_75925;	9606.ENSP00000333277;	Q71DI3;	126025;130616;575920;	DIP-48606N;
UniRef90_B7P4V3	-11.6027	4.9766	0.0868229	1	B7P4V3	B7P4V3_IXOSC	Growth differentiation factor 11, gdf11, putative	IscW_ISCW000118	Ixodes scapularis (Black-legged tick) (Deer tick)	164								1 out of 5		Complete proteome; Reference proteome			growth [GO:0040007]
UniRef90_V5GMK9	-11.5759	4.95022	0.0874294	1	V5GMK9	V5GMK9_IXORI	Putative microtubule-actin cross-linking factor 1		Ixodes ricinus (Common tick)	532								1 out of 5		Calcium			cell cycle arrest [GO:0007050]	calcium ion binding [GO:0005509]
UniRef90_L7LQM9	11.5731	4.94784	0.0874733	1	L7LQM9	L7LQM9_9ACAR	Putative similar to chymotrypsin-elastase inhibitor ixodidin		Rhipicephalus pulchellus	120								1 out of 5
UniRef90_L7LQK3	11.5679	4.94263	0.0876056	1	L7LQK3	L7LQK3_9ACAR	Putative tick salivary metalloprotease		Rhipicephalus pulchellus	573								1 out of 5		Hydrolase; Metalloprotease; Protease			metalloendopeptidase activity [GO:0004222]	metalloendopeptidase activity [GO:0004222]																			SIMILARITY: Contains peptidase M12B domain. {ECO:0000256|SAAS:SAAS00117044}.
UniRef90_B7Q6W7	-11.5624	4.93712	0.0877386	1	B7Q6W7	B7Q6W7_IXOSC	Putative uncharacterized protein	IscW_ISCW010856	Ixodes scapularis (Black-legged tick) (Deer tick)	450								1 out of 5		Complete proteome; Reference proteome
UniRef90_A0A023GGJ2	-11.5486	4.923	0.0880518	1	A0A023GGJ2	A0A023GGJ2_9ACAR	Putative chitinase (Fragment)		Amblyomma triste	512								1 out of 5	Non-terminal residue (1)	Glycosidase; Hydrolase			carbohydrate metabolic process [GO:0005975]; chitinase activity [GO:0004568]; chitin catabolic process [GO:0006032]	chitinase activity [GO:0004568]; chitin binding [GO:0008061]	extracellular region [GO:0005576]																	Glycosyl hydrolase 18 family	SIMILARITY: Belongs to the glycosyl hydrolase 18 family. {ECO:0000256|RuleBase:RU004453}.
UniRef90_B7Q8N9	-11.5462	4.92086	0.0880969	1	B7Q8N9	B7Q8N9_IXOSC	Putative uncharacterized protein	IscW_ISCW021589	Ixodes scapularis (Black-legged tick) (Deer tick)	119								1 out of 5		Complete proteome; Reference proteome
UniRef90_F0JAC7	11.5448	4.91982	0.0881421	1	F0JAC7	F0JAC7_AMBVA	Uncharacterized protein		Amblyomma variegatum (Tropical bont tick)	176								1 out of 5																				21362191
UniRef90_L7MMZ1	11.5359	4.91095	0.0883236	1	L7MMZ1	L7MMZ1_9ACAR	Putative secreted peptide (Fragment)		Rhipicephalus pulchellus	103								1 out of 5	Non-terminal residue (1)
UniRef90_B7PU56	-11.5176	4.89229	0.0887372	1	B7PU56	B7PU56_IXOSC	Putative uncharacterized protein	IscW_ISCW008083	Ixodes scapularis (Black-legged tick) (Deer tick)	79								1 out of 5		Complete proteome; Reference proteome
UniRef90_B7PGD7	11.5154	4.89066	0.0887836	1	B7PGD7	B7PGD7_IXOSC	Mahogunin, putative	IscW_ISCW004248	Ixodes scapularis (Black-legged tick) (Deer tick)	349								1 out of 5		Complete proteome; Metal-binding; Reference proteome; Zinc; Zinc-finger				zinc ion binding [GO:0008270]																						6945.ISCW004248-PA;
UniRef90_B7PW12	11.5123	4.88763	0.0888766	1	B7PW12	B7PW12_IXOSC	Secreted salivary gland peptide, putative (Fragment)	IscW_ISCW024513	Ixodes scapularis (Black-legged tick) (Deer tick)	105								1 out of 5	Non-terminal residue (2)	Complete proteome; Reference proteome
UniRef90_B7P3S7	-11.4933	4.86849	0.0892998	1	B7P3S7	B7P3S7_IXOSC	Putative uncharacterized protein	IscW_ISCW000600	Ixodes scapularis (Black-legged tick) (Deer tick)	705								1 out of 5		Complete proteome; Metal-binding; Reference proteome; Zinc; Zinc-finger				metal ion binding [GO:0046872]																			SIMILARITY: Contains 1 PDZ (DHR) domain. {ECO:0000256|RuleBase:RU003354}.; SIMILARITY: Contains 2 C2 domains. {ECO:0000256|RuleBase:RU003412}.			6945.ISCW000600-PA;
UniRef90_L7M9L5	11.4705	4.8463	0.0898273	1	L7M9L5	L7M9L5_9ACAR	Uncharacterized protein		Rhipicephalus pulchellus	159								1 out of 5
UniRef90_Q45R50	11.4658	4.8417	0.0899244	1	Q45R50	Q45R50_RHIMP	Salivary gland metalloprotease	MP2	Rhipicephalus microplus (Cattle tick) (Boophilus microplus)	493								1 out of 5		Hydrolase; Metalloprotease; Protease			metalloendopeptidase activity [GO:0004222]	metalloendopeptidase activity [GO:0004222]																			SIMILARITY: Contains peptidase M12B domain. {ECO:0000256|SAAS:SAAS00117044}.
UniRef90_A0A023G4R1	-11.4568	4.83217	0.090169	1	A0A023G4R1	A0A023G4R1_9ACAR	Putative u8-agatoxin-ao1a-like isoform 1		Amblyomma triste	94								1 out of 5					pathogenesis [GO:0009405]	ion channel inhibitor activity [GO:0008200]	extracellular region [GO:0005576]
UniRef90_G3MHU3	11.4555	4.83144	0.090169	1	G3MHU3	G3MHU3_9ACAR	Putative uncharacterized protein (Fragment)		Amblyomma maculatum (Gulf Coast tick)	244								1 out of 5	Non-terminal residue (1)	Nucleus; Ribosome biogenesis; rRNA processing			rRNA processing [GO:0006364]		nucleolus [GO:0005730]	SUBCELLULAR LOCATION: Nucleus, nucleolus {ECO:0000256|SAAS:SAAS00064788}.
UniRef90_V5IG07	9.95274	8.54852	0.0901691	1	V5IG07	V5IG07_IXORI	Putative secreted protein (Fragment)		Ixodes ricinus (Common tick)	203								1 out of 5	Non-terminal residue (1)
UniRef90_L7PCN3	11.4416	4.81774	0.0905155	1	L7PCN3	L7PCN3_9ACAR	ATP synthase subunit a	ATP6	Haemaphysalis hystricis	221								1 out of 5		Mitochondrion			ATP synthesis coupled proton transport [GO:0015986]; hydrogen ion transmembrane transporter activity [GO:0015078]	hydrogen ion transmembrane transporter activity [GO:0015078]	mitochondrial inner membrane [GO:0005743]; proton-transporting ATP synthase complex, coupling factor F(o) [GO:0045263]	SUBCELLULAR LOCATION: Mitochondrion inner membrane {ECO:0000256|RuleBase:RU004450}; Multi-pass membrane protein {ECO:0000256|RuleBase:RU004450}.												23602360
UniRef90_B7QMA8	-11.4363	4.81243	0.0906154	1	B7QMA8	B7QMA8_IXOSC	Putative uncharacterized protein (Fragment)	IscW_ISCW014742	Ixodes scapularis (Black-legged tick) (Deer tick)	210								1 out of 5	Non-terminal residue (2)	Complete proteome; Reference proteome
UniRef90_L7M200	11.4338	4.81001	0.0907157	1	L7M200	L7M200_9ACAR	Putative mucin-5ac		Rhipicephalus pulchellus	640								1 out of 5
UniRef90_B7SP50	11.4295	4.80578	0.0908165	1	B7SP50	B7SP50_DERVA	Mucin-like protein		Dermacentor variabilis (American dog tick)	129								1 out of 5					chitin metabolic process [GO:0006030]	chitin binding [GO:0008061]	extracellular region [GO:0005576]													19021911
UniRef90_V5IK40	11.412	4.78845	0.0912235	1	V5IK40	V5IK40_IXORI	Putative histone-arginine methyltransferase carmer		Ixodes ricinus (Common tick)	604								1 out of 5		Methyltransferase; S-adenosyl-L-methionine; Transferase			methyltransferase activity [GO:0008168]; pathogenesis [GO:0009405]; protein methylation [GO:0006479]	methyltransferase activity [GO:0008168]
UniRef90_B7QA13	11.4096	4.78601	0.0912749	1	B7QA13	B7QA13_IXOSC	Putative uncharacterized protein	IscW_ISCW012490	Ixodes scapularis (Black-legged tick) (Deer tick)	690								1 out of 5		Complete proteome; Reference proteome
UniRef90_L7PC65	11.4002	4.77678	0.0914814	1	L7PC65	L7PC65_9ACAR	NADH dehydrogenase subunit 4L	ND4L	Amblyomma cajennense (Cayenne tick)	91								1 out of 5		Mitochondrion			ATP synthesis coupled electron transport [GO:0042773]; oxidoreductase activity, acting on NAD(P)H [GO:0016651]	oxidoreductase activity, acting on NAD(P)H [GO:0016651]	mitochondrion [GO:0005739]													23602360
UniRef90_G3MK95	11.3978	4.7744	0.0915333	1	G3MK95	G3MK95_9ACAR	Putative uncharacterized protein		Amblyomma maculatum (Gulf Coast tick)	637								1 out of 5		ATP-binding; Nucleotide-binding				ATP binding [GO:0005524]																		Heat shock protein 70 family	SIMILARITY: Belongs to the heat shock protein 70 family. {ECO:0000256|RuleBase:RU003322}.
UniRef90_B7PIV1	-11.3837	4.7598	0.0918996	1	B7PIV1	B7PIV1_IXOSC	Putative uncharacterized protein	IscW_ISCW004372	Ixodes scapularis (Black-legged tick) (Deer tick)	432								1 out of 5		Complete proteome; Reference proteome																										6945.ISCW004372-PA;
UniRef90_B7Q411	-11.3837	4.7598	0.0918996	1	B7Q411	B7Q411_IXOSC	Putative uncharacterized protein	IscW_ISCW011069	Ixodes scapularis (Black-legged tick) (Deer tick)	849								1 out of 5		Complete proteome; Disulfide bond; Reference proteome
UniRef90_L7M511	11.3786	4.75544	0.0920052	1	L7M511	L7M511_9ACAR	Uncharacterized protein		Rhipicephalus pulchellus	598								1 out of 5					3'-5' exonuclease activity [GO:0008408]	3'-5' exonuclease activity [GO:0008408]; nucleic acid binding [GO:0003676]
UniRef90_L7LPX6	11.3763	4.75315	0.0920582	1	L7LPX6	L7LPX6_9ACAR	Putative salivary lipocalin		Rhipicephalus pulchellus	203								1 out of 5
UniRef90_A0A023FY81	11.3703	4.74719	0.0922179	1	A0A023FY81	A0A023FY81_9ACAR	Putative trilaris (Fragment)		Amblyomma parvum	229								1 out of 5	Non-terminal residue (1)				serine-type endopeptidase inhibitor activity [GO:0004867]	serine-type endopeptidase inhibitor activity [GO:0004867]																			SIMILARITY: Contains 3 BPTI/Kunitz inhibitor domains. {ECO:0000256|RuleBase:RU000413}.
UniRef90_V5HAC6	-11.3573	4.73375	0.0924863	1	V5HAC6	V5HAC6_IXORI	Putative secreted protein		Ixodes ricinus (Common tick)	330								1 out of 5
UniRef90_A0A023FQF9	-11.3506	4.72716	0.0926487	1	A0A023FQF9	A0A023FQF9_9ACAR	Putative transcriptional regulator atrx		Amblyomma cajennense (Cayenne tick)	358								1 out of 5
UniRef90_A0A023GP38	11.3499	4.72711	0.0927031	1	A0A023GP38	A0A023GP38_9ACAR	Putative salivary gland protein		Amblyomma triste	316								1 out of 5
UniRef90_B7Q341	11.3335	4.71085	0.093087	1	B7Q341	B7Q341_IXOSC	Sialin, putative (Fragment)	IscW_ISCW020288	Ixodes scapularis (Black-legged tick) (Deer tick)	371								1 out of 5	Non-terminal residue (1)	Complete proteome; Reference proteome			transmembrane transport [GO:0055085]		integral component of membrane [GO:0016021]																					6945.ISCW020288-PA;
UniRef90_L7LT35	11.3335	4.71085	0.093087	1	L7LT35	L7LT35_9ACAR	Putative group i salivary lipocalin		Rhipicephalus pulchellus	293								1 out of 5
UniRef90_A0A023FN40	-11.3237	4.70051	0.093309	1	A0A023FN40	A0A023FN40_9ACAR	Putative microtubule-binding protein mip-t3		Amblyomma cajennense (Cayenne tick)	463								1 out of 5
UniRef90_E0ZN71	-11.3203	4.69715	0.0934207	1	E0ZN71	E0ZN71_IXOSC	Antifreeze glycoprotein	afgp	Ixodes scapularis (Black-legged tick) (Deer tick)	251								1 out of 5																				20739755
UniRef90_B5ABL8	-11.3066	4.6836	0.0937023	1	B5ABL8	B5ABL8_DERVA	Hemelipoglycoprotein 2 (Fragment)		Dermacentor variabilis (American dog tick)	1492								1 out of 5	Non-terminal residue (1)				lipid transporter activity [GO:0005319]	lipid transporter activity [GO:0005319]
UniRef90_C9W1M6	11.2928	4.6706	0.0940443	1	C9W1M6	C9W1M6_RHISA	Cytochrome c oxidase polypeptide Vb		Rhipicephalus sanguineus (Brown dog tick) (Ixodes sanguineus)	125								1 out of 5					cytochrome-c oxidase activity [GO:0004129]	cytochrome-c oxidase activity [GO:0004129]	mitochondrial envelope [GO:0005740]
UniRef90_A0A023G6C4	-11.2753	4.65266	0.0945075	1	A0A023G6C4	A0A023G6C4_9ACAR	Putative tumor necrosis factor receptor (Fragment)		Amblyomma triste	166								1 out of 5	Non-terminal residue (1)	Receptor
UniRef90_A0A023GFS3	-11.2753	4.65266	0.0945075	1	A0A023GFS3	A0A023GFS3_9ACAR	Putative glutathione s-transferase		Amblyomma triste	216								1 out of 5		Transferase			transferase activity [GO:0016740]	transferase activity [GO:0016740]																		GST superfamily	SIMILARITY: Belongs to the GST superfamily. {ECO:0000256|RuleBase:RU003494}.
UniRef90_B7QMI9	11.2592	4.63746	0.0948605	1	B7QMI9	B7QMI9_IXOSC	Sec61 protein translocation complex beta-subunit, putative	IscW_ISCW014037	Ixodes scapularis (Black-legged tick) (Deer tick)	94								1 out of 5		Complete proteome; Reference proteome																										6945.ISCW014037-PA;
UniRef90_L7MIH3	11.2548	4.63316	0.0949792	1	L7MIH3	L7MIH3_9ACAR	Putative 8.9 kDa family member (Fragment)		Rhipicephalus pulchellus	162								1 out of 5	Non-terminal residue (1)
UniRef90_A0A023GA28	11.2526	4.631	0.0950388	1	A0A023GA28	A0A023GA28_9ACAR	Uncharacterized protein		Amblyomma triste	173								1 out of 5					serine-type endopeptidase inhibitor activity [GO:0004867]	serine-type endopeptidase inhibitor activity [GO:0004867]																			SIMILARITY: Contains 2 BPTI/Kunitz inhibitor domains. {ECO:0000256|RuleBase:RU000413}.
UniRef90_L7M251	11.2539	4.63228	0.0950388	1	L7M251	L7M251_9ACAR	Putative 26s proteasome complex subunit dss1		Rhipicephalus pulchellus	79								1 out of 5		Proteasome					proteasome complex [GO:0000502]
UniRef90_L7MI44	11.2417	4.62016	0.0953388	1	L7MI44	L7MI44_9ACAR	Putative nucleoside transporter (Fragment)		Rhipicephalus pulchellus	505								1 out of 5	Non-terminal residue (1)				nucleoside transmembrane transporter activity [GO:0005337]	nucleoside transmembrane transporter activity [GO:0005337]	integral component of membrane [GO:0016021]
UniRef90_Q5Q982	11.2412	4.61966	0.0953388	1	Q5Q982	Q5Q982_IXOSC	Putative secreted salivary gland peptide (Secreted salivary gland peptide, putative)	IscW_ISCW013282	Ixodes scapularis (Black-legged tick) (Deer tick)	77								1 out of 5		Complete proteome; Reference proteome
UniRef90_L7LQM8	11.2372	4.6158	0.0953992	1	L7LQM8	L7LQM8_9ACAR	Putative 8.9 kDa family member		Rhipicephalus pulchellus	153								1 out of 5
UniRef90_B7P2U0	-11.2294	4.60738	0.0956423	1	B7P2U0	B7P2U0_IXOSC	Homocysteine S-methyltransferase, putative (EC 2.1.1.5)	IscW_ISCW001818	Ixodes scapularis (Black-legged tick) (Deer tick)	381	2.1.1.5		COFACTOR: Name=Zn(2+); Xref=ChEBI:CHEBI:29105; Evidence={ECO:0000256|PIRSR:PIRSR037505-2}; ; Note=Binds 1 zinc ion per subunit. {ECO:0000256|PIRSR:PIRSR037505-2};				METAL 203 203 Zinc. {ECO:0000256|PIRSR:PIRSR037505-2}.; METAL 276 276 Zinc. {ECO:0000256|PIRSR:PIRSR037505-2}.; METAL 277 277 Zinc. {ECO:0000256|PIRSR:PIRSR037505-2}.	1 out of 5	Metal binding (3)	Complete proteome; Metal-binding; Methyltransferase; Reference proteome; Transferase; Zinc			betaine-homocysteine S-methyltransferase activity [GO:0047150]; S-adenosylmethionine-homocysteine S-methyltransferase activity [GO:0008898]	betaine-homocysteine S-methyltransferase activity [GO:0047150]; metal ion binding [GO:0046872]; S-adenosylmethionine-homocysteine S-methyltransferase activity [GO:0008898]																						6945.ISCW001818-PA;
UniRef90_V5H0T9	11.2202	4.59894	0.0958261	1	V5H0T9	V5H0T9_IXORI	Putative semaphorin		Ixodes ricinus (Common tick)	708								1 out of 5		Disulfide bond			multicellular organismal development [GO:0007275]	receptor activity [GO:0004872]	membrane [GO:0016020]																		SIMILARITY: Contains Sema domain. {ECO:0000256|SAAS:SAAS00115753}.
UniRef90_V5H846	11.2194	4.59822	0.0958876	1	V5H846	V5H846_IXORI	Uncharacterized protein		Ixodes ricinus (Common tick)	207								1 out of 5
UniRef90_A0A023FIP9	11.2165	4.5953	0.0959493	1	A0A023FIP9	A0A023FIP9_9ACAR	Putative tropomyosin		Amblyomma cajennense (Cayenne tick)	235								1 out of 5		Coiled coil
UniRef90_Q4R0Q0	9.61022	6.46847	0.09596	1	Q4R0Q0	Q4R0Q0_9ACAR	CAMP-dependent protein kinase catalytic subunit (EC 2.7.1.37)	PKA-C	Amblyomma hebraeum (bont tick)	466	2.7.1.37	CATALYTIC ACTIVITY: ATP + a protein = ADP + a phosphoprotein. {ECO:0000256|SAAS:SAAS00128273}.						1 out of 5		ATP-binding; Kinase; Nucleotide-binding; Serine/threonine-protein kinase; Transferase			protein serine/threonine kinase activity [GO:0004674]	ATP binding [GO:0005524]; protein serine/threonine kinase activity [GO:0004674]														17049629					SIMILARITY: Contains AGC-kinase C-terminal domain. {ECO:0000256|SAAS:SAAS00128355}.
UniRef90_B7QGU3	11.2127	4.59158	0.0960112	1	B7QGU3	B7QGU3_IXOSC	Solute carrier, putative (Fragment)	IscW_ISCW023094	Ixodes scapularis (Black-legged tick) (Deer tick)	324								1 out of 5	Non-terminal residue (1)	Complete proteome; Reference proteome			transmembrane transport [GO:0055085]		integral component of membrane [GO:0016021]
UniRef90_A0A023FVA1	11.2109	4.58973	0.0960732	1	A0A023FVA1	A0A023FVA1_9ACAR	Putative leucine permease transcriptional regulator (Fragment)		Amblyomma parvum	351								1 out of 5	Non-terminal residue (2)
UniRef90_B7P2G7	11.1973	4.57639	0.0964483	1	B7P2G7	B7P2G7_IXOSC	Putative uncharacterized protein	IscW_ISCW016362	Ixodes scapularis (Black-legged tick) (Deer tick)	155								1 out of 5		Complete proteome; Reference proteome				metal ion binding [GO:0046872]
UniRef90_L7LY85	-11.1957	4.57409	0.0964483	1	L7LY85	L7LY85_9ACAR	Uncharacterized protein		Rhipicephalus pulchellus	123								1 out of 5
UniRef90_V5IB77	11.1946	4.57371	0.0965113	1	V5IB77	V5IB77_IXORI	Putative tissue factor pathway inhibitor 2		Ixodes ricinus (Common tick)	150								1 out of 5					serine-type endopeptidase inhibitor activity [GO:0004867]	serine-type endopeptidase inhibitor activity [GO:0004867]	extracellular region [GO:0005576]																		SIMILARITY: Contains 2 BPTI/Kunitz inhibitor domains. {ECO:0000256|RuleBase:RU000413}.
UniRef90_L7MBT2	11.167	4.54647	0.0971502	1	L7MBT2	L7MBT2_9ACAR	Uncharacterized protein		Rhipicephalus pulchellus	225								1 out of 5
UniRef90_B7P0N0	-11.1606	4.53939	0.0973449	1	B7P0N0	B7P0N0_IXOSC	Cytochrome P450, putative (EC 1.14.14.1) (Fragment)	IscW_ISCW001241	Ixodes scapularis (Black-legged tick) (Deer tick)	509	1.14.14.1							1 out of 5	Non-terminal residue (1)	Complete proteome; Heme; Iron; Metal-binding; Monooxygenase; Oxidoreductase; Reference proteome			aromatase activity [GO:0070330]	aromatase activity [GO:0070330]; heme binding [GO:0020037]; iron ion binding [GO:0005506]																		Cytochrome P450 family	SIMILARITY: Belongs to the cytochrome P450 family. {ECO:0000256|RuleBase:RU000461}.
UniRef90_A0A023FPM2	-11.1542	4.53314	0.0974755	1	A0A023FPM2	A0A023FPM2_9ACAR	Putative conserved secreted protein (Fragment)		Amblyomma cajennense (Cayenne tick)	258								1 out of 5	Non-terminal residue (1)						integral component of membrane [GO:0016021]
UniRef90_B7QA99	-11.1542	4.53314	0.0974755	1	B7QA99	B7QA99_IXOSC	Putative uncharacterized protein	IscW_ISCW012437	Ixodes scapularis (Black-legged tick) (Deer tick)	248								1 out of 5		Complete proteome; Reference proteome																										6945.ISCW012437-PA;
UniRef90_A0A023G6U8	11.1537	4.53338	0.0975411	1	A0A023G6U8	A0A023G6U8_9ACAR	Putative salivary gland protein (Fragment)		Amblyomma triste	189								1 out of 5	Non-terminal residue (2)
UniRef90_B7QJI5	-11.1455	4.52515	0.0977387	1	B7QJI5	B7QJI5_IXOSC	Transmembrane protein, putative	IscW_ISCW023592	Ixodes scapularis (Black-legged tick) (Deer tick)	266								1 out of 5		Complete proteome; Membrane; Reference proteome; Transmembrane					integral component of membrane [GO:0016021]																					6945.ISCW023592-PA;
UniRef90_L7LT76	11.1436	4.52338	0.0978049	1	L7LT76	L7LT76_9ACAR	Putative group ii salivary lipocalin		Rhipicephalus pulchellus	189								1 out of 5
UniRef90_B7PF16	-11.1393	4.51868	0.0978712	1	B7PF16	B7PF16_IXOSC	Putative uncharacterized protein	IscW_ISCW018026	Ixodes scapularis (Black-legged tick) (Deer tick)	118								1 out of 5		Complete proteome; Reference proteome
UniRef90_B7PXA9	11.1374	4.5173	0.0979378	1	B7PXA9	B7PXA9_IXOSC	Putative uncharacterized protein	IscW_ISCW009631	Ixodes scapularis (Black-legged tick) (Deer tick)	235								1 out of 5		Complete proteome; Reference proteome
UniRef90_L7ME89	-11.135	4.51413	0.0980045	1	L7ME89	L7ME89_9ACAR	Putative organic anion transporter (Fragment)		Rhipicephalus pulchellus	842								1 out of 5	Non-terminal residue (1)				transporter activity [GO:0005215]	transporter activity [GO:0005215]	membrane [GO:0016020]
UniRef90_G3MPX7	11.1293	4.50934	0.0981384	1	G3MPX7	G3MPX7_9ACAR	Putative uncharacterized protein		Amblyomma maculatum (Gulf Coast tick)	480								1 out of 5					metalloendopeptidase activity [GO:0004222]	metalloendopeptidase activity [GO:0004222]																			SIMILARITY: Contains peptidase M12B domain. {ECO:0000256|SAAS:SAAS00117044}.
UniRef90_B7P943	-11.12	4.49937	0.0983405	1	B7P943	B7P943_IXOSC	Exosomal 3'-5' exoribonuclease complex, subunit Rrp43, putative (Fragment)	IscW_ISCW017343	Ixodes scapularis (Black-legged tick) (Deer tick)	195								1 out of 5	Non-terminal residue (1)	Complete proteome; Reference proteome																										6945.ISCW017343-PA;
UniRef90_V5I446	11.1215	4.5016	0.0983405	1	V5I446	V5I446_IXORI	Putative negative regulation of nuclear mrna splicing (Fragment)		Ixodes ricinus (Common tick)	261								1 out of 5	Non-terminal residue (1)					nucleic acid binding [GO:0003676]; nucleotide binding [GO:0000166]
UniRef90_B7P757	-11.1154	4.49488	0.0984761	1	B7P757	B7P757_IXOSC	Putative uncharacterized protein	IscW_ISCW001544	Ixodes scapularis (Black-legged tick) (Deer tick)	259								1 out of 5		Complete proteome; Reference proteome
UniRef90_V5HY87	-11.1076	4.4871	0.0986808	1	V5HY87	V5HY87_IXORI	Uncharacterized protein (Fragment)		Ixodes ricinus (Common tick)	233								1 out of 5	Non-terminal residue (1)
UniRef90_V5HF54	11.0995	4.47989	0.0988871	1	V5HF54	V5HF54_IXORI	Putative lipocalin-2 1 lipocalin (Fragment)		Ixodes ricinus (Common tick)	202								1 out of 5	Non-terminal residue (1)
UniRef90_L7MJ52	-11.0957	4.47536	0.0990255	1	L7MJ52	L7MJ52_9ACAR	Putative vesicular amine transporter (Fragment)		Rhipicephalus pulchellus	550								1 out of 5	Non-terminal residue (1)				transmembrane transport [GO:0055085]		integral component of membrane [GO:0016021]
UniRef90_B7P1T8	-9.5097	8.87122	0.0992975	1	B7P1T8	B7P1T8_IXOSC	Putative uncharacterized protein	IscW_ISCW015997	Ixodes scapularis (Black-legged tick) (Deer tick)	440								1 out of 5		Complete proteome; Reference proteome				zinc ion binding [GO:0008270]																						6945.ISCW015997-PA;
UniRef90_A0A023G1I7	11.0769	4.45765	0.099445	1	A0A023G1I7	A0A023G1I7_9ACAR	Putative secreted protein		Amblyomma triste	104								1 out of 5
UniRef90_T1JQN4	11.066	4.4469	0.0997283	1	T1JQN4	T1JQN4_TETUR	Uncharacterized protein		Tetranychus urticae (Two-spotted spider mite)	153								1 out of 5		Complete proteome; Reference proteome; Ribonucleoprotein; Ribosomal protein			translation [GO:0006412]	RNA binding [GO:0003723]; structural constituent of ribosome [GO:0003735]	ribosome [GO:0005840]																	Ribosomal protein S13P family	SIMILARITY: Belongs to the ribosomal protein S13P family. {ECO:0000256|RuleBase:RU003830}.
UniRef90_B7PI96	11.061	4.44198	0.0998711	1	B7PI96	B7PI96_IXOSC	Putative uncharacterized protein (Fragment)	IscW_ISCW017858	Ixodes scapularis (Black-legged tick) (Deer tick)	201								1 out of 5	Non-terminal residue (1)	Complete proteome; Nucleus; Reference proteome					nucleus [GO:0005634]
UniRef90_B4XH09	11.0579	4.43886	0.0999428	1	B4XH09	B4XH09_HAELO	Defensin	df	Haemaphysalis longicornis (Bush tick)	73								1 out of 5					defense response [GO:0006952]
UniRef90_L7MDD2	11.0579	4.43892	0.0999428	1	L7MDD2	L7MDD2_9ACAR	Putative glycine rich protein (Fragment)		Rhipicephalus pulchellus	375								1 out of 5	Non-terminal residue (1)
[truncated: 6 more columns]
