# Supplementary material for: Rhipicephalus bursa Sialotranscriptomic Response to Blood Feeding and Babesia ovis Infection: Identification of Candidate Protective Antigens
Source: Front Cell Infect Microbiol. 2018 May 4;8:116. doi: 10.3389/fcimb.2018.00116 (PMC5945973; doi:10.3389/fcimb.2018.00116)
Supplement: Supplementary file 5 [file Table_1.xlsx]

## Sheet: Supp tab 1
Supplementary Table 1: Primer sequences (5’ to 3’) and annealing temperature used for qPCR analysis for validation of RNA-Seq results.
Putative genes	Protein encoded (UniProt ID)	Foward and reverse primers (5´-3´)	Annealing temperature	Length (bp)
Vitellogenin-3	A0A034WWF8	AGACCTTCGACAACGTCACC	54,5ºC	124
		GCATCTTCGCTCCTCTGTTC
Putative lachesin	L7M018	GCGCTGGTGTCTTTAGGTTC	62ºC	208
		GATCTGGTACGATGGCCTTG
Yolk cathepsin	Q56CZ1	GGGTGTCAAGGTTGGTATGC	58ºC	147
		TACTCGTCGCCAGAGGTCTT
Annexin	L7MLR0	AAGAGGGAGTGCCCGTAGAT	58ºC	146
		GAACACCTGGCGTAGTTGGT
Aspartic protease	Q2WFX6	GATGCGCAGTACTACGGTGA	55ºC	130
		GCATACAGGCAATGTTGGTG
Hirudin	F0JA28	GAGCGAGCGCTTTTCTACTG	60ºC	94
		TCTTTACCGGCGTCTTGTTC
Scinderin	L7MCZ6	CTATGGCTGGGAGAGTTTGC	60ºC	170
		ACCTCCTGGTGTCCCTTCTT
hydroxysteroid 17-beta dehydrogenase	L7M196	CTGACACCCATCATGGACAC	56,5ºC	174
		CTGGATGGAACAGGCTAGGA
Lipocalin 9	A0A034WWJ8	TCTGTTCACTGTGGGAGACG	53,5ºC	125
		ATCCAAGTCCCCGTCTAGGT
chondroitin sulfate synthase 1-like	V5H7Q8	AGAACTTCTGCATGGGTGGT	55ºC	100
		GTGGAGTAGAGCCGCTTGAG
Laminin receptor 1	E2J6W6	TCGATTGGTCTTCTGTGGTG	54ºC	136
		GCTCCTCCTTCTCGGTCTCT
Mucin-like	C9W1L9	GAGCTGAACGTGTGCGACTA	56ºC	143
		ACGGGCCTGTAGACCTCTTT
Ornithine decarboxylase antizyme	A0A023FCB3	CATGTTCGAAAGGGAGGAGA	57ºC	195
		CTCGAGCAGTGTGACAAAGG
Yurt	V5HE08	TGCAACTCAAGCAGGACATC	56,5ºC	115
		TGGACTTCGGGGTCATAGTC
Glycine rich	L7M1K6	AGGACAGCTGGACCTCTTCA	60,5 ºC	259
		GGCCGACGAGTTGCCGTA
Secreted cement protein 2	A0A034WWS7	CGGTGGATATGGTGCTCTTT	56ºC	135
		ACGCCACCAAGTCCTGAGTA
β-actin	*	GACATCAAGGAGAAGCT(TC)TGC	60,5ºC	127
		CGTTGCCGATGGTGAT(GC)
16S rRNA	**	GACAAGAAGACCCTA	56ºC	212
		ATCCAACATCGAGGT
ELF (elongation factor)	*	CGTCTACAAGATTGGTGGCATT	60,5ºC	109
		CTCAGTGGTCAGGTTGGCAG
β-tubulin	*	AACATGGTGCCCTTCCCACG	60,5ºC	140
		GCAGCCATCATGTTCTTTGC
*Nijhof et al, 2009
** Ferrolho et al, 2016a
