# Supplementary material for: Rhipicephalus bursa Sialotranscriptomic Response to Blood Feeding and Babesia ovis Infection: Identification of Candidate Protective Antigens
Source: Front Cell Infect Microbiol. 2018 May 4;8:116. doi: 10.3389/fcimb.2018.00116 (PMC5945973; doi:10.3389/fcimb.2018.00116)
Supplement: Supplementary file 7 [file Table_3.xlsx]

## Sheet: Supp tab 3
Supplementary Table 3: Quality and quantative analysis of the RNA samples used for RNA-Seq. NFni (1) and (2) correspond to the replicates of the pools of SG mRNA collected from unfed-uninfected females; F (1) and (2) correspond to the replicates of the pools of SG mRNA from fed-uninfected females; and Fi (1) and (2) correspond to the replicates of the pools of SG mRNA from fed-Babesia ovis infect…
	NFni (1)	NFni (2)	F (1)	F (2)	Fi (1)	Fi (2)
RNA concentration (ng/μl)	510	485	1083	179	444	328
RNA area	978.3	930.6	2077.1	342.8	852.2	629.6
18S area	291.9	214.6	1219.1	186.5	470.2	384.7
28S area	1.3	4.5	13.6	n/a	4.6	6.8
